# Supplementary material for: RNA sequencing-based cell proliferation analysis across 19 cancers identifies a subset of proliferation-informative cancers with a common survival signature
Source: Oncotarget. 2017 Apr 8;8(24):38668–81. doi: 10.18632/oncotarget.16961 (PMC5503562; doi:10.18632/oncotarget.16961)
Supplement: Supplementary file 2 [file oncotarget-08-38668-s002.xlsx]

## Sheet: S1_
Supplemental Table 1. Genes used to compute the proliferation index.
Gene Name	Gene ID
ADAMTS13	ENSG00000281244
AHSP	ENSG00000169877
ALAS2	ENSG00000158578
APOBEC3B	ENSG00000179750
ARID3A	ENSG00000116017
ASF1B	ENSG00000105011
AURKA	ENSG00000087586
AURKB	ENSG00000178999
BIRC5	ENSG00000089685
BPGM	ENSG00000172331
BUB1B	ENSG00000156970
C21orf45	ENSG00000159055
CCNA2	ENSG00000145386
CCNB1	ENSG00000134057
CCNB2	ENSG00000157456
CDC20	ENSG00000117399
CDC45	ENSG00000093009
CDCA3	ENSG00000111665
CDCA4	ENSG00000170779
CDCA8	ENSG00000134690
CDK1	ENSG00000170312
CDKN3	ENSG00000100526
CDT1	ENSG00000167513
CENPA	ENSG00000115163
CHAF1A	ENSG00000167670
CKLF	ENSG00000217555
CKS1B	ENSG00000173207
CKS2	ENSG00000123975
DDX39	ENSG00000123136
DNAJC9	ENSG00000213551
DTL	ENSG00000143476
EPB42	ENSG00000166947
ESPL1	ENSG00000135476
FBXO5	ENSG00000112029
FBXO7	ENSG00000100225
FECH	ENSG00000066926
FEN1	ENSG00000168496
FOXM1	ENSG00000111206
GATA1	ENSG00000102145
GINS1	ENSG00000101003
GINS2	ENSG00000131153
GTPBP2	ENSG00000172432
GTSE1	ENSG00000075218
GYPA	ENSG00000170180
GYPB	ENSG00000250361
H3F3A	ENSG00000163041
HJURP	ENSG00000123485
HMBS	ENSG00000281702
HMGB2	ENSG00000164104
HMGN2	ENSG00000198830
KEL	ENSG00000197993
KIAA0101	ENSG00000166803
KIF18B	ENSG00000186185
KIF20A	ENSG00000112984
KIF22	ENSG00000079616
KIF2C	ENSG00000142945
KIF4A	ENSG00000090889
KLF1	ENSG00000105610
KLF15	ENSG00000163884
LBR	ENSG00000143815
LIG1	ENSG00000105486
LMNB1	ENSG00000113368
LSM6	ENSG00000164167
LYL1	ENSG00000104903
MAD2L1	ENSG00000164109
MCM2	ENSG00000073111
MCM3	ENSG00000112118
MCM4	ENSG00000104738
MCM5	ENSG00000100297
MCM6	ENSG00000076003
MCM7	ENSG00000166508
MELK	ENSG00000165304
MICB	ENSG00000231372
MKI67	ENSG00000148773
MLF1IP	ENSG00000151725
NCAPD2	ENSG00000010292
NCAPD3	ENSG00000151503
NCAPG2	ENSG00000146918
NFE2	ENSG00000123405
NUDT1	ENSG00000106268
NUP210	ENSG00000132182
NUP37	ENSG00000075188
NUSAP1	ENSG00000137804
OIP5	ENSG00000104147
ORC6L	ENSG00000091651
PCNA	ENSG00000132646
PF4	ENSG00000163737
PGD	ENSG00000142657
PLEK	ENSG00000115956
POLE2	ENSG00000100479
PPBP	ENSG00000163736
PPIH	ENSG00000171960
PRC1	ENSG00000198901
PSMD9	ENSG00000110801
PTTG1	ENSG00000164611
RACGAP1	ENSG00000161800
RAD51AP1	ENSG00000111247
RFC3	ENSG00000133119
RFC4	ENSG00000163918
RFWD3	ENSG00000168411
RHAG	ENSG00000112077
RHCE	ENSG00000188672
RHD	ENSG00000187010
RPA3	ENSG00000106399
RPIA	ENSG00000153574
RPP30	ENSG00000148688
RRM2	ENSG00000171848
SFRS2	ENSG00000161547
SHCBP1	ENSG00000171241
SMC4	ENSG00000113810
SNF8	ENSG00000159210
SNRPB	ENSG00000125835
SNRPD1	ENSG00000167088
SPTA1	ENSG00000163554
TACC3	ENSG00000013810
TAL1	ENSG00000162367
TCF3	ENSG00000071564
TFDP1	ENSG00000198176
TIMELESS	ENSG00000111602
TOP2A	ENSG00000131747
TPX2	ENSG00000088325
TRIM10	ENSG00000229346
TRIM58	ENSG00000162722
TRMT5	ENSG00000126814
TROAP	ENSG00000135451
TSPO2	ENSG00000112212
TYMS	ENSG00000176890
UBE2C	ENSG00000175063
VRK1	ENSG00000100749
WHSC1	ENSG00000109685
ZWINT	ENSG00000122952
