# Supplementary material for: RNA sequencing-based cell proliferation analysis across 19 cancers identifies a subset of proliferation-informative cancers with a common survival signature
Source: Oncotarget. 2017 Apr 8;8(24):38668–81. doi: 10.18632/oncotarget.16961 (PMC5503562; doi:10.18632/oncotarget.16961)
Supplement: Supplementary file 3 [file oncotarget-08-38668-s003.xlsx]

## Sheet: S4_
Supplemental Table 4. Negative log10 Cox proportional hazards p-value of each gene for each cancer
Gene_Name	ACC	BLCA	BRCA	CESC	GBM	HNSC	KIRC	KIRP	LAML	LGG	LIHC	LUAD	LUSC	MESO	OV	PAAD	SARC	STAD
A1BG	2.28303	1.64259	6.35532	0.316743	0.237574	0.788521	6.59383	2.83302	2.16208	1.93362	2.45972	1.45557	0.377738	1.45698	1.16967	8.82857	2.23631	0.210447
A1CF	0.0327443	2.23941	2.88101	2.37588	0.859784	2.4205	14.7215	0.826138	1.42256	1.41602	0.553638	0.039585	0.2584	0.587632	1.36036	4.11276	0.903436	0.74572
A2BP1	1.62182	0.574392	3.00089	0.705216	2.17627	0.555995	0.219884	2.44077	0.482743	4.18379	0.544896	1.97967	3.50582	2.74449	0.768328	1.35304	0.421329	1.91227
A2LD1	0.475253	0.699295	0.22396	0.0547265	1.27208	1.43837	6.49659	0.0507076	0.357242	6.96514	3.29487	5.01557	0.359358	0.36665	0.134426	2.16747	1.06792	0.343497
A2ML1	4.76577	0.347344	1.90166	0.189386	0.509436	2.93852	3.32668	0.329469	3.63415	1.17552	0.203781	2.49311	1.022	0.602366	2.39486	7.93127	2.35088	1.61517
A2M	2.01011	1.44817	2.20846	0.848905	0.221207	1.40048	12.5411	1.11967	1.81773	3.70771	0.731193	1.93528	3.52088	2.1354	1.5351	0.443743	4.15341	0.470637
A4GALT	0.683983	0.163909	8.63855	3.22019	0.716843	1.98956	0.276541	0.695321	0.839148	0.41537	1.44895	2.85572	2.8829	0.692582	0.797707	1.13766	3.1735	0.0271378
A4GNT	2.24538	1.45678	0.740186	1.70235	0.314276	4.51423	0.0067955	1.1306	2.40928	4.09216	0.42524	1.59036	0.633805	1.12316	0.144413	0.743613	1.95834	0.236729
AAA1	0.380901	0.165628	0.406436	1.57854	1.55166	2.83764	0.26001	4.25504	1.00705	0.447052	0.125569	0.444171	2.70408	0.874482	0.320537	2.28125	0.0471401	0.461718
AAAS	0.404483	0.400699	0.930688	0.986672	0.12999	0.588148	16.503	1.43291	1.38713	3.12277	0.259867	0.98564	0.100487	0.05088	0.248965	4.3415	1.69385	0.43667
AACSL	0.882343	0.423207	0.386425	1.42569	1.01165	4.68194	1.22066	1.10762	0.00244612	3.12571	2.17208	0.179246	0.386866	0.833161	0.225258	3.74773	0.624044	1.37985
AACS	3.8933	2.01194	0.603679	0.494043	5.96192	1.02469	2.2967	0.442568	0.422424	0.199775	1.37695	0.408831	1.5234	2.81508	0.745602	3.41869	0.14766	0.219113
AADACL2	0.227344	2.88157	2.94483	0.745626	1.46591	0.989742	3.52353	0.70975	2.59472	1.4631	1.68513	0.0873863	0.251698	0.390312	0.49847	0.324412	0.820622	1.69917
AADACL3	0	0.733907	1.75416	2.42738	3.01352	0.473495	1.78255	2.113	0.0116981	0.00810909	2.42408	0.867876	2.05393	3.50919	0.652948	0.377058	2.95753	4.51552
AADACL4	0	0.880592	0.0831396	1.55978	0.990872	0.678897	1.35658	3.27963	0.385481	0.410738	0.73431	1.44497	1.53196	1.83352	0.608686	1.52577	0.914531	1.08909
AADAC	0.705222	2.42937	0.196802	1.28598	0.0349732	1.74061	7.23373	5.2245	1.74119	0.152758	0.262761	0.0373539	0.00730183	2.35398	2.98006	2.40436	1.35786	1.90898
AADAT	0.140384	0.12995	0.085334	0.158454	0.932546	0.263635	0.254159	10.0159	0.263987	8.54024	0.21545	0.638692	0.320964	1.24812	0.139873	3.08172	0.814385	0.543867
AAGAB	1.55559	2.42479	2.51018	1.7096	0.144857	2.64882	1.82093	2.10749	3.02103	1.85968	0.790735	2.81513	0.357199	0.00901509	1.39936	1.42285	1.92449	0.756794
AAK1	0.831056	0.594368	8.63947	1.28535	1.46774	0.766279	0.546096	1.71941	0.671556	1.06801	0.575334	0.462736	0.619579	3.04227	4.13149	1.56084	1.60339	0.022477
AAMP	1.46341	0.356511	1.94138	1.11048	1.38541	0.715051	1.12106	0.733097	2.47254	7.82233	1.64742	2.12524	1.08128	4.10767	0.274301	1.46511	0.231178	2.77212
AANAT	0.816496	0.882445	0.298171	0.332904	0.649207	0.344744	8.11565	1.01039	2.40405	2.33643	0.0413467	0.171084	1.26804	0.0980516	0.674192	5.59311	0.523389	1.39593
AARS2	1.79857	0.069255	1.59541	1.31161	1.33439	2.88216	4.58499	1.55783	1.33425	2.31416	0.692681	0.521454	1.38718	0.928143	0.00231994	1.74783	8.63665	0.0279449
AARSD1	0.0215314	5.66271	2.04516	0.224298	0.0647232	0.829629	1.80431	2.29951	0.731062	10.6035	0.43227	0.080915	0.0856679	1.46601	0.720995	2.36734	1.02133	0.254433
AARS	1.35635	3.23829	5.30804	0.911843	1.48192	3.99724	3.64785	1.16823	1.02076	6.08352	0.543287	1.5926	0.47818	1.42659	2.122	1.03954	0.881988	0.362437
AASDHPPT	0.638105	0.0710488	6.15913	2.25936	2.19516	5.0668	4.33375	0.141876	0.152744	0.179081	0.10021	2.36911	0.301688	2.32934	0.10132	0.830918	2.52402	1.65064
AASDH	5.07311	1.72794	5.54932	0.986814	0.543402	0.984129	9.25611	1.25194	1.75846	1.67857	0.383239	0.644094	0.0311631	3.83434	0.473676	5.61962	0.25954	1.75367
AASS	0.3639	0.965708	6.42792	0.532721	0.158954	1.54841	0.662784	2.33635	0.411364	1.91113	2.75433	3.29401	0.0238295	0.370584	1.09503	0.109312	0.0769265	1.74636
AATF	2.12203	3.1438	0.330536	0.428645	0.443747	4.25754	4.33248	4.84086	0.471424	0.0574993	0.447864	3.93048	0.674732	1.10711	1.47317	3.07334	0.383568	1.63292
AATK	2.5855	0.262689	5.40893	1.46445	0.696567	0.0800454	0.197391	1.8551	0.117701	5.70915	0.0639301	2.06482	0.445396	0.0764737	0.29655	3.73244	0.265713	1.38516
ABAT	10.528	3.17557	3.15415	1.03446	1.14345	0.353298	6.6121	6.21735	0.0669214	1.57041	2.18971	10.5654	0.197112	4.60338	1.03776	4.02021	1.51376	1.45557
ABCA10	0.259886	2.55215	3.40585	1.59332	1.48486	4.93902	7.50324	0.788639	2.81208	0.362598	4.12479	1.90715	0.334201	2.68642	0.0121747	8.62679	0.116288	0.1518
ABCA11P	3.07248	0.263746	0.106947	0.835387	1.10035	1.77967	4.28602	0.956112	3.07217	0.555134	3.47866	0.457567	0.556737	5.61347	0.972816	4.22559	2.93378	0.125396
ABCA12	0.142582	0.296093	4.31628	2.14454	0.40421	0.682098	1.22755	4.36266	0.113884	13.6681	2.95892	4.19308	0.172494	0.0546644	1.586	2.80242	3.27685	1.10496
ABCA13	0.581425	1.95955	0.330931	1.91725	1.9239	1.44024	4.96101	0.0131727	1.69748	12.8014	3.05142	2.46447	2.07889	4.74951	4.41677	3.62428	2.40201	2.73244
ABCA17P	3.59873	1.38738	4.8696	4.41605	0.232311	3.24959	8.68978	13.9961	2.6276	14.3588	0.681961	2.18418	0.444757	0.716343	0.639455	2.39928	0.982162	0.777885
ABCA1	0.966449	0.70056	3.20592	0.793004	0.787393	0.738576	1.34226	0.784584	1.43632	2.65234	0.275346	0.0836863	0.37251	0.190543	0.729893	0.660138	1.67263	0.300729
ABCA2	0.0329708	0.795667	1.49344	1.69906	0.988281	1.88194	0.718815	1.53267	0.0132955	0.781958	0.56487	0.773318	0.625941	2.12895	0.94589	4.56974	0.0404274	1.41498
ABCA3	12.9866	1.54696	1.51137	2.59779	0.196905	0.630224	1.60621	0.761409	0.783323	6.16768	0.636578	11.538	5.1245	0.632094	1.17939	5.38821	1.08517	0.0798387
ABCA4	0.489596	3.4326	0.0476728	0.986379	0.202885	0.452152	2.35808	1.74391	0.824324	0.375177	2.50713	0.330097	0.153554	2.94042	0.522113	0.565333	0.173339	0.0864258
ABCA5	3.62169	0.695316	0.307378	0.767949	2.93694	3.33571	1.91038	3.09538	2.18703	3.35542	1.4816	6.05658	2.92081	3.12937	1.13449	13.831	1.247	2.16879
ABCA6	1.57998	0.696311	0.943646	0.46521	0.972724	3.75119	3.43705	0.188468	3.60703	3.88504	1.53297	2.1837	2.24514	2.17416	0.0516238	0.704119	0.881199	0.74509
ABCA7	0.357195	2.78608	2.60287	1.26504	1.77365	3.67493	14.5265	0.533698	3.7253	0.992795	0.601377	2.22078	0.200542	0.0779354	0.282687	4.40813	1.2459	0.330016
ABCA8	5.96613	3.40838	1.57428	0.6591	0.355151	1.45164	4.4431	4.81154	0.372743	1.68752	0.994228	3.59608	1.06356	5.12411	0.959602	3.22957	0.377933	1.21731
ABCA9	1.62068	0.465364	1.38973	0.37689	0.23879	2.29848	9.10422	1.64559	4.83143	0.296081	3.99987	2.1629	0.0774246	4.93423	0.0183015	4.59014	0.995105	0.125042
ABCB10	4.83864	2.90588	0.00453866	2.5729	0.169006	1.83194	7.12005	0.241253	1.07605	1.45144	1.15883	0.869075	2.5185	1.25842	2.48927	2.00939	1.38866	0.784612
ABCB11	0.206637	1.5816	1.40158	0.150148	0.459512	0.38196	2.07177	7.91555	4.43596	8.1718	0.639331	1.94976	0.779711	1.23173	0.00503938	0.255119	1.50735	0.555294
ABCB1	1.63222	1.86364	2.5756	1.25892	1.18509	6.11286	8.34315	0.5804	0.657449	0.0230161	0.447395	3.20222	0.688914	4.89431	0.109364	5.35201	4.96687	1.3082
ABCB4	3.97112	0.558789	2.55014	0.469423	1.33598	5.3076	5.11089	0.969161	0.633196	8.76536	0.0757903	0.346672	0.257671	0.199472	0.891388	6.2229	2.17085	0.714311
ABCB5	0.371	2.54992	0.132877	1.01486	2.60512	0.387362	1.78025	0.452409	0.103993	3.45807	1.14199	0.0467072	0.215817	0.293978	2.75226	1.27638	0.385806	3.17918
ABCB6	9.1568	0.191974	2.03451	2.10034	0.376266	0.323644	0.0235508	5.21661	0.75253	9.25767	0.718367	0.713311	0.998315	0.243341	1.69016	2.05132	2.21414	0.393679
ABCB7	2.88913	2.18516	7.6087	0.198247	4.39278	1.07799	14.0361	1.12577	1.26684	7.19593	1.00124	0.378923	0.745184	4.65144	0.278281	2.69562	2.48694	1.8
ABCB8	0.106098	0.835984	2.66724	0.753385	3.37542	2.62295	6.6599	2.50535	0.841078	0.227003	1.29102	0.265854	0.520604	0.0112507	1.55005	4.47363	0.559133	0.268931
ABCB9	0.684674	3.44505	2.66761	0.906388	1.95177	0.0908773	10.8436	6.41179	0.980559	0.701817	0.232901	0.342768	1.75907	0.0911232	2.1835	1.21793	0.216585	0.824093
ABCC10	1.38339	2.30375	0.435945	0.702738	0.0717034	1.60928	24.6523	6.46083	2.18198	0.173403	0.276612	1.10248	1.88732	0.320996	0.527926	0.802779	2.81023	0.557696
ABCC11	0.711635	7.25818	0.551151	0.587312	0.0166346	0.34298	1.99415	2.74417	0.754852	1.78501	2.11529	0.191853	0.349927	1.45201	0.974686	0.11506	1.18428	0.451016
ABCC12	1.75673	3.88151	0.0711029	0.117623	3.27007	1.02348	6.46169	1.26097	0.945569	2.30671	2.5166	8.61416	0.466104	0.562381	3.15061	1.43985	2.81903	2.31223
ABCC13	1.36655	0.345809	0.22807	1.38275	0.293143	0.0153041	6.74477	0.462655	4.08364	3.6833	2.12866	0.208062	0.489223	1.10102	1.71222	0.312924	3.42562	0.408439
ABCC1	0.116577	1.82573	0.449304	0.392592	0.408942	2.1861	4.15881	2.9579	1.05757	3.85259	3.62593	2.14649	1.50055	2.24713	0.320085	3.99815	1.50462	0.0455385
ABCC2	0.326011	0.852043	5.46136	0.626934	3.04939	0.106936	0.0851518	1.47517	1.98826	1.27424	0.306832	10.1177	0.0192504	1.34537	2.03882	2.951	0.541517	0.273609
ABCC3	0.253401	3.72282	3.64899	0.0496752	2.54242	4.38458	3.25589	4.39133	2.67831	19.66	0.606783	0.044354	2.12801	1.48976	0.203089	7.82744	0.33991	0.496613
ABCC4	1.51021	1.4178	1.86347	0.91053	3.85184	0.768482	12.7032	1.82074	0.0414326	1.70032	0.82832	2.42521	0.893274	3.85696	0.198871	0.449677	0.442493	0.825052
ABCC5	4.38923	0.798317	2.63839	2.49252	1.21289	0.39824	6.00076	0.971189	0.180075	5.04175	3.44172	1.07439	4.29173	1.31487	0.870995	5.27766	0.388084	0.28364
ABCC6P1	2.09474	0.0735643	1.02862	0.0742882	0.110398	0.391393	1.7442	2.87618	0.61581	1.65124	2.2512	5.53765	0.929491	0.450938	0.00613278	0.579388	0.518414	0.756618
ABCC6P2	0.106009	1.76911	0.397794	0.590453	0.113947	0.0812335	2.70326	4.03028	1.9137	0.161012	0.511407	9.72515	0.966222	1.95071	0.63404	0.620949	1.65059	0.637107
ABCC6	3.18688	0.765057	0.607819	0.412963	0.191021	0.69193	3.68908	3.52499	1.12918	0.487854	1.10448	7.07208	1.07242	3.75229	0.297884	0.453775	0.467135	0.238293
ABCC8	0.69845	0.377011	0.13003	1.92291	0.820518	0.681906	1.43959	0.979988	6.42571	13.0727	2.04741	7.43076	1.2818	0.00793894	0.97747	5.99631	1.58717	0.125366
ABCC9	0.0013529	6.16829	1.67561	2.32246	0.0469042	1.1623	0.0216339	2.25896	2.44205	2.43322	1.22111	0.0737367	3.75768	0.0278144	0.727639	3.56305	0.627542	0.683072
ABCD1	3.55948	2.35814	0.197827	1.10361	1.31721	0.505599	9.54556	0.139451	4.11279	4.36895	0.0275479	4.43363	0.125649	0.466375	2.50498	0.449566	2.95002	1.32147
ABCD2	0.0103419	2.99912	2.51556	3.68989	0.150212	4.78384	0.18367	3.61225	1.40731	4.39283	2.96482	3.48916	1.24868	0.0948052	3.84309	4.8812	5.19047	0.156576
ABCD3	0.342131	0.35318	0.633317	0.448098	1.3591	1.72533	11.7992	2.84788	0.793924	3.73737	0.253312	1.02738	0.0745365	2.23286	1.34432	0.455419	0.642497	0.727421
ABCD4	2.20899	1.50164	5.84986	0.459674	0.520917	0.0816107	1.34868	4.85857	0.140487	1.62921	2.31026	3.04292	0.0753518	1.44036	1.52987	4.99548	0.974627	0.0214414
ABCE1	2.07727	2.20223	7.86182	1.30248	1.83349	3.75322	0.790277	2.83282	1.11731	2.81559	2.7054	4.00737	1.35413	2.68109	0.0437677	7.78292	1.36336	0.331325
ABCF1	1.8114	1.71761	2.94802	0.264	0.325383	0.453632	0.674028	0.331257	0.847229	3.95561	0.210551	1.01153	0.19023	1.07124	0.0128008	0.063042	2.39116	0.37503
ABCF2	0.452489	4.27823	0.275889	1.02787	1.70536	0.775188	2.19107	0.530867	0.0467202	1.3319	3.40576	2.65576	0.26545	1.44485	1.10603	0.450199	0.455225	0.181547
ABCF3	3.73376	1.29986	0.0203495	1.73911	0.203662	0.664816	1.92723	2.00781	2.78727	3.08415	1.11929	1.65729	1.45581	2.38129	1.3728	0.914387	1.13265	2.64675
ABCG1	1.73242	2.15343	0.199925	0.733606	0.178762	0.888942	9.67274	0.979952	2.99727	4.91328	1.41578	0.576627	0.159351	0.86581	0.115375	2.54275	0.311022	0.415032
ABCG2	3.95816	1.28918	0.359026	4.24307	5.85655	2.99269	24.8976	0.212961	0.102089	0.791455	0.371343	1.30862	0.582261	1.5205	0.947572	5.06278	1.45568	1.11274
ABCG4	0.422154	4.20742	2.20348	1.49919	2.14892	1.62559	1.61428	1.61954	2.70456	2.5499	0.149442	0.197745	0.10982	2.09595	0.346797	1.40188	0.717391	3.83063
ABCG5	1.04034	0.256951	0.271735	1.04555	0.510469	0.201448	3.4852	1.13097	1.42604	2.08984	2.78763	0.439595	0.20096	2.31053	1.03362	2.04736	2.37576	1.52494
ABCG8	0.095692	0.671775	1.61678	0.0185995	0.295416	0.126485	2.57681	0.986027	0.160654	1.45786	1.32669	0.329518	1.28119	1.5727	0.639651	0.962672	0.37838	1.63808
ABHD10	9.70196	0.280925	0.271062	3.39874	2.34257	0.410058	7.13433	4.6267	1.074	4.80866	1.53409	0.295331	1.11005	0.46289	0.151336	2.09393	1.47687	0.395165
ABHD11	3.84564	1.06073	0.553874	2.20798	3.96307	1.43868	0.816943	4.13072	4.50478	1.38688	0.791345	3.30591	0.59062	0.428585	1.60575	3.29155	0.743876	0.025855
ABHD12B	0.438803	0.795668	1.34274	0.0295287	0.945299	1.58093	0.139487	1.12938	3.14533	0.7703	0.31018	0.238026	0.413786	3.7213	0.775097	2.22267	4.90156	0.00369494
ABHD12	2.88587	0.445447	0.675709	0.571302	1.48717	1.28133	4.40639	1.87304	0.0481363	2.58986	1.14117	1.0574	2.6164	3.71843	1.61409	1.19441	0.893953	0.285567
ABHD13	1.18845	1.08088	0.357217	0.674305	2.22725	0.94097	5.25132	1.68042	2.08148	0.705696	0.0616161	1.17367	0.0833132	2.48913	1.55272	0.771663	0.473255	0.0544977
ABHD14A	2.02795	0.184924	7.85537	0.335595	0.152214	0.928162	3.30436	5.20186	0.00991712	10.309	1.44321	3.93292	0.29583	0.387873	1.19401	6.41362	0.478705	0.337132
ABHD14B	10.3604	0.295351	1.91513	4.39029	0.644613	2.78977	0.157732	3.99797	0.604871	0.19031	1.98372	1.45595	0.167522	3.49191	1.47829	0.105036	0.869013	0.986488
ABHD15	3.15691	2.91936	0.208077	0.23532	1.73829	0.148312	1.42124	0.738686	0.593971	8.40153	0.867047	1.89146	0.0070742	2.743	0.0566077	7.41506	2.92575	0.697838
ABHD1	1.10585	1.73241	2.65241	3.68674	1.81073	1.67424	1.91702	5.50797	0.812196	1.22209	0.525396	0.528584	1.43019	1.62932	0.187668	4.14988	1.20215	1.03339
ABHD2	1.35823	1.5856	0.0225781	0.275766	0.301558	1.54046	10.4936	0.106747	3.48395	4.73698	0.355003	0.882627	0.665143	0.196305	0.658207	6.03518	0.121056	0.0746953
ABHD3	3.08478	0.264296	0.1669	0.342816	0.647386	0.0353433	3.17241	0.393523	1.19988	2.61682	0.497423	0.915273	0.975538	2.32737	0.497417	0.00329083	0.518866	0.146522
ABHD4	1.51253	1.72269	0.369213	1.05275	1.38488	1.44975	2.01912	0.769803	2.97245	0.677195	1.41633	1.92465	1.02527	0.401834	1.62095	9.13441	2.04875	1.28292
ABHD5	1.38095	0.513424	0.726149	2.46648	2.33929	0.910643	0.368416	1.9349	0.261357	0.112937	1.87028	1.86053	1.27095	0.186519	1.51272	4.14773	0.534217	0.849656
ABHD6	1.96755	0.0179574	2.22135	0.00948221	3.30281	0.938851	14.3857	6.39745	1.39994	8.89636	0.501641	1.54817	0.0659451	3.63904	0.75609	6.9849	0.969207	0.724825
ABHD8	1.74208	0.734383	5.3233	0.821592	1.54282	0.691957	1.27542	1.11494	2.75721	2.12698	0.26945	1.58774	0.388513	0.606921	0.499612	9.60929	1.87399	0.914186
ABI1	2.24404	0.767988	3.3638	0.173363	4.27372	0.338127	3.19179	3.02345	0.0944839	14.0992	0.608829	0.472177	0.451004	0.215392	0.68812	3.24889	1.28849	1.06808
ABI2	8.79226	0.482125	0.679521	1.24967	1.09718	2.60463	3.66465	0.678908	1.34163	0.911646	1.63442	1.34123	0.902189	1.82655	0.950175	3.44304	0.9113	1.32487
ABI3BP	8.84403	1.30824	1.9045	2.28398	0.127459	0.169315	5.89888	3.04403	0.308056	4.2398	0.0922686	3.35183	1.51421	1.01768	2.12184	0.572889	2.87041	0.0510897
ABI3	0.455975	0.588033	5.47639	2.71124	0.551233	1.84769	2.61133	0.864796	4.52189	8.072	0.279844	1.99638	1.5722	0.0131545	0.720393	2.42763	2.76365	0.866751
ABL1	2.49582	0.559104	0.147507	2.42676	0.289123	0.710176	0.22306	1.40196	1.75445	2.04312	0.325445	2.90922	0.484302	0.136932	0.475629	3.05365	1.25486	0.734139
ABL2	2.78128	4.47811	1.76126	3.18237	1.08948	2.84079	2.98806	11.916	0.932256	5.75238	0.30689	2.12208	0.0908266	6.5814	0.252868	1.26601	0.071933	2.12611
ABLIM1	2.93599	1.97916	3.7501	1.25805	1.19752	1.44821	6.31489	1.55623	1.8282	9.208	0.776595	0.0902461	0.447335	14.3743	1.15794	1.06307	0.192674	0.679893
ABLIM2	2.22683	1.39367	0.595238	1.48793	2.86884	0.401503	2.37153	0.267098	0.836265	3.67414	0.963513	0.344751	1.05357	4.83787	1.34765	3.70126	1.66741	0.0617978
ABLIM3	0.00641417	0.185514	0.207835	1.20127	0.0868075	0.361447	2.46562	0.477716	2.81779	19.706	4.99246	3.21825	6.50641	0.707848	0.156011	11.4554	0.208591	1.33204
ABO	3.62372	1.31847	2.33178	1.97044	1.4683	0.90428	3.09976	1.98076	1.7117	0.171747	1.75676	0.757317	0.275345	2.5445	0.398601	2.86533	0.306052	2.77557
ABP1	2.95734	0.0962348	1.09127	0.142077	3.30588	2.43837	6.56281	0.656019	1.50212	4.27557	4.39976	1.08616	3.7776	1.57619	0.103275	2.64459	1.75257	0.0510528
ABRA	1.68454	0.00292012	0.716408	1.46335	1.21927	0.116871	0.858938	1.99954	0.177722	2.16311	0.65695	3.04597	0.964021	0.142869	0.521017	1.33762	0.863706	0.242194
ABR	1.55506	1.12176	0.565031	0.881654	1.56663	1.02294	1.28257	4.22843	1.46328	1.98418	0.195257	1.20969	2.13363	0.73668	0.281939	3.72909	1.13327	0.731516
ABT1	0.74831	3.03949	0.23027	1.42228	0.729475	0.256503	0.774319	1.25463	0.09884	1.45167	0.35336	0.921229	0.266495	2.77647	0.420356	0.874942	2.70871	1.09143
ABTB1	0.162695	0.354247	5.99395	2.32733	3.46665	1.50889	2.88082	0.510817	2.361	0.487244	0.560611	5.16864	1.87833	1.32749	0.129786	0.517811	4.13968	0.741122
ABTB2	2.90619	0.172537	2.80423	4.03724	2.15609	1.68614	0.274489	0.632027	0.478474	5.48066	0.558585	1.12668	0.0699249	0.381976	1.81767	9.41139	0.13306	0.793744
ACAA1	0.00836777	2.27971	8.87235	1.52489	0.0159669	3.25325	1.3826	7.62596	1.37167	0.408965	0.882294	0.935948	1.11935	5.15887	1.15612	2.13776	1.05901	1.01394
ACAA2	0.72827	1.82472	1.55411	4.43141	1.10545	0.496148	25.3331	6.70331	0.378397	8.49504	0.0476145	0.228944	2.55246	3.26957	0.327579	0.210616	0.531509	1.82245
ACACA	2.24065	2.32593	4.5293	6.01674	0.499012	0.254551	7.12197	1.33557	0.055404	1.48271	0.740349	0.0450583	1.82627	1.34817	2.6542	0.514576	2.55198	2.95898
ACACB	0.0369878	0.495358	1.37726	0.0951045	1.32186	3.56217	2.28364	9.40308	0.936181	3.86542	1.11674	1.58993	0.608111	11.1972	3.89459	12.2311	1.40167	1.94895
ACAD10	3.3883	0.680169	0.00099897	1.42949	2.64651	2.31021	1.05468	6.86994	0.958167	3.19586	2.53081	0.11254	0.416919	2.7741	1.49245	5.14447	0.917089	0.256975
ACAD11	2.78054	2.83607	0.992676	0.0126774	0.528096	7.17409	9.45229	3.62839	0.942546	1.877	1.36104	4.26523	1.37111	1.97658	0.842408	3.77084	0.488862	1.28848
ACAD8	1.3849	0.593884	1.24422	0.383089	2.48244	4.02645	4.64183	17.39	0.637708	0.703344	0.757545	6.90303	1.95006	4.45057	0.058623	1.45128	2.64625	0.800628
ACAD9	1.62509	2.84244	1.60233	1.46342	1.24871	0.491489	2.8557	5.57413	0.940896	3.45932	0.967191	1.16919	0.142026	1.0851	0.149624	0.811361	0.701366	0.601339
ACADL	11.543	1.97971	2.95747	1.16981	0.487115	1.90459	19.9564	4.8652	1.04519	5.51939	1.65455	1.60615	0.594431	0.529578	0.128664	0.781898	0.0232606	4.37707
ACADM	0.629541	0.0204554	0.877448	0.30663	3.40573	0.266332	26.4113	1.67497	0.144841	5.37307	0.494418	0.663293	1.09942	3.34113	0.240023	4.0953	0.38544	3.17514
ACADSB	7.56339	0.783412	2.68915	1.38003	1.43307	2.28951	27.6722	1.43667	2.15926	13.7016	1.9638	2.85936	0.449064	6.40283	0.00616226	6.83762	1.40754	3.21668
ACADS	6.5724	3.89992	2.24517	5.20011	6.22597	1.84035	3.00687	2.97354	1.80061	2.24933	3.64003	1.35088	1.77071	3.60098	1.21281	0.185744	0.372536	2.20933
ACADVL	0.393761	1.95706	5.43496	1.85461	2.59349	1.7483	1.43861	2.87562	1.03317	0.014125	2.52734	2.1717	0.570593	0.146584	0.95884	4.85216	0.136003	1.08075
ACAN	3.65434	0.171287	1.68701	4.2407	1.03463	0.653665	0.105205	5.43999	0.3964	0.591489	2.73212	2.32505	1.55391	9.0414	0.234679	1.12895	0.386335	0.302539
ACAP1	5.00457	3.04899	7.66568	5.20822	5.51639	3.82711	10.4375	0.722281	1.50806	7.91356	2.90858	5.92792	0.554394	0.332443	1.42977	1.02741	2.98181	0.90991
ACAP2	0.193959	2.15853	5.58032	2.92749	1.77234	1.2967	4.67401	0.535305	0.599309	1.59105	0.949508	1.83019	1.80675	0.061077	2.09186	1.82271	0.324369	0.799788
ACAP3	1.78206	0.113958	1.8906	0.474392	0.410841	6.56643	8.82979	3.64167	1.16154	7.99886	0.0943843	3.07695	0.755474	3.6532	1.77033	6.57362	2.81954	3.08298
ACAT1	5.29112	5.16106	1.60589	0.552726	1.60312	0.617262	20.8236	6.76526	1.28365	8.94865	2.89825	3.18504	1.23451	1.71085	0.300639	4.15682	0.636704	0.334264
ACAT2	1.93855	2.62184	1.73874	0.925747	0.819025	0.0407436	4.55417	0.571917	3.65073	4.33003	0.0349473	6.04938	0.119094	5.93136	1.46554	2.63256	0.513817	1.33925
ACBD3	2.83291	2.93065	4.31286	2.8813	0.210949	1.08934	4.90457	3.84419	2.44177	0.820055	0.254458	2.90211	0.532672	0.0527346	1.09846	3.22192	1.78451	0.174007
ACBD4	10.3663	1.29085	6.2203	0.371111	1.39304	0.623926	5.70161	4.67752	1.89031	7.10929	2.95393	5.73792	1.6734	5.62778	0.879383	6.02607	5.08593	4.36331
ACBD5	0.567018	2.44185	8.66179	0.0730597	2.63165	0.0950469	12.2248	0.444773	1.12962	14.4272	0.40791	2.98827	0.46968	0.518233	1.73147	0.901801	0.0762439	0.805273
ACBD6	5.48844	2.5095	1.56844	1.06739	1.02348	0.280893	0.0157973	1.69243	1.17605	10.1248	0.531248	3.11854	1.52928	3.33146	0.770584	2.17758	0.704991	0.867048
ACBD7	5.15665	0.0949567	2.12743	4.54286	0.0373873	0.975952	14.4526	6.33914	0.466415	3.70158	0.0485715	2.16246	1.06397	2.44074	0.893003	0.479745	1.42252	0.390682
ACCN1	1.2725	2.93929	0.919154	1.03835	2.831	0.379604	1.59751	0.0868667	0.443858	2.87762	0.315012	0.500803	1.75816	0.0536271	0.990161	3.40108	0.997181	0.290938
ACCN2	3.94025	9.78392	2.05543	0.0258411	0.228376	1.34172	8.76915	6.79795	3.33133	8.64396	0.0578259	0.578474	1.71935	1.59334	0.703678	1.66946	2.9957	0.436031
ACCN3	7.31109	2.99009	4.01758	2.58315	0.95486	3.20989	22.2906	3.53137	0.00443712	12.4394	1.88148	2.03941	1.98688	0.458757	0.0780025	7.22462	2.15393	0.302138
ACCN4	2.18081	0.116048	0.68002	0.632101	0.933237	1.1056	7.10489	5.56239	1.26267	11.5066	1.062	1.30928	0.820151	4.00719	1.47275	8.38987	2.02903	1.6615
ACCN5	3.80056	0.245631	0.930651	0.579223	1.20563	3.7985	4.55697	7.26778	0.463117	6.46668	0.651554	1.09163	0.246404	1.15118	0.5672	4.52809	1.31602	1.01803
ACCSL	0.51924	0.977332	2.37857	0.394112	4.78622	0.408967	1.67287	0.137656	1.30224	0.651987	0.807812	3.9614	1.65128	1.29597	0.100875	1.59766	0.40323	5.58694
ACCS	1.66616	1.72874	4.95974	0.31052	3.3507	1.37484	3.4468	13.7086	4.04482	7.32028	1.84776	5.42439	0.779494	9.58573	0.990331	5.38147	5.42489	0.0122406
ACD	0.516796	0.978674	0.876264	0.420532	0.486665	1.52371	5.33717	1.35657	1.11467	10.4611	0.875308	0.498364	2.65477	1.03564	0.319308	3.20784	0.754605	0.157609
ACE2	1.99683	0.363502	0.982836	1.07988	0.150328	1.85315	16.085	2.50082	0.417819	8.10271	1.88042	0.417398	1.42992	1.85154	2.65677	0.233957	1.98275	0.895541
ACER1	1.79501	0.780104	2.87638	1.27236	0.00469093	1.29198	2.34405	0.454725	0.276744	0.0494622	1.85014	2.82732	0.644868	1.89429	0.0473419	2.35494	0.387034	0.200551
ACER2	0.283281	3.04973	0.632913	0.616748	0.340423	2.50137	17.3865	1.79918	4.78337	4.34349	1.03413	3.27727	0.802486	0.590694	0.728155	0.545366	0.0362577	0.975736
ACER3	0.175869	1.68133	5.56888	4.01903	0.0479099	2.70993	0.201213	1.15911	3.36759	2.26025	2.36336	0.115638	0.977858	2.41914	0.92443	2.40639	3.08248	0.380902
ACE	0.0653515	0.289074	0.451004	0.149006	0.710877	0.952996	7.07883	0.742009	0.282071	1.60047	0.126347	1.59802	4.89745	1.11185	3.74303	3.11079	1.03784	0.240647
ACHE	0.988642	0.108348	1.443	0.26648	5.23663	1.07847	16.8488	0.169706	1.24064	1.80381	1.13456	3.85039	0.257697	2.71353	0.637599	1.06481	0.0143165	0.14904
ACIN1	0.108717	0.716788	4.02215	1.15419	0.0836002	5.3487	7.46191	1.68438	2.13984	3.21422	0.0137384	1.378	2.88589	0.576896	1.72919	4.5019	1.09814	1.23775
ACLY	3.57571	7.02557	5.19463	10.1215	0.11545	3.77473	6.83253	4.08795	1.02097	2.41484	1.06041	1.21818	0.794057	5.77146	1.07846	2.50939	2.56024	3.476
ACMSD	0.588947	0.626168	1.71793	0.45529	0.607071	0.740327	5.97016	1.18391	0.339747	5.52129	0.357232	0.560285	0.246767	0.303949	0.471424	3.57954	1.62538	0.325287
ACN9	1.72357	0.783551	1.82011	2.10433	0.777226	1.6324	0.822249	0.797832	2.02563	1.12276	1.52955	0.185312	3.84141	0.638138	0.301557	1.49458	0.295022	1.53077
ACO1	0.922332	0.886469	0.0746339	1.01069	0.205283	1.25191	6.29042	0.335111	0.435265	2.7062	0.911361	0.112826	0.32889	2.78413	1.30254	0.897292	0.357711	0.588048
ACO2	6.77435	0.122795	0.130973	3.87543	1.96228	0.0941027	12.8235	4.26546	4.31589	10.3081	1.01218	2.43716	0.0594085	4.59584	0.543069	0.469309	1.24276	1.32399
ACOT11	8.82606	4.79049	0.525226	0.413943	3.24793	0.206576	2.39216	11.7525	3.33711	4.43993	0.454192	0.026731	3.92018	0.0130798	0.786764	0.0116092	1.05853	0.010692
ACOT12	0.271779	1.31002	0.841038	0.545015	0.384256	0.675825	0.16634	0.310288	0.382331	6.93819	1.96431	1.16977	1.61853	0.656929	0.178662	6.12512	0.0738115	3.66415
ACOT13	3.93811	5.38278	2.01806	0.931967	0.699599	0.203456	1.70585	0.580659	3.00157	2.33124	0.0256592	0.487535	0.384987	2.09025	2.96025	1.49045	0.132769	1.43664
ACOT1	1.54299	0.13452	4.80643	6.15974	0.427188	0.139572	0.991564	3.86184	3.20621	0.0947274	0.324155	1.88271	0.237426	2.27326	0.653048	0.423792	3.09195	1.25615
ACOT2	2.03452	0.0726408	3.63677	2.557	0.396313	1.28293	1.66968	4.13978	3.31577	0.28257	0.565808	0.480766	1.52035	3.66234	0.118717	1.58845	3.35018	0.779489
ACOT4	0.873851	0.108183	3.04157	3.99321	0.404366	0.00465498	9.23329	4.37742	1.94818	0.0201028	0.866032	0.79653	0.0913995	5.00789	0.110853	8.69489	1.89111	1.50358
ACOT6	2.03589	0.0741844	0.613199	1.32299	1.08063	1.42155	0.337617	1.82865	0.0642271	0.0512021	1.00184	0.396752	0.407114	1.29676	0.831694	0.00884717	1.73142	0.0454495
ACOT7	3.63845	2.80677	0.974451	0.269686	3.03602	0.890421	0.573028	2.74199	6.01351	4.49319	1.79571	6.07399	0.46862	6.43787	2.50228	0.0146253	1.5222	0.195815
ACOT8	2.5177	0.122016	0.363224	0.0845462	0.083682	0.457961	6.81014	3.1214	0.0271494	1.27791	0.651692	2.34514	0.0515486	0.281602	0.500705	2.4977	1.17888	1.59954
ACOT9	2.25096	0.305663	0.851002	0.880456	0.0608528	1.09202	11.4616	1.48717	6.59212	6.31189	2.39364	1.99888	0.337991	0.225332	1.32563	9.45591	1.50954	0.393745
ACOX1	2.06448	1.71072	3.04708	0.930618	0.794905	0.515305	12.3397	2.32668	0.757351	0.617771	1.7833	0.374515	0.375047	3.68683	2.04526	0.627218	2.73167	0.0490534
ACOX2	0.920913	3.75088	0.626044	1.83654	1.16677	2.14027	6.58122	3.16457	1.94899	0.0590788	2.20274	1.83994	1.94945	10.5015	0.235217	3.10424	0.417551	0.147007
ACOX3	2.97998	0.132051	0.665377	1.8336	0.572853	3.90841	5.01345	6.02205	0.884505	0.378716	0.0227843	0.139526	2.71459	0.420775	0.896684	0.727287	1.76107	1.16493
ACOXL	2.81285	3.59689	0.447215	0.104289	0.0758978	2.41712	3.79972	0.555115	0.394498	2.83627	3.75917	6.68281	4.41851	0.90354	2.06086	4.21649	1.39799	2.55163
ACP1	5.04223	0.868544	2.32185	0.041069	0.503084	2.43455	3.0617	1.82743	1.48705	0.716609	0.625576	2.04659	3.48591	0.354885	0.70604	3.15907	1.28007	0.454314
ACP2	2.94301	1.11591	2.89097	0.856996	2.87748	2.49492	10.2988	2.63651	4.54063	0.719058	0.556426	0.0597653	1.9755	0.29351	1.76162	2.71905	0.186987	1.47712
ACP5	1.85556	0.376972	1.3245	1.24021	0.373355	0.418396	4.11592	1.04656	0.257184	2.96596	0.820565	3.23828	0.125364	0.0588272	2.08366	0.784477	0.0230293	0.768563
ACP6	0.0411884	2.43589	2.29318	0.0128578	0.579962	2.72419	0.603307	6.29139	2.154	4.48051	0.125251	0.677454	0.0959317	1.10994	1.08873	0.0974444	0.107201	0.298589
ACPL2	0.436354	1.53429	0.0512188	1.40492	2.26416	2.78434	4.63643	2.45688	1.92504	3.41958	0.206425	0.197376	5.91422	5.03121	0.149445	8.13267	1.66917	0.230854
ACPP	5.73509	0.869652	0.257038	0.965175	0.744894	0.374752	0.329421	1.03778	1.26811	3.28413	0.344581	3.31368	0.470328	1.07866	1.40682	0.404487	0.617879	0.208529
ACPT	1.18699	1.21192	0.587289	0.53031	0.192662	1.18923	6.48674	0.645579	0.264637	0.104222	0.188422	0.222319	0.79507	1.18268	0.260182	1.70567	1.80611	0.652783
ACRBP	1.01723	2.38994	2.1268	0.209267	0.53516	0.25117	1.11813	0.633962	0.719632	2.2862	2.40856	3.63893	0.735596	0.199828	4.38309	4.74073	2.13327	0.0831038
ACRC	1.48607	7.73834	1.10785	0.132306	0.078519	6.37358	14.4218	0.229428	2.70252	1.70957	0.207708	0.125206	0.27073	0.0855219	0.772986	2.58719	0.176139	0.0776295
ACRV1	1.74094	1.77377	1.59514	0.775128	2.00626	2.76698	8.59277	1.91617	1.65365	0.511454	0.693048	3.19786	2.04176	1.72084	1.18581	0.00257497	0.138469	0.0569293
ACR	0.86502	0.510177	0.238583	0.160181	0.366691	0.0470629	2.0355	0.673056	1.06337	1.91163	4.1436	1.59114	0.380238	1.31721	0.0186775	3.20048	1.25753	1.93756
ACSBG1	0.0441154	1.66302	1.90529	3.22416	1.6065	1.30255	1.6957	1.25578	0.129973	0.96816	1.90728	3.78661	1.58016	0.43595	1.12537	2.25606	1.34063	0.226641
ACSBG2	1.45139	1.12247	0.203605	0.438105	0.969739	2.69891	0.332099	0.807665	1.36089	0.105015	0.684014	2.97187	0.0456477	1.38288	1.21901	3.07527	0.0134204	1.23639
ACSF2	7.12101	2.53087	3.27103	0.625934	0.0337692	0.316154	3.50593	0.560088	3.01673	0.97619	0.911002	1.159	0.692203	7.45779	0.926057	4.10627	3.40116	0.412895
ACSF3	5.8817	0.317741	0.175731	1.47017	0.028445	1.65487	0.611273	6.22389	0.743277	2.27206	0.0463558	0.67351	0.271638	2.15731	0.0191637	1.92562	0.0872645	1.32319
ACSL1	0.321987	0.391167	4.22812	0.0838789	2.23481	1.76419	11.8644	0.408262	2.53629	2.98008	0.564427	4.78766	0.17829	0.839263	0.266733	0.286647	0.17121	0.419216
ACSL3	1.43382	0.277141	1.53577	1.35537	1.02739	4.76486	1.58865	1.41545	0.983869	3.1721	3.25877	5.86362	2.20907	0.917202	1.40955	0.230413	0.113265	0.765305
ACSL4	8.21643	1.58858	0.857334	1.05526	0.0535482	2.09035	0.303153	2.79303	2.22385	3.5349	0.0550508	3.2467	1.00741	0.0614109	0.236899	3.5662	1.19056	0.497017
ACSL5	1.13727	3.53325	4.81522	0.635554	0.525392	0.830287	0.87195	0.311215	7.04381	3.73922	0.153811	1.82194	3.84603	5.18812	0.0186521	7.74667	2.24726	1.29105
ACSL6	5.2503	0.805043	0.700379	1.55317	0.263492	2.29272	0.485501	0.605441	2.29351	4.38292	1.77155	2.69632	0.545706	1.40618	0.688114	8.25169	1.97476	1.37667
ACSM1	2.12293	7.80082	4.49168	0.804528	1.95239	1.14629	0.777039	1.28329	3.05133	2.81054	1.90978	2.10002	2.39189	12.3718	1.66356	0.62671	2.50957	2.59749
ACSM2A	1.02939	3.00977	1.62098	0.723572	0.176752	6.84715	5.20222	4.34761	0.250196	0.135626	0.684842	1.28825	3.25388	0.0271704	1.34526	1.71564	0.22294	3.02132
ACSM2B	0.496151	4.9763	0.0637541	0.251094	1.19924	1.4665	5.23554	1.65772	1.36271	0.590978	0.277006	0.487315	2.38753	0.407438	1.02741	0.674622	0.68608	1.57357
ACSM3	2.89883	1.6029	0.182852	0.858777	0.138482	0.828366	7.13352	0.734561	0.830326	10.6774	1.22954	3.80217	3.95355	3.0713	0.483955	3.3304	0.537255	0.0230698
ACSM4	0.125908	0.386648	2.44945	0.418256	2.15325	3.42195	3.451	0.424981	0.101841	0.48074	4.44448	0.779595	0.29243	1.3981	0.347999	0.35273	1.13549	5.25403
ACSM5	1.8527	2.09808	1.18195	2.8473	0.821426	1.71102	6.58571	2.47575	0.0417138	0.0220443	0.00179558	8.83185	2.33289	1.26149	0.323547	2.38203	2.39861	0.0377308
ACSS1	1.78027	0.421987	0.348046	6.1107	0.924951	1.62191	2.56943	3.35167	0.403129	1.29896	1.3883	10.3553	0.0632397	0.509457	0.157828	0.0301062	0.527253	0.603528
ACSS2	0.290179	0.517706	1.17235	0.189721	3.9632	0.298186	0.270075	5.37837	1.66441	1.54485	0.491712	2.78193	0.625118	2.67228	0.710438	0.264728	0.0395458	0.925631
ACSS3	2.51756	3.49818	1.72652	0.386758	2.65035	0.0453423	13.7281	8.19688	1.03128	11.939	0.339151	5.26822	4.43024	5.6587	0.682096	1.86278	0.69752	1.02296
ACTA1	1.11528	0.258034	2.09616	0.347242	4.19546	1.22025	1.23269	0.433593	1.26084	2.21066	0.778038	1.80001	1.04767	0.408868	0.141414	5.33512	0.194407	0.750304
ACTA2	0.0880012	0.842478	3.43179	0.439946	1.19513	0.796214	0.347289	9.24851	0.27515	0.457568	1.42342	0.194279	3.4454	7.81721	0.394752	1.76672	3.10635	0.26474
ACTBL2	2.8937	0.12289	0.351685	0.0108475	2.17633	0.916792	8.90596	4.79123	0.38462	1.11813	1.50352	1.61112	0.812398	0.408369	1.73551	4.75685	0.200544	0.963342
ACTB	0.208369	1.00674	0.894709	1.57494	2.20118	3.72875	11.8534	0.126803	1.49128	1.12644	0.576486	3.09979	1.46735	8.48722	0.370734	7.23332	1.04026	1.77682
ACTC1	0.31223	0.891897	1.44498	1.98521	1.4305	2.42029	2.03492	2.42464	1.80929	0.467864	0.111053	1.11003	0.703614	0.811714	0.744083	3.73193	0.957004	0.489106
ACTG1	0.853284	3.22849	2.38925	1.55702	1.31062	0.507718	3.12545	1.70133	0.0785702	2.14844	0.82179	5.83976	2.1106	1.68685	2.39716	3.69722	3.91827	1.77722
ACTG2	1.84338	0.348738	4.05749	0.873837	2.90909	0.645159	0.345864	8.33306	1.22722	1.23604	0.0111246	0.677176	2.92258	5.58479	0.0585044	0.67393	3.36057	0.990224
ACTL6A	3.47661	0.651488	3.45327	0.435703	4.49166	2.79972	1.27473	1.45473	1.61004	11.2307	2.07884	5.65121	2.79363	2.32723	0.208046	18.9957	4.68997	0.0804261
ACTL6B	1.21927	1.20042	1.60725	0.916064	2.85949	1.78752	0.0568477	1.45491	0.191099	12.9389	1.85094	2.20045	1.51338	0.661942	0.294707	9.2108	2.78482	0.29274
ACTL7A	0.485913	0.733959	1.61796	3.51478	0.069663	1.69608	0.326388	0.399474	0.181812	1.72268	0.893213	0.651258	1.21834	0.5016	0.633003	0.923965	0.486333	1.61141
ACTL7B	2.98941	0.520114	2.60551	0.325041	1.81745	0.299144	0.750593	1.40315	0.0246754	1.22607	0.811998	1.23327	1.05565	1.85912	0.711641	1.89962	0.502198	3.05602
ACTL8	0.0564318	1.28376	2.60458	0.165164	0.823499	1.04164	4.41363	3.31723	1.78605	1.86907	1.48654	0.818143	0.40343	7.46862	0.434092	2.08512	1.37816	0.741489
ACTL9	2.51313	1.8523	1.87606	0.678646	0	1.80576	2.10108	1.75111	5.32894	0	0	0.337842	1.44852	0.706824	0.641039	0.194831	1.38809	1.95084
ACTN1	4.51499	1.608	3.66384	6.69431	0.586569	4.49683	4.07971	7.62961	1.67941	7.50197	0.0952856	7.35907	1.10484	7.82018	0.0561368	2.59918	0.384318	0.372216
ACTN2	2.83912	1.02666	2.88215	1.97074	0.345957	1.03733	12.9462	1.33694	0.274201	3.94968	0.226653	6.30151	0.130517	2.02708	2.74852	0.232554	0.524723	0.713176
ACTN3	1.06014	2.92509	0.296803	2.8756	0.653895	2.52832	2.52289	0.0202812	0.479039	0.0112896	2.04445	1.49262	0.0187313	0.0806393	2.24753	0.827693	0.15345	2.68424
ACTN4	0.116177	0.0964646	0.358009	0.636278	1.19629	2.82112	2.52229	1.58041	3.31746	15.9384	0.342895	5.29933	0.00297905	9.03234	1.77318	8.47501	0.18185	0.237902
ACTR10	0.58934	3.31592	2.22176	0.364801	0.626861	2.09897	12.0574	1.91054	2.19311	14.8988	3.21682	0.972236	0.93008	1.24737	0.696392	0.546411	0.274953	0.690313
ACTR1A	2.68971	2.08583	0.209311	0.649596	0.955333	0.0467703	4.62472	4.13908	5.44632	25.369	0.0631594	1.45777	1.49232	0.0914331	1.03952	1.3221	1.83982	2.34012
ACTR1B	0.509693	3.09703	1.818	1.23074	0.0533259	0.0969941	0.95753	2.46027	3.51226	11.4087	2.56679	2.83149	2.00307	2.52514	0.836113	1.51288	0.628993	1.19286
ACTR2	3.51012	0.134913	5.84145	5.23613	0.441349	2.54735	0.967701	5.87011	1.87417	3.40446	1.79502	8.44528	0.181967	4.15031	0.89217	7.66975	0.486981	1.26299
ACTR3B	0.0610079	0.183491	0.504374	0.285749	2.97942	0.767271	0.983346	0.974167	1.01011	3.7165	0.399108	2.53575	0.589066	0.579576	0.511228	5.41005	1.79462	1.16432
ACTR3C	10.0191	5.33856	0.680349	2.53397	4.3985	0.839179	1.65571	1.40137	2.571	0.498365	0.129248	0.1516	0.712461	1.40178	0.939369	3.36902	1.18217	2.23246
ACTR3	5.38768	0.410267	1.90659	4.65375	0.661635	2.88308	1.44897	5.81605	1.9606	8.51282	3.91952	3.03925	0.676153	1.05902	0.523523	8.19506	1.21831	2.42235
ACTR5	0.233378	0.1794	0.137901	0.606241	0.311052	0.0792477	4.38514	0.519459	0.459918	2.56185	2.32929	0.339315	1.94051	0.381171	1.1336	0.385733	3.85704	0.906492
ACTR6	3.24296	0.406749	5.33367	3.4537	0.579652	2.74784	3.90566	0.0776253	0.0805841	7.80304	3.14161	1.67197	0.202441	2.7291	1.64397	3.21154	2.88914	0.178854
ACTR8	1.89502	0.466281	0.342181	1.26071	2.22115	2.5135	5.15821	11.3145	1.38193	1.21603	1.02941	1.81503	0.173579	0.294532	2.00081	0.159686	2.70545	1.55027
ACTRT1	1.8362	1.19803	0.145849	0.189915	0.335988	2.01703	0.294609	0.188431	1.98523	1.57325	0.200748	1.14625	0.0989267	0.681188	0.0709029	0.220031	1.18977	3.13445
ACTRT2	0.442334	0	2.80385	0	2.45892	0	1.398	0	2.45404	0.381514	2.90987	0.271504	0.834163	0.523841	1.97657	0	2.73852	3.09999
ACVR1B	3.28178	1.97362	1.30767	0.380069	0.846323	0.1536	1.1826	1.0174	2.82756	0.585189	0.415449	1.74228	0.464537	0.885257	0.754003	0.273871	0.202547	0.776115
ACVR1C	1.8109	0.286025	0.130553	0.674561	0.262081	0.947323	1.79951	3.65279	0.203343	4.38312	0.131967	0.44921	0.131937	1.2888	0.0742106	2.91868	0.840144	2.24807
ACVR1	0.684506	1.73302	0.734186	2.44915	0.512297	3.17232	1.76228	3.62636	2.1668	1.77914	0.464737	0.632399	0.165799	1.02789	0.15287	3.98821	0.81306	0.188499
ACVR2A	1.43498	1.33017	1.50829	3.25078	1.52991	0.794745	15.9209	0.310578	1.61737	4.10903	0.0297845	2.53742	0.72752	0.408743	0.946902	1.19983	0.202727	2.26779
ACVR2B	3.48796	0.369709	0.263056	0.59721	1.40682	1.86586	6.69257	1.56181	0.541484	5.38525	0.184054	1.58068	1.26995	3.14941	0.588027	1.62863	2.84307	0.754114
ACVRL1	0.692211	1.09831	1.49964	1.50944	0.745601	1.3672	11.2881	2.0997	0.673432	2.66105	0.452141	1.07678	4.92005	3.40541	0.243088	0.94858	0.822391	0.746483
ACY1	1.41548	1.17326	3.18856	1.43242	1.21989	0.530785	2.68614	5.61715	0.890569	1.24737	1.06341	0.00958471	1.57083	0.0783931	3.0381	7.8935	1.33224	0.135331
ACY3	0.28112	2.86047	1.12378	0.843827	0.700667	1.63079	2.86503	6.79285	1.29088	1.13375	0.784657	0.539636	1.95582	0.269218	0.79628	2.42948	0.436014	0.626562
ACYP1	3.44883	1.19285	1.95651	4.25432	0.0541482	0.932325	2.37685	1.81934	0.268903	2.70583	5.88777	0.416216	2.78473	2.58551	0.760761	3.0172	0.318644	0.273947
ACYP2	3.59501	2.21727	1.50294	1.07584	1.4632	1.20341	3.50981	0.583559	0.32862	2.65151	1.78293	0.704688	0.0866356	0.0401233	0.669549	6.50696	1.10515	0.808301
ADAD1	0	2.24612	0.166459	0	1.35381	0.0850766	0.168193	0	0.84971	2.60193	2.65268	0.192284	1.07519	3.03136	0.496718	0	0.594796	2.49733
ADAD2	0.541606	1.03904	1.85256	1.99888	3.59768	1.04678	1.38439	0.153667	0.261032	1.09764	1.05268	0.0660932	0.497026	4.42679	0.296071	2.78296	1.35122	0.00175824
ADAL	3.44216	2.47276	0.952213	1.9153	1.20632	0.600733	4.32827	7.68373	0.522573	0.272752	0.439344	2.02397	1.43038	2.80324	1.39623	7.04642	3.31201	1.61279
ADAM10	1.82093	0.166127	2.83392	2.20989	1.03484	3.99296	9.13304	1.24768	0.100015	5.63845	0.485909	5.21397	2.85513	0.736236	1.69092	8.75264	0.212166	0.515696
ADAM11	2.7583	0.623889	0.311467	2.16558	2.30064	0.223033	11.2186	8.0853	1.52118	4.08106	2.73778	0.572978	2.85698	2.29964	3.60507	5.99879	1.3755	0.772612
ADAM12	8.25354	1.47481	0.582616	3.75589	1.77339	0.59766	14.9093	12.3958	1.77904	14.5711	3.2495	5.63929	1.36185	7.38112	0.118752	4.1401	2.00915	0.847053
ADAM15	0.172915	1.07508	1.85502	0.50486	2.10919	0.30643	5.27787	12.7179	4.41913	1.54985	1.77024	0.268269	0.644526	0.721196	1.8729	3.60115	2.73654	0.767713
ADAM17	6.5158	2.28945	2.51064	4.58593	0.381827	4.20284	1.0258	6.96431	1.04059	7.81949	0.573957	3.15103	1.35976	1.8203	0.172338	7.6672	1.60411	1.09475
ADAM18	0.194599	1.51191	0.20997	1.38039	2.36672	1.90624	1.59634	3.69729	3.41756	0.0907361	2.63089	0.204269	0.464927	0.724713	0.67527	0.321021	0.288165	4.16936
ADAM19	1.9283	0.945254	0.960745	3.40408	1.56471	0.173837	13.6298	11.8961	1.13533	8.94978	1.73006	1.71502	1.62328	5.09075	0.632569	3.23016	1.45399	0.0053622
ADAM20	0.350437	4.13741	3.03033	0.380352	0.237217	1.06319	5.04034	0.407456	1.93397	11.7946	0.220273	1.81954	2.30493	1.67336	1.0449	0.272001	0.0704286	2.08849
ADAM21P1	0.741597	0.116785	0.732853	2.03149	2.19909	0.455044	1.50115	2.51529	1.18789	0.055382	1.17987	3.8408	0.158894	2.78042	6.00613	0.634323	0.624222	2.8581
ADAM21	0.323298	0.581537	0.0144192	3.08954	0.33188	0.811114	0.274686	1.61353	0.790695	0.863672	0.884785	4.42256	1.50359	3.80617	5.44502	0.0899554	1.59178	2.84741
ADAM22	0.365908	0.243616	0.442494	0.791198	2.34744	0.436548	16.003	1.18439	0.786995	0.248757	0.114077	0.177406	0.0725712	1.75082	0.500086	0.669937	0.561812	0.0737087
ADAM23	2.22396	7.26792	0.84427	0.765827	0.144886	0.0831543	0.536554	4.32681	0.0190245	1.7421	1.11308	0.543977	2.03427	0.755024	0.622324	2.57599	0.707881	0.348171
ADAM28	2.14067	0.975425	0.426181	0.0259239	0.926248	1.35085	0.00344257	0.961225	2.19473	1.88229	0.234453	0.299668	0.0321081	0.266084	0.33767	5.76755	0.95183	0.963246
ADAM29	0.91378	0.801188	5.36568	0.0257529	1.89242	1.64572	1.29236	3.02341	0.527153	10.3376	0.162029	0.00472986	0.740568	0.368381	0.0338347	5.00346	1.45494	4.61399
ADAM2	1.71492	1.81034	1.91006	0.0943126	0.270443	0.963137	0.374102	0	0	1.13023	2.86032	1.99805	1.18715	0.246089	0.654868	3.05922	0.144512	0.90493
ADAM30	2.39157	0.22716	0.397517	0.230367	0.383697	1.17622	0.885229	1.48783	0.472691	0.343821	0.981067	0.0654855	0.698765	0.828049	0.764699	0	3.05159	3.76494
ADAM32	1.06195	0.0490514	1.79858	1.38935	0.487629	0.921796	8.68668	1.41411	1.29539	0.848887	0.490316	2.02101	0.926668	0.491202	0.567588	2.08325	0.355651	1.08908
ADAM33	2.09494	0.722396	3.9538	0.662485	3.07492	6.35392	11.5418	2.94712	1.1953	6.55655	0.608654	5.18035	0.540602	4.03379	1.57193	0.833898	3.11555	0.161523
ADAM3A	2.09481	0.507623	0.227018	0	0.162652	5.31778	0.103967	1.65614	0	0	0	0.645564	0.357704	0	0.465631	0	0.730853	3.89307
ADAM5P	1.45218	0.220314	2.56515	0	0.49607	0.611706	3.57609	0.0622812	1.7078	0.710796	0.242492	3.99978	0.914822	1.19167	1.79115	0.177204	0.504315	1.2441
ADAM6	0.681527	0.327688	6.1912	2.21833	1.25252	5.00765	6.51317	3.41415	1.42736	1.94791	1.41215	2.94012	2.21329	0.519465	1.20123	0.729413	6.1033	0.238718
ADAM7	0.229679	0.39587	0.537726	1.36062	1.17858	0.312766	2.53791	7.02979	1.45652	0.279966	1.49735	3.37542	0.353797	0.176902	0.747258	0.544906	0.976251	4.75275
ADAM8	5.78942	3.23602	2.08929	1.48316	1.44976	0.0230384	28.1918	0.98787	1.33865	8.48045	0.706151	0.39365	2.68067	0.0824017	1.37487	3.70277	0.379002	1.12915
ADAM9	0.935556	0.756892	7.37948	5.65782	0.233886	0.0445775	0.645008	2.70186	0.724837	8.37597	6.28597	3.55551	1.38071	5.59115	0.0623745	9.85996	0.398263	0.485147
ADAMDEC1	2.05121	0.305201	0.208365	1.42906	0.418506	0.652028	2.33536	0.0503641	3.41515	13.2061	0.098812	0.19013	0.509575	0.0130914	2.35361	0.0657624	1.725	0.73702
ADAMTS10	0.497716	0.0510467	3.28695	0.578698	0.335453	5.95779	10.8481	1.04557	1.45537	3.21552	1.30284	1.30668	0.276444	0.00593786	0.786739	0.473006	0.529241	0.351556
ADAMTS12	2.89591	4.54395	1.76166	7.3169	0.00875965	0.0422838	1.89628	11.6364	1.15318	7.95913	0.500438	3.39303	1.21242	8.19496	0.286312	6.32974	1.14945	1.03103
ADAMTS13	3.16925	3.0743	1.10182	0.545026	0.754099	0.517071	10.9368	1.55193	0.303912	10.3291	2.93959	1.67041	1.39264	2.50451	0.198252	9.29227	0.26056	0.0487308
ADAMTS14	1.66354	1.96655	2.75287	3.28135	4.52909	1.43877	33.6458	1.23552	0.375402	2.99731	2.22287	0.0653275	0.482108	6.52903	0.294183	3.80724	0.762304	0.675115
ADAMTS15	0.468674	3.24626	1.00112	4.38531	4.43305	4.02149	0.338927	0.188213	6.05997	0.818604	0.00332367	3.41881	1.19743	1.29954	0.244857	0.046404	3.77432	0.533199
ADAMTS16	1.46237	2.65228	1.52897	0.821833	1.48897	1.35888	4.02497	6.81912	2.89605	0.688668	0.148914	0.289831	3.9493	2.2973	1.28836	0.246509	1.8242	0.0349714
ADAMTS17	0.773385	0.666963	1.08969	2.26889	0.0276985	3.59945	0.389549	0.166333	2.51028	0.367852	0.365383	4.36404	4.50543	0.207986	0.786004	0.303551	0.407805	1.71094
ADAMTS18	1.04949	6.43613	0.943804	1.63694	0.773646	2.12038	0.494569	0.734435	4.73842	3.22675	0.1154	0.575629	0.704957	0.636773	2.20323	3.98497	0.848652	1.92314
ADAMTS19	4.32746	0.552376	0.848673	0.117632	0.225662	0.620066	1.10905	2.10395	1.13621	7.40621	1.98183	0.00669402	1.14539	3.36455	0.694029	9.53374	0.244699	3.05001
ADAMTS1	3.25324	0.0441749	1.55943	0.133064	2.98397	2.03255	1.6699	3.74943	1.10232	2.07914	0.0158178	1.51414	0.166095	9.45748	0.616987	0.440516	1.9592	1.20394
ADAMTS20	0.0429123	0.359506	1.25981	0.834043	4.80526	0.546928	0.664292	2.19563	1.65662	10.1163	0.173668	2.19368	0.219947	0.293227	1.23567	2.97496	0.871315	2.77079
ADAMTS2	2.32414	1.81717	0.0875776	2.87734	2.0185	0.602796	2.30235	1.82633	0.110638	0.128083	0.621069	2.0587	0.848671	0.487221	0.373166	0.405005	0.391601	0.179703
ADAMTS3	0.268021	4.79946	0.0234176	5.40308	0.481466	0.234626	6.65598	1.85705	3.04268	11.0616	2.75828	1.62864	1.066	2.63611	0.864444	0.276588	2.23706	1.59041
ADAMTS4	2.52974	2.02467	2.80815	1.8104	2.70049	0.238238	5.70545	7.83621	0.851814	1.0203	0.558762	3.81009	0.701323	3.88018	0.034141	2.26466	1.02294	0.68654
ADAMTS5	1.91015	1.28243	0.0466319	3.03627	0.34556	0.712768	3.00381	3.43542	0.271289	7.22868	10.5657	4.32529	0.258716	9.18909	0.134002	1.0637	1.29953	1.96151
ADAMTS6	3.14122	1.39312	1.51213	1.60573	3.39828	0.160885	10.4379	3.42079	0.388262	2.35383	0.060019	2.79223	0.234834	11.9992	0.01843	2.58579	0.230852	4.81317
ADAMTS7	3.84775	2.76751	1.42683	4.61626	0.298623	0.692846	0.239749	0.0602875	4.83831	6.6906	3.00685	2.23553	1.20563	2.06278	0.845026	1.80494	0.663539	2.77544
ADAMTS8	0.811282	0.027608	9.58455	0.303504	0.883148	1.22398	1.63587	0.368361	0.859847	2.07114	1.59273	4.68286	2.9282	4.19459	0.448367	1.08872	4.74385	0.469692
ADAMTS9	2.38573	3.55957	0.781084	2.90778	1.04457	0.281657	2.00791	0.0235849	1.61035	1.36881	1.92515	1.10748	0.232617	0.124289	1.2602	1.54398	0.55312	1.58991
ADAMTSL1	6.0199	4.41252	1.39331	0.26085	1.07949	0.559003	1.48079	6.72996	0.668795	6.585	0.195503	0.31788	0.981135	3.03086	1.36504	0.256131	2.34006	1.23369
ADAMTSL2	1.8456	0.594484	2.37058	3.60866	0.310331	0.957588	2.85529	1.31151	0.397173	12.7203	1.95688	0.950876	2.32095	2.24819	1.67277	5.83315	2.06593	0.261528
ADAMTSL3	0.00424341	1.45319	0.514246	0.953284	0.427875	0.16916	6.69826	1.0839	2.45507	0.825742	0.793384	0.0708682	1.90336	4.60598	0.27952	2.07193	0.659386	0.0772353
ADAMTSL4	1.6303	0.417616	3.91388	2.81855	6.36494	0.223605	13.4047	1.26549	1.01196	12.9475	0.34182	0.673944	2.56998	0.912279	1.25414	3.08368	1.61623	0.0994389
ADAMTSL5	1.89541	1.80795	1.73607	0.145081	2.01599	0.986229	13.2191	2.2019	2.33348	0.865747	1.29573	1.90136	0.00111264	7.49379	0.673855	5.50779	0.836697	0.769803
ADAP1	6.55732	3.97463	0.695344	0.220186	1.62902	5.26938	2.16014	0.909676	0.963694	7.3662	1.00175	0.411324	0.485402	0.552276	0.819942	4.35244	2.21952	0.140201
ADAP2	1.2097	1.68103	0.170045	1.33925	0.722518	3.42461	5.7817	1.94945	1.76729	2.59056	3.92866	0.499821	4.43607	0.247222	0.45454	0.310715	1.5268	0.928456
ADARB1	3.188	0.0407088	0.393241	1.40464	1.69974	0.661612	1.25765	1.94391	1.84044	1.24409	2.33294	0.184195	0.157026	3.27919	1.6743	2.04786	1.35186	0.326623
ADARB2	0.215235	1.9709	0.0463677	1.30922	0.625554	1.95749	1.40515	1.1144	0.0419541	4.27406	0.607784	0.852062	1.03848	0.671447	0.0987753	2.39228	1.22677	0.113718
ADAR	2.06804	0.647901	1.10427	0.281837	0.171065	0.321709	0.175494	4.17063	3.33162	8.50158	0.77019	2.06854	0.388891	1.29514	0.313226	1.60181	1.29905	0.313348
ADAT1	1.2132	2.57624	6.69382	2.06825	2.71732	4.20975	3.56545	0.702338	0.139317	9.59505	0.818825	0.921784	3.86892	0.777418	0.135715	0.768415	0.0941253	1.63216
ADAT2	0.639867	1.7942	0.921157	2.09157	1.34981	2.34726	12.3984	0.277367	0.58729	4.27837	0.417511	1.12259	2.02393	3.07303	1.65945	0.667978	2.92087	0.994259
ADAT3	4.71814	1.12107	4.7035	0.212572	0.908171	2.79039	4.21891	0.108024	0.520842	0.0429572	1.17151	0.192757	0.737279	0.984339	2.536	2.62906	0.163901	1.94874
ADA	0.549157	0.416274	3.15938	1.14182	1.24881	6.27612	10.5019	10.5669	0.417083	0.764507	3.46729	5.2557	0.506295	1.77389	0.312377	2.74551	0.178548	1.02599
ADCK1	5.28806	0.0510189	0.922016	1.51959	0.682083	0.742138	7.47889	4.59257	0.458484	15.4982	1.55743	1.38051	1.97647	3.61918	0.716657	6.81525	1.73735	0.588863
ADCK2	2.82088	1.23164	2.96107	0.892977	4.039	0.10962	1.59555	1.33253	0.730658	0.0862675	0.101619	0.989033	0.200342	1.27547	4.36766	2.72096	0.223206	2.30973
ADCK4	0.850714	1.67045	5.69972	0.625541	0.00101126	0.483499	4.31192	1.30496	0.509667	5.31867	0.465082	0.948206	0.0318386	3.46627	0.520174	4.867	0.495966	0.36969
ADCK5	1.49317	3.47186	1.36262	0.622904	2.33413	0.422859	13.5406	0.740992	2.05391	5.97389	0.67473	1.82784	1.26287	0.319484	2.42076	0.913144	4.02606	0.837608
ADCY10	0.250262	0.0624848	0.973584	0.634158	0.752641	0.142984	9.2776	0.0987594	3.79687	1.51051	0.585818	1.37046	2.80539	1.03586	0.706963	4.02741	1.66117	6.67954
ADCY1	0.161817	1.49837	2.76504	3.05411	2.96442	1.76089	9.98223	1.47874	1.20792	0.118267	0.00549532	0.0557384	0.303496	1.96863	1.68935	6.47252	2.99369	0.0788157
ADCY2	1.82081	0.222129	1.08134	2.85634	0.934351	3.41053	7.00948	4.95464	2.6366	6.99861	0.59332	0.494735	2.3777	2.87324	0.0116969	4.7507	3.1611	0.494925
ADCY3	1.08989	3.73183	0.783713	1.35102	5.6443	0.239201	4.73488	6.30351	1.49004	4.92081	0.325832	0.71185	1.99374	7.83116	0.147047	1.08873	1.05583	0.840232
ADCY4	0.246189	0.605992	4.76849	0.016616	0.169021	5.08675	2.27169	1.83101	1.8323	0.309841	1.86284	1.85131	1.9491	4.24267	0.228233	4.66492	2.53887	1.59806
ADCY5	6.31989	0.627086	1.38764	0.661466	0.0517605	2.04393	22.2754	0.221409	1.45945	8.79159	0.0651107	1.34213	0.772225	1.04135	0.192686	0.808884	1.07989	0.268468
ADCY6	1.63903	0.804253	0.221282	1.64313	0.97932	2.45051	0.045399	0.368846	0.861101	1.00816	0.647276	2.67489	1.10437	0.0484426	0.205817	2.39562	0.202112	0.036389
ADCY7	1.28873	1.32256	0.0934473	3.50635	0.112793	0.535246	7.59679	1.22073	4.86904	1.07999	0.418046	0.739208	3.62206	2.83311	0.0172338	1.63551	0.994739	2.1843
ADCY8	1.99008	1.82592	0.282983	0.403808	0.480343	1.3338	0.976771	3.47164	0.038384	3.52386	0.560838	0.850493	0.915632	0.740085	0.848994	4.52593	2.43958	1.88881
ADCY9	0.0978519	1.29854	0.617487	1.55419	2.43374	1.60734	17.5187	3.39608	0.903842	5.55619	0.535643	7.40346	0.261224	0.907038	0.366868	0.507587	1.27971	0.256072
ADCYAP1R1	0.786504	4.13985	0.570982	0.933852	1.94757	1.27195	0.322913	3.74295	0.683428	1.22104	0.0629331	3.90651	0.0934683	0.376562	0.297769	1.79657	0.399634	0.125606
ADCYAP1	1.22203	3.54969	0.278324	1.43867	0.661453	1.967	9.90183	0.97218	0.506121	0.583698	0.998877	4.07785	0.601383	2.11606	1.62894	2.21534	3.38131	0.562625
ADC	3.35608	0.0608603	9.86645	0.0241529	0.694647	1.99851	2.39698	0.579846	0.736939	0.705103	3.09028	8.14791	0.257235	1.72743	1.27448	4.17418	2.45199	0.707608
ADD1	3.33577	2.14573	0.117401	2.56228	0.667962	0.662361	11.548	6.8528	3.11384	10.6224	0.564486	2.04443	3.6943	1.11454	0.978902	4.33331	0.0990551	0.107007
ADD2	1.16085	1.83988	0.382014	2.75056	1.26453	3.35869	6.94631	2.34135	0.710986	1.52713	1.64858	0.261892	1.05106	0.270811	1.29775	2.53666	0.656739	1.62493
ADD3	0.420806	0.454544	0.50571	0.299532	1.18284	1.68506	17.8916	0.0894055	2.94498	9.43849	0.530254	1.08086	3.53683	1.19581	1.97195	2.37113	0.503749	0.0317898
ADH1A	1.24813	1.71548	0.618186	2.02193	0.609925	0.0240786	0.27651	3.97131	1.89272	0.0516623	2.52197	3.50792	0.740751	10.1486	0.376239	7.16862	0.600587	0.216958
ADH1B	2.19361	0.643543	1.20278	0.0322977	0.771846	0.365367	0.0185815	4.10872	0.219509	0.0138443	2.62576	4.32371	5.27486	13.2553	1.97886	4.34721	1.44445	0.465431
ADH1C	2.38275	2.34285	1.47501	2.88546	4.09563	0.0781694	0.910918	0.540711	0.1018	0.11484	2.85903	5.43451	0.488106	6.04226	0.536689	1.256	0.743709	1.50315
ADH4	4.02843	4.05581	0.067308	0.747067	0.650735	0.196618	1.94991	5.11066	1.16983	2.8687	3.9777	1.3656	2.51533	1.24095	0.676426	1.9915	0.795108	1.12284
ADH5	2.16238	0.91489	0.392787	0.258595	1.26578	2.8631	25.0217	2.78656	2.18658	4.21621	0.513649	0.733291	1.14047	2.88133	1.48885	4.70043	2.82583	0.848371
ADH6	5.52318	2.16384	2.40956	0.622166	3.02855	0.599581	6.94521	0.756811	1.81284	3.95554	0.987924	0.295613	0.533116	4.51104	1.26856	3.8574	0.0144113	0.141305
ADH7	1.5193	0.0720189	3.62866	3.14019	0.15723	0.623413	5.19534	0.728577	0	0.100192	0.248978	5.877	2.68734	1.89828	0.103705	1.1729	1.05341	2.29898
ADHFE1	1.89764	2.74105	7.00797	3.62571	0.85554	0.172983	0.49672	6.732	3.36818	10.8249	1.82895	4.98818	0.237882	5.75581	1.7927	1.34552	0.513652	0.265059
ADI1	1.41182	0.897437	1.25164	4.93341	1.11824	0.0676641	0.320551	1.27916	0.320656	1.28672	2.43991	1.61699	1.97895	6.28078	1.27466	3.73515	2.36917	2.15545
ADIG	0.698549	0.840207	0.753816	1.96805	0.218816	0.055411	0.210427	0.583012	1.4309	9.47576	2.64663	0.114066	0.109612	0.862362	3.78747	0.124848	0.039915	5.5978
ADIPOQ	2.26908	1.44744	1.80589	2.57421	0.634049	0.0152822	3.41218	0.311907	0.104017	0.141338	0.1667	2.51143	0.404108	0.536732	0.603319	3.1198	0.185786	0.110445
ADIPOR1	2.4632	1.70832	1.39024	1.4478	0.0557515	0.86991	3.46751	9.20813	0.502576	4.47347	0.19566	1.18904	1.22525	1.17545	0.340496	3.41621	3.80955	1.86418
ADIPOR2	1.77878	4.95192	1.58082	0.99524	0.411243	0.0336234	0.0380133	1.31667	0.0966064	2.59072	2.7223	6.97188	2.43587	2.47996	7.82502	1.33813	0.197348	1.22582
ADK	1.54662	1.04446	3.95985	0.658945	4.06137	5.03682	1.13933	0.388876	1.52258	6.65342	3.37196	0.227912	1.98691	3.58548	0.262088	5.38347	0.536538	1.15768
ADM2	3.03736	0.193897	0.249014	0.447498	0.0301507	0.485845	2.25032	3.04505	0.432075	4.79029	0.66832	5.66321	1.15825	5.99306	0.0321135	5.40842	2.99719	0.444574
ADM	0.405928	0.0345001	0.508563	4.25996	4.00232	2.82	0.208376	3.33982	2.11073	1.19769	3.77417	8.67516	0.573703	4.51754	1.85536	3.00901	3.82325	2.61402
ADNP2	2.29976	1.804	2.41658	0.6649	0.866879	0.480098	4.34971	1.5154	0.185441	0.360728	0.153852	1.7822	0.294796	2.71372	0.0397402	0.963085	0.157289	0.795129
ADNP	0.358026	0.7271	3.66186	0.649143	1.43654	0.0540392	1.44402	0.813105	1.86485	7.10116	0.550161	0.189628	0.613937	2.41073	1.61893	0.120409	0.723449	1.81897
ADORA1	0.641859	1.63228	5.81494	0.651797	3.04902	0.0509107	7.52632	4.21623	0.213369	2.39338	2.02883	1.10729	1.61501	1.33377	1.83465	0.530686	2.49128	3.11847
ADORA2A	0.647723	2.72854	5.18737	1.57418	1.04462	4.79006	0.339884	1.96029	1.97496	1.21684	0.102295	3.82532	3.56717	0.657057	1.9065	8.35512	0.306261	0.30291
ADORA2B	0.930753	0.508975	0.55774	0.0893646	0.538411	3.77448	16.5999	6.39116	1.28638	2.42908	1.77075	1.01352	0.0465977	5.71941	0.505687	4.80817	2.59182	1.17011
ADORA3	0.568371	1.35966	1.76717	1.45414	0.429237	1.17369	0.163753	1.75597	3.03204	3.9086	0.29291	1.40405	2.02419	0.237057	0.436308	1.35142	0.533321	0.800863
ADO	1.14922	0.957607	0.446714	0.0969948	4.04316	0.658978	1.46064	1.25608	0.0199274	16.6203	0.00266206	0.831893	0.256357	2.92749	0.824018	1.45539	0.707664	2.48891
ADPGK	1.90169	1.06242	3.49918	0.210238	0.293542	1.30717	12.6882	0.158587	0.466391	5.21004	8.67166	0.0345238	2.86081	0.800907	0.242805	2.26268	1.42011	3.01342
ADPRHL1	0.140029	1.07637	0.263884	1.19057	0.117509	5.33365	5.10974	1.30244	1.09756	3.8463	1.2197	1.03614	0.390491	2.79354	0.91076	0.617132	0.690758	0.813704
ADPRHL2	1.51746	1.00557	2.22171	0.400165	0.938752	0.500989	3.30255	0.133348	0.780818	3.30709	4.55725	0.419729	0.407715	0.910013	0.758667	1.1832	2.27617	0.945629
ADPRH	4.61482	1.5574	2.31586	0.60074	2.03062	0.150792	9.19799	3.89819	0.154066	16.5277	1.42008	0.33496	3.13895	1.46233	2.26926	0.814083	3.22296	1.56583
ADRA1A	2.25159	2.09343	0.444937	0.0272063	0.43217	0.771662	1.69178	0.385061	0.160745	2.31517	2.65037	5.5145	0.282169	0.915666	0.0698857	3.67456	2.90778	1.29258
ADRA1B	1.74103	5.62601	1.02902	0.60278	3.62704	3.89009	1.06484	2.20744	1.04481	8.37405	0.659858	1.52016	2.20715	5.85225	2.22607	0.408236	0.942985	2.59596
ADRA1D	0.791616	5.73958	2.09849	0.342981	0.972561	3.53933	5.46799	8.85342	2.58254	2.72864	0.846016	0.114655	0.867077	1.24844	1.33988	1.38896	1.04476	0.982984
ADRA2A	1.52289	1.36822	4.00766	1.60184	0.681067	0.0285951	1.74089	0.353791	0.576118	4.41794	0.832823	3.87218	0.266904	1.50728	0.769655	0.983462	0.0200383	1.14004
ADRA2B	2.77122	1.91674	1.24749	1.16827	1.67739	0.00576297	3.77351	0.984202	3.86629	2.89217	3.13936	1.264	1.56043	1.02904	1.28267	1.5697	1.347	0.381715
ADRA2C	1.29688	0.246113	1.28156	1.78912	1.29752	0.0282191	0.155611	0.446231	0.508342	9.42143	0.0509335	1.01329	1.70413	2.40887	0.30931	2.93114	1.40474	1.02546
ADRB1	1.04505	0.127254	5.28172	2.13506	0.233544	1.19739	0.570837	0.916127	1.68872	0.116856	0.501911	3.83907	1.98236	0.134759	1.52656	9.61006	1.76386	0.828677
ADRB2	3.68232	1.17357	2.59996	0.846651	0.0801163	0.149562	10.8166	5.7774	1.5577	3.18075	0.67091	5.2368	0.490719	1.24302	0.583525	3.84291	4.55503	0.109086
ADRB3	2.40171	0.362812	0.398417	1.37711	1.80807	1.71109	12.535	1.62718	1.39908	0.621146	0.0760526	0.0164382	1.40197	0.397357	1.3024	5.52801	0.00520215	0.608445
ADRBK1	6.66543	1.93528	3.96409	0.68446	2.17646	1.97341	7.65447	0.5785	0.0036401	0.574854	1.04304	0.00637282	2.169	0.0431852	0.0841193	0.132859	1.91147	0.602527
ADRBK2	0.675869	4.40295	1.69302	2.45516	0.454861	0.0554889	3.41889	0.253688	1.16839	11.8519	0.446744	3.63251	0.300538	0.123783	0.613513	2.9128	1.06824	0.656082
ADRM1	0.010655	0.585692	0.599453	0.391835	2.05093	0.528407	15.7691	0.386902	0.193804	0.287109	0.433575	1.28824	0.286394	2.79384	1.40648	0.648181	0.0331734	0.750893
ADSL	4.22319	1.87583	0.0277527	0.364104	3.14916	3.85122	0.0459559	0.159908	0.807196	2.38816	4.0421	1.48872	0.0247659	3.29883	0.701956	2.54093	1.08859	1.21867
ADSSL1	0.877151	1.66451	0.978818	0.27373	5.67574	0.131724	2.3818	0.145064	2.87653	0.662488	2.34751	3.6508	1.13886	1.84622	0.627293	3.09834	2.05687	1.24897
ADSS	4.14546	1.44002	0.142973	0.0672462	1.4023	0.147912	0.79227	3.38376	7.10494	4.74203	0.027934	4.48632	2.15732	0.785311	1.20053	7.13806	0.726761	0.853397
AEBP1	1.883	1.54647	2.22283	2.56712	8.20506	0.628494	3.59097	8.45707	2.70027	7.11413	0.220492	1.19369	1.05789	0.739056	0.928803	3.07933	0.258457	0.252714
AEBP2	3.11477	0.0769198	2.54897	0.171721	0.88601	3.32679	1.08334	2.02978	4.4239	2.40576	0.522544	1.03519	2.91258	0.522804	7.92205	0.936066	0.133564	0.233947
AEN	1.36797	3.24973	0.502982	0.101756	1.88072	1.73759	0.627126	1.40882	0.503504	6.1386	1.24631	0.812935	0.217983	0.711903	0.25193	0.309022	0.420899	2.08492
AES	0.922852	1.73894	3.95567	3.77611	0.783378	2.47	2.23869	2.15329	0.289652	0.0491609	0.563708	1.47168	0.884143	0.850109	1.01897	4.7195	2.37451	4.79771
AFAP1L1	1.5159	0.125717	0.429027	2.13844	0.338245	0.208424	10.4668	0.186966	1.93624	6.44284	2.61478	2.28803	1.96559	3.09022	0.552892	0.0300757	0.628627	3.76187
AFAP1L2	0.709647	1.50005	6.31662	1.47063	0.663105	0.529306	0.224015	6.37204	0.738173	6.09563	0.450757	0.25899	0.313276	2.30164	2.74024	7.15041	1.99527	0.715475
AFAP1	1.97079	0.084491	0.619603	3.86005	0.32454	1.2806	0.502647	6.29811	2.2351	3.85864	0.411353	7.06476	0.906505	0.325541	0.83157	5.93069	0.13361	0.0317852
AFARP1	0.12061	0.863475	0.318647	1.48638	0.311234	3.20782	3.76773	0.243328	0.49974	4.09927	0.615293	0.086649	0.00789089	0.251391	0.449235	1.11321	2.61447	2.48199
AFF1	4.64529	4.2515	0.741492	0.032337	0.182768	0.873592	7.64915	1.72646	0.928889	9.92999	0.513174	0.221986	3.94285	1.64276	0.186805	0.763991	1.85441	0.584681
AFF2	0.408241	1.39615	1.70655	0.712902	0.0157364	0.0748412	3.12569	4.61211	5.43805	10.8661	1.32365	3.04324	1.49919	0.178846	0.563694	1.78546	1.38872	4.38349
AFF3	3.99967	0.504016	1.28476	0.417351	0.352074	6.23848	5.74378	0.515894	0.220847	6.44355	2.78213	4.30763	0.713246	0.158765	0.0128128	6.0589	0.00101941	0.0198117
AFF4	1.77857	0.341659	5.2448	4.73056	0.0888144	0.213085	10.1136	0.102851	1.8169	1.08614	0.168973	1.57091	2.1183	0.91206	1.05687	0.491125	0.402633	0.165478
AFG3L1	1.25626	7.40929	0.311181	0.389525	0.279448	5.31762	16.0788	2.8039	0.129723	2.39829	2.10757	2.43752	0.184598	0.258323	0.698795	5.28056	0.190582	5.447
AFG3L2	1.79997	3.75803	0.778929	0.930186	0.429266	1.20974	15.5884	5.35572	0.732339	0.416887	0.384837	1.14596	0.647449	1.57915	0.582092	0.541572	1.10079	0.189879
AFMID	7.54275	1.51393	1.98646	1.88993	0.201076	0.281985	0.213766	0.268292	0.0197973	0.925102	0.821688	1.3323	4.02561	0.321978	1.7608	2.80923	2.54956	1.53254
AFM	1.08641	0.887623	0.159532	0.151998	1.97916	1.30378	8.23258	0.130633	0.694799	0.72412	2.80586	1.38811	1.24039	2.68233	0.947067	5.50455	0.187354	1.67535
AFP	2.69003	3.63192	0.494938	0.615306	1.49618	1.02533	4.2501	0.802255	4.51045	8.49655	0.731698	1.1023	0.106373	3.31545	0.997339	0.502468	0.443397	5.08345
AFTPH	7.33163	3.61385	5.96184	0.766192	0.176384	1.16694	20.2307	1.44738	3.04199	0.169475	0.533717	0.98481	0.111629	1.07429	0.57023	1.18719	8.00748	0.0365156
AG2	1.02173	1.66906	3.2023	1.18098	0.0261184	1.36316	1.60235	3.67698	1.21425	8.12338	0.815497	1.27648	4.60151	2.41455	0.372577	0.407569	3.71592	0.238223
AGAP11	0.926558	4.48504	0.226542	3.16727	2.15692	4.55208	0.377697	2.15682	0.795002	1.6987	1.07332	4.64909	0.547699	1.10788	0.83931	0.884016	4.66038	0.386154
AGAP1	6.52925	2.3372	2.43206	1.88364	0.798838	1.00918	9.31461	1.91127	1.69257	5.13008	2.15408	0.408519	0.905807	1.97722	3.57155	1.68183	1.61762	0.664587
AGAP2	0.337339	0.605446	0.0107421	3.4162	1.2595	2.69384	8.51114	2.74385	2.04264	2.75081	1.4766	2.31099	0.535755	0.156203	0.235496	1.61041	0.761084	0.232624
AGAP3	0.534533	2.55036	6.29182	2.39914	3.02432	0.0384999	13.341	2.41357	0.175529	9.60369	1.86079	3.73535	0.169026	0.219611	0.105185	2.11043	0.392277	0.163923
AGAP4	3.9158	7.01199	2.03436	1.051	1.36423	6.49451	18.4302	1.58552	1.66253	16.1018	2.11226	4.25545	0.981114	0.686668	0.176584	3.65703	1.08285	3.06517
AGAP5	1.7882	5.7624	0.119257	0.143692	0.420039	2.98051	8.59361	0.370694	0.237281	5.3767	1.51043	4.33856	0.145965	0.157811	0.214797	1.22889	0.128795	0.652033
AGAP6	3.48155	6.98909	2.88968	0.732386	0.31816	4.38406	19.5392	0.335934	0.68054	11.0213	2.02339	4.58179	0.925747	0.0669394	0.359481	5.40198	0.139585	2.40812
AGAP7	1.43924	2.91131	2.1694	1.59979	0.0111799	0.211086	12.339	0.194444	1.28184	5.08215	0.438191	5.73031	0.27435	0.347493	1.37162	3.13621	0.879847	5.91979
AGAP8	8.63016	2.82268	0.305723	0.486001	0.338206	3.07133	19.453	0.777581	0.113896	8.19902	0.379956	2.75851	1.15329	0.119535	0.637821	2.17124	0.119774	3.81729
AGA	5.48081	0.710157	1.57167	0.336517	0.6233	6.4763	2.05443	0.797283	1.07692	2.98393	2.376	0.320089	1.58315	2.73364	1.08615	1.4765	2.6025	0.405762
AGBL1	1.67185	0.171215	0.304929	0.392485	0.805586	1.39179	1.52269	0	2.91886	0.328583	0.491671	1.85956	2.33821	0.410643	0.599717	2.35779	0.985194	1.68636
AGBL2	0.732231	4.89199	7.00987	1.92908	1.31488	0.775149	17.2929	2.10351	0.327586	7.96229	3.74972	0.620387	2.02722	1.79894	0.263516	1.0615	1.14467	0.120933
AGBL3	5.69847	2.67551	1.74199	0.383262	0.0206079	4.52841	0.433032	0.226803	0.359669	5.72795	1.25568	1.90524	0.185914	0.0583687	0.908724	8.37031	0.281712	1.97738
AGBL4	0.398554	1.29901	1.20322	0.66141	4.04594	0.337462	8.88759	1.81508	1.52538	0.186271	1.46909	4.97487	0.681336	2.95739	0.390746	8.18505	3.54826	1.87287
AGBL5	1.3913	5.12219	0.165563	0.158128	0.814459	0.422695	0.668167	0.81314	1.17984	0.649878	0.726728	0.652856	0.294602	0.0984371	0.762192	0.688323	1.00449	2.60598
AGER	4.55865	5.69687	4.04263	0.116763	0.118816	6.66373	13.9801	0.723759	0.760044	3.99322	4.33397	6.6545	2.64332	0.100845	0.0885114	6.60339	0.0867692	0.567241
AGFG1	5.30552	0.696116	5.10746	4.23411	4.86084	2.88346	0.340159	1.41242	0.229191	2.83362	6.56456	7.39252	2.11199	0.16265	5.4562	4.36205	0.051887	2.05947
AGFG2	10.853	0.893003	1.81226	2.41298	1.68056	1.64423	6.4139	0.664907	1.11937	1.76934	1.34569	1.75597	0.155637	8.78562	0.394725	2.05383	0.965347	1.8869
AGGF1	4.61635	2.26212	2.90834	2.12848	0.0132387	0.312702	12.3248	1.6056	0.730589	5.24476	1.42567	1.50482	0.194869	1.89033	0.179936	1.13784	4.44642	1.86612
AGK	3.02375	0.0169636	0.264555	0.0271446	2.4719	0.130829	10.1073	0.766069	0.784773	5.00539	0.467636	0.00603762	1.2405	2.13677	0.101587	0.184588	2.59733	1.88626
AGL	0.304676	0.995388	1.24771	1.3038	1.36549	1.41794	13.5052	3.53083	0.495464	7.63511	0.864915	1.81996	1.22491	0.882102	0.764973	0.980785	0.487125	0.938099
AGMAT	4.42827	0.294398	0.794627	0.261625	2.03546	2.37617	6.77192	2.91905	0.751704	1.25345	0.016471	3.45854	0.258336	3.77729	1.37251	1.06345	4.39476	0.602821
AGPAT1	0.498886	3.56588	4.84665	3.31706	0.442435	0.651711	1.00429	0.363459	1.69936	14.6625	0.770984	1.51078	1.00795	2.88101	0.117855	6.6935	2.34414	0.321003
AGPAT2	0.848809	1.79118	0.676404	0.207087	1.50554	2.11255	2.467	1.39605	0.519678	0.501431	0.230192	4.33716	1.26276	1.28053	3.09021	0.113718	0.195888	0.202764
AGPAT3	0.768597	3.04735	1.19475	1.77508	1.55365	0.212279	4.27403	0.954688	4.83202	0.310661	2.56197	0.743922	1.12744	0.493311	0.190322	1.38034	0.430591	1.57625
AGPAT4	2.98684	2.61499	0.474609	7.5139	0.608245	2.46912	5.60626	0.225752	1.45707	9.15726	3.29128	0.16795	0.640006	1.91417	1.37881	1.6348	0.0650875	0.682335
AGPAT5	4.8352	5.23124	1.53097	1.15617	1.57311	1.86335	5.17761	0.456411	2.73086	1.26655	1.67037	2.75932	1.47699	5.78752	0.884893	0.368615	2.3917	1.03176
AGPAT6	0.178575	2.12741	0.529463	0.788917	2.06119	10.2588	1.79538	0.00203226	0.636915	1.97405	0.841289	0.354004	0.245517	7.54469	5.82668	1.59104	3.52682	1.4483
AGPAT9	8.51802	3.92586	0.434289	2.56484	5.40526	1.71373	14.6404	0.578695	1.55504	2.97036	0.669639	4.07186	0.147554	0.486343	0.266167	0.617511	1.60973	1.38581
AGPHD1	0.325659	0.276834	0.100482	3.99992	0.522336	0.635056	0.463281	3.88228	0.0832648	2.68813	0.619803	0.458624	1.38389	0.875945	0.901418	0.373905	0.207976	1.05322
AGPS	6.44659	0.977131	0.050646	2.66031	1.52419	6.06199	10.5225	0.615869	0.319747	0.852174	2.51743	8.55614	0.176707	1.08026	0.8983	8.67117	0.95601	4.19001
AGR2	1.28819	3.97906	2.10015	0.305542	0.706796	0.189645	1.45969	2.68954	0.403534	0.278587	2.71889	0.0971954	0.797948	0.591109	4.2827	3.34927	0.115792	0.552132
AGR3	0	0.19065	2.23288	0.924393	0.438652	0.797768	3.0224	0.759762	0.455471	11.6487	0.399625	1.77948	1.77569	0.420956	2.25155	2.72746	0.0715299	0.157627
AGRN	2.77636	8.28869	6.27811	3.90347	0.0149358	2.15351	0.31964	3.10188	4.41464	2.07594	2.38192	4.9091	1.00163	2.91254	0.807417	5.08326	2.80423	2.45938
AGRP	0.263338	0.0991477	0.282264	0.181582	2.29113	0.046981	1.54746	3.50708	4.03395	0.715973	0.44658	0.711094	2.87006	0.4457	0.71627	0.159227	2.14138	0.0226821
AGTPBP1	0.0526132	2.46419	2.11221	0.92082	0.00422654	1.60603	2.6849	0.231055	5.7479	1.54108	0.191878	0.437808	0.778681	0.175931	1.40433	2.79239	0.468992	1.62907
AGTR1	0.300007	1.54689	1.18226	1.69254	2.67589	1.30403	14.826	0.34471	1.3137	1.34901	0.293062	2.71526	1.82775	0.00409438	0.187742	3.57115	0.547433	0.185752
AGTR2	2.46283	0.373758	2.23306	0.0034106	0.178733	1.45097	0.387946	2.47541	0	0.331501	0.0201218	3.478	2.81732	0.236119	0.0268999	1.99899	0.853428	0.383626
AGTRAP	0.0919971	0.945663	4.41894	1.05676	0.365187	1.7834	5.06729	0.0937916	0.514913	5.8095	3.11576	3.85637	1.81635	3.33098	1.43484	4.32348	0.526032	0.98703
AGT	2.31444	2.30316	1.35931	2.26317	0.0859268	0.940527	1.67247	1.32971	0.901346	0.227874	0.255996	0.0887118	2.81956	2.27255	0.977339	5.64008	0.980533	1.3415
AGXT2L1	1.54587	0.0499867	0.631053	0.391492	0.889327	0.177813	0.0997499	2.1925	0.65424	8.62804	0.6575	0.224681	1.1602	8.19411	3.12085	1.52988	0.117385	1.66364
AGXT2L2	3.86354	3.43436	8.24279	0.0669808	1.22261	0.606842	1.0177	4.46188	3.89402	2.00239	0.561091	3.85932	0.235639	4.87771	0.182505	1.18955	1.71699	0.0138641
AGXT2	1.25521	2.09197	0.162687	0.00217761	1.08072	0.0622125	7.89255	1.09227	1.62053	0.105393	0.350021	1.95861	1.36812	1.71806	6.78242	1.61319	4.54356	3.68306
AGXT	0.0961889	3.74047	1.19841	0.573079	4.22814	0.780331	2.54734	0.872229	0.523084	0.327105	2.88204	0.309893	0.40136	1.87232	0.0212934	0.387578	2.11446	2.04912
AHCTF1	0.972996	1.36571	1.18358	2.70537	0.00261	0.166656	0.500054	3.52946	0.0760566	1.31963	0.0788551	4.28916	1.64864	0.862472	0.760455	2.84713	0.326563	4.59585
AHCYL1	1.1048	3.62599	0.127202	0.0907016	1.35855	0.672855	5.74393	1.1789	4.96797	0.411136	0.137818	0.694812	0.167376	1.25229	3.04152	0.306522	2.03658	1.55743
AHCYL2	3.6078	3.41423	0.104788	0.658098	0.847653	2.67433	2.333	1.12678	1.05663	0.739037	0.530369	2.49463	2.3025	0.534766	0.682685	0.153656	0.0445213	1.01404
AHCY	0.760689	5.553	0.221982	0.456838	1.41918	1.41181	0.373326	0.775758	0.662501	0.772679	0.04952	2.62792	0.108197	0.0530626	0.103891	1.95004	3.37568	0.555588
AHDC1	0.0259121	0.228691	0.820804	0.0789669	1.40164	4.49629	0.0768533	0.198403	0.0906974	2.78946	0.0980508	1.06924	0.0501408	0.392386	2.42845	3.43747	0.732737	0.606406
AHI1	0.166437	0.429133	6.26144	0.248313	1.212	3.07888	10.8726	1.05123	1.86943	2.28673	0.484357	0.305813	0.351649	2.55025	1.67502	11.9784	1.19491	0.046443
AHNAK2	0.58268	2.36554	0.310476	0.824026	4.18778	2.39814	1.56918	3.01849	1.0041	1.62655	1.0073	8.29845	0.133222	1.61231	0.461045	13.1846	3.15475	0.325134
AHNAK	0.0675665	3.17794	0.510359	2.15452	1.66048	1.52792	5.726	0.354552	2.15837	0.425536	1.71693	2.002	0.617999	0.0853875	0.850122	10.3187	4.5975	0.361266
AHRR	1.28547	0.756039	3.53519	1.79568	1.02544	4.96524	4.04189	1.84223	0.0205536	1.58376	0.102638	1.58064	1.69008	1.20985	2.99838	0.00818021	3.73566	0.091466
AHR	3.32275	2.13727	0.631196	2.09821	1.42623	1.47103	4.87288	0.211925	3.45638	1.31396	1.1057	0.463677	0.0187495	0.139383	0.0571271	8.0629	1.75329	0.212134
AHSA1	0.010568	0.123101	0.31414	0.0662902	0.238341	2.00029	2.84639	5.54667	2.31311	12.5299	2.53553	7.82669	2.5954	0.73158	0.0261611	0.00415257	0.00236568	1.63023
AHSA2	0.0254695	5.26132	2.19809	0.77205	0.646122	7.73345	12.622	1.69143	0.28033	0.692339	4.57832	3.05557	1.28855	0.298233	2.06841	3.13337	0.0319377	1.0025
AHSG	2.21275	1.23513	0.87015	0.404248	1.26659	5.23557	1.56702	3.24191	0.417619	4.54788	1.45783	6.66153	0.90953	0.115982	2.16044	2.10378	0.501272	2.05061
AHSP	0.709024	0.918123	0.534093	0.793794	1.17063	0.41491	0.892979	0.846	3.25726	0.354537	0.511943	0.608548	0.717837	0.751952	1.47263	0.149508	0.29633	3.94253
AICDA	0.239337	0.759398	1.84364	3.3816	0.35772	6.67708	3.7439	3.44217	0.124471	2.03355	1.30334	0.315726	0.39486	1.4935	0.248337	0.638468	1.35285	0.602138
AIDA	8.07608	0.00721504	1.61788	1.6488	0.320541	1.72014	4.92365	6.99107	5.76218	3.41295	0.0714905	3.25528	0.0160171	1.43592	0.694557	5.74825	0.797554	1.8465
AIF1L	4.15194	1.28593	4.11123	2.91574	0.883752	0.492724	7.59846	8.05828	1.51615	0.0880931	1.89764	0.269599	0.75453	2.52187	0.127656	1.73327	1.19004	0.26508
AIF1	1.34265	0.644456	3.86429	3.21304	0.455676	0.0409882	4.67337	0.633601	0.658579	0.716819	0.460543	1.17961	1.47973	0.184529	0.701793	0.244168	0.857128	1.56538
AIFM1	13.9051	0.166958	4.49368	1.64251	0.817611	1.36863	3.13406	6.03746	5.39995	0.94981	0.395151	0.0468221	1.21641	2.25872	1.22338	4.47403	0.386561	1.19748
AIFM2	3.44467	0.691178	3.55255	0.922571	2.96674	2.77228	6.2906	0.439787	4.9708	2.24547	0.218397	0.182111	0.498656	3.33071	0.27438	0.650192	2.97047	1.14578
AIFM3	0.13189	9.31849	2.90988	0.555062	1.30412	1.12977	9.44141	3.37013	0.698913	1.1864	0.426245	2.69217	2.11373	0.311687	0.204477	6.00392	0.119756	0.469117
AIG1	6.24919	0.433007	2.23178	4.17646	1.20603	10.3769	4.02212	1.19501	0.744199	4.09963	1.20504	4.27647	0.0466461	4.00053	1.63588	0.452664	0.845584	1.26196
AIM1L	1.01836	1.24461	0.108275	0.316296	0.183155	0.0280098	10.6919	2.87922	0.85247	1.29877	1.14188	5.87467	0.723626	0.172542	0.3128	7.147	0.0749953	0.973208
AIM1	1.08212	0.0766258	2.09502	1.97292	0.382443	0.987144	1.04245	2.15907	0.0379874	8.11979	0.906577	2.99332	1.81685	0.502201	1.78213	7.33826	0.655209	1.25278
AIM2	2.67441	3.51857	1.82764	0.250219	0.034034	0.0113482	19.2978	5.40076	4.60659	1.01985	0.281601	0.804792	0.743366	2.59029	1.5117	4.88337	0.0214266	0.680506
AIMP1	0.0274482	0.223494	6.69993	0.961336	2.41111	4.15034	3.16216	0.280906	0.526989	0.187981	0.287736	1.40503	0.460551	1.36733	0.981013	0.336174	0.14755	0.106572
AIMP2	2.09496	2.35922	3.16234	3.2868	0.168056	6.69478	0.137935	3.32137	0.44579	0.429045	0.16114	2.88475	0.522138	1.76163	0.100327	2.43532	1.89929	1.91479
AIPL1	2.52439	0.537277	3.1922	2.16178	2.82042	5.01821	7.5026	0.381836	1.42897	2.07789	1.00829	1.62119	0.193987	3.41227	1.59897	1.45063	0.87846	0.948012
AIP	0.23272	0.151566	3.97366	1.99175	1.54599	0.782181	1.2106	0.333016	2.35413	11.5692	0.111294	1.59141	1.44842	3.30036	0.39076	0.0272305	1.05134	0.360311
AIRE	2.02173	0.90142	1.67341	0.0626295	1.86711	1.11559	5.50574	1.80615	0.0777209	0.369499	0.315553	1.34156	1.11719	1.98382	0.79228	2.87069	3.88579	2.44805
AJAP1	0.233732	0.624676	0.572475	0.721722	0.25792	0.563279	21.9969	5.73589	1.08535	2.83069	0.53887	1.86498	1.80657	0.655791	0.396473	1.17806	0.842011	0.327323
AK1	0.47935	1.6177	1.1699	3.10185	0.302652	0.0276081	2.98706	2.35463	6.64325	1.64203	0.744131	4.75739	1.94427	2.14857	0.463237	0.571332	0.228579	3.62131
AK2	3.07163	1.37315	0.34203	0.898264	1.56345	0.164336	1.26386	0.404498	0.779878	5.8686	2.99561	2.54147	0.0479901	1.32091	0.522462	3.20231	6.82037	0.00928807
AK3L1	0.712774	0.71227	1.10734	4.70208	1.64793	6.29987	2.43736	1.67873	2.64894	9.28291	2.93279	4.67328	0.0822703	0.173115	0.653834	7.16019	2.90502	2.07395
AK3	0.775564	3.41104	3.14916	0.105134	2.17882	0.402148	5.59467	4.71343	0.0919757	1.08826	1.09737	1.52949	0.124874	7.8892	2.33858	0.956434	1.05504	0.619581
AK5	1.1238	0.420845	1.88382	0.457634	1.76733	1.02883	1.78727	1.77547	0.00664944	2.2969	0.545303	2.68229	1.2459	2.14803	0.0394261	1.90636	3.98283	0.662432
AK7	0.433235	3.30966	3.94977	1.88351	1.73775	1.11336	12.6867	0.748171	0.155966	3.06192	1.8068	0.858068	0.034723	6.75542	4.47387	1.54868	9.59559	2.71273
AKAP10	0.775758	1.22428	2.87247	4.3816	1.08438	0.441609	5.60384	0.975533	0.29312	3.07833	0.403341	0.693339	0.191739	2.05411	0.101579	0.575683	1.26714	0.539398
AKAP11	0.367691	0.273823	2.77716	2.98104	1.39051	0.303389	9.77137	0.35114	0.422313	3.31996	0.511637	0.176938	0.284608	2.25533	0.031275	0.873885	0.471588	1.60749
AKAP12	4.75448	3.80715	0.164169	0.964957	1.67557	2.10322	3.51007	0.263068	2.88616	6.26884	0.184271	10.9069	3.24868	1.15087	2.74736	0.661663	2.30476	0.892551
AKAP13	1.37078	0.544982	0.406069	0.0300166	0.167642	0.401682	3.33247	0.640631	2.0817	4.6363	4.12755	1.35412	0.0249065	1.30826	1.26375	7.20991	1.54597	0.894803
AKAP14	0.66798	0.170681	3.24147	1.12604	0.225256	0.739263	0.905341	0.239159	1.13033	4.41472	0.72909	1.91413	0.134907	0.117571	0.125303	1.29283	0.134957	0.302682
AKAP1	4.86518	0.752603	3.41377	0.557357	1.48425	0.015482	9.7277	1.04603	0.791092	8.64665	1.01084	5.26517	1.55608	3.12656	0.850782	0.837776	1.45605	0.234413
AKAP2	1.64389	0.0667847	0.0735804	5.27601	1.64012	1.70659	5.4512	3.46359	3.5296	6.17348	0.41158	0.566939	2.6679	0.547243	1.30838	0.131421	0.229194	0.723034
AKAP3	3.13202	0.674828	0.144635	0.696639	0.883626	0.731291	5.54338	0.425451	0.175904	4.65598	0.89451	0.177279	3.12716	5.16543	0.462025	2.46224	0.0319884	1.8493
AKAP4	0.951029	3.53769	0.384669	3.66321	0.802531	0.138238	6.14486	2.75568	3.3244	1.15571	0.196634	0.119523	0.526236	1.20529	1.44266	0.122285	1.56458	0.549362
AKAP5	4.29611	0.843688	0.968576	2.896	1.23851	4.04406	3.41078	0.932773	1.12131	2.45171	0.796387	0.230443	0.612306	1.3205	0.528877	2.87828	2.35473	2.11826
AKAP6	14.5124	2.53579	1.71979	0.239812	0.385939	0.56246	27.1022	2.14991	0.29034	5.07766	2.67771	1.57115	0.917377	1.41646	0.849281	7.59963	0.338559	0.0762688
AKAP7	1.71981	2.29042	1.68812	0.132312	2.03923	1.61473	1.20711	1.71423	3.02104	3.74671	0.00163912	0.0934198	0.368882	0.49951	1.65415	0.00760667	1.97542	0.375387
AKAP8L	0.904575	1.21507	6.60195	0.98379	0.212187	3.44613	19.8188	0.170763	1.45374	1.88893	0.556461	3.6524	2.5462	2.73809	2.05042	5.72345	1.89591	0.0608909
AKAP8	1.01275	1.14838	3.51497	5.08634	0.302653	6.44131	1.46217	1.89298	0.278179	0.226406	2.56647	3.96991	1.44256	0.823967	1.27951	0.0335066	0.620992	0.434694
AKAP9	3.30973	0.0518666	0.23389	0.779126	0.19209	0.0811148	5.67288	1.12822	5.71932	1.35694	1.0006	3.07651	0.120845	6.1676	0.477682	1.90914	0.0902541	2.20612
AKD1	0.633655	1.29039	2.52569	0.398535	0.742653	0.553418	2.38265	1.09365	4.60273	2.07846	2.20454	4.17926	1.33198	1.16841	0.480979	11.3951	0.553522	1.8872
AKIRIN1	1.58654	1.20802	2.74244	5.12376	1.43643	0.795474	1.89102	0.52129	0.826291	6.59564	4.68862	0.45321	0.750081	0.025143	2.49817	3.70751	2.33528	0.992289
AKIRIN2	3.18861	2.47701	0.378371	0.59568	0.494471	1.36416	2.63983	2.5518	2.02708	2.76822	0.951333	0.685733	1.3794	1.87458	1.51429	2.31272	1.11009	0.703609
AKNAD1	1.50654	3.26598	2.28406	0.00937335	3.0757	1.20194	11.9545	2.23625	4.15728	8.39037	3.31903	1.56859	0.890923	1.14933	0.113344	0.514919	1.60013	0.621204
AKNA	0.0243518	7.11252	7.54651	4.28159	0.286971	6.78553	4.29548	3.36151	0.348829	0.679206	3.61443	7.31615	1.63877	0.0513396	0.478428	1.32881	2.0391	1.98864
AKR1A1	0.477705	1.2793	0.0283702	5.00473	0.66473	2.38278	0.0978083	0.00219123	0.564541	1.12983	0.821823	2.9995	0.85002	0.740955	2.77062	1.7664	2.2346	2.48001
AKR1B10	3.5808	1.65712	0.262235	1.72771	0.626243	1.55928	5.99526	2.33031	1.21131	0.509329	2.17929	1.33099	0.216245	2.70491	1.50009	4.50976	0.150646	0.523875
AKR1B15	1.44803	6.06712	0.0364394	2.1158	2.13111	0.124516	9.02098	0.46831	1.69058	1.55606	4.13204	0.552444	1.29715	1.75839	0.0680591	2.14688	0.132971	3.98451
AKR1B1	3.92646	1.85883	3.84793	1.01492	1.1225	0.123617	0.706373	0.36444	5.57576	0.0308303	2.12635	0.854899	1.46338	0.173981	0.317458	1.25374	1.38565	1.27565
AKR1C1	2.84797	0.338659	1.67529	1.91633	0.122141	1.56067	10.3343	0.536956	2.98956	9.73594	1.87682	0.073019	0.377756	1.17718	0.087114	0.88785	0.092062	0.053902
AKR1C2	2.26086	0.193319	0.90207	1.75368	0.371566	1.60334	1.05841	0.317704	2.94289	4.64948	1.14635	0.337725	0.228916	1.46885	1.21878	2.92539	0.0758184	2.06259
AKR1C3	4.24983	0.101625	1.96945	1.27807	0.234758	3.73668	0.834282	1.31645	1.61396	13.4068	2.90994	0.0292968	0.43513	0.669479	0.0880252	4.23441	0.806605	0.291958
AKR1C4	0.392915	0.968723	0.964191	0.134274	0.278295	2.8543	6.02157	0.68732	0.543057	3.79096	0.103801	0.234501	0.266507	0.170209	1.16973	4.41657	0.885654	0.0921195
AKR1CL1	0.898611	0.129784	1.49149	1.18073	1.08759	0.529404	0.0368764	0.957606	1.12208	0.0114956	0.0719517	0.123946	3.87756	1.36342	0.347145	1.96805	0.25437	0.932352
AKR1D1	8.8766	2.18143	0.932239	2.85948	0.269378	0.0148584	1.93127	0.616446	1.96428	1.06315	3.28577	0.0529432	0.438148	4.50978	1.6981	0.0601144	1.21621	2.47649
AKR1E2	0.25707	0.997827	4.67893	3.32544	0.419878	0.511037	1.98383	0.453382	0.950067	2.77529	1.48447	0.399853	1.51621	1.19964	0.556403	0.048998	3.49307	1.19707
AKR7A2	0.635695	4.67813	0.374548	0.532149	0.155574	0.452068	9.46041	1.42775	1.39763	0.80388	0.282275	0.43605	0.505721	3.29488	0.0864034	2.59038	1.83653	2.05041
AKR7A3	4.3177	0.792489	2.03177	0.859399	1.79161	0.900787	7.01935	4.626	0.677477	0.169004	2.29486	2.16284	0.299152	1.40198	0.218982	0.970101	0.133994	0.47221
AKR7L	5.80337	0.0941207	3.63637	1.24139	0.0631994	3.80445	0.521241	4.64454	0.271044	3.73574	1.05934	2.80617	1.06041	0.663907	1.75054	0.544113	0.837907	1.21559
AKT1S1	2.55644	0.568153	1.10089	1.25612	0.170983	0.0452397	8.62944	3.87824	1.69311	0.267371	0.089693	4.35434	0.28157	3.58859	0.842424	4.10049	0.876599	1.62328
AKT1	0.977448	0.309697	0.704272	0.106864	0.378228	3.69441	0.38059	1.7955	1.33371	1.15237	0.133049	0.0639213	0.1522	1.38254	2.67894	0.766346	0.568619	0.0866743
AKT2	4.79792	0.79781	1.12549	1.61427	0.529042	0.629928	3.25483	0.232294	0.318142	7.3557	2.37181	2.62187	2.17126	0.72937	1.91614	0.849631	2.15749	1.10748
AKT3	4.56976	2.68565	1.1409	0.301915	1.72766	0.0860246	11.507	5.27649	1.3826	1.21326	0.105337	0.506838	0.231873	0.492785	1.01869	1.04135	2.18277	0.704093
AKTIP	8.73391	0.19807	3.80213	1.00962	1.52477	0.279853	17.1742	5.30415	0.594191	5.58803	1.43419	3.58424	0.958533	0.69634	0.138004	2.55398	1.13429	2.3088
ALAD	6.46796	0.365366	0.0932836	2.40144	0.375921	0.106084	12.146	1.03606	1.0974	1.2888	3.59127	5.08347	1.17919	3.02828	0.45275	0.35659	8.25941	4.64044
ALAS1	0.561348	1.01143	0.0943453	0.635894	0.184249	1.48759	3.03093	2.09686	0.204757	3.84543	4.45931	4.6037	0.225889	0.693843	0.43034	2.46872	0.197367	1.14366
ALAS2	0.667972	2.39238	0.994323	0.52005	0.540386	2.66938	0.669265	0.0448364	1.72488	0.248259	0.670784	0.0155132	1.83838	4.56793	0.726914	0.590028	1.71922	3.79101
ALB	2.75427	1.65384	1.00084	0.016898	0.424238	3.9136	0.226856	0.307268	0.478436	11.4039	1.50369	0.418646	2.14471	0.843557	2.28161	0.288123	0.160362	1.62279
ALCAM	2.52619	0.332707	0.562154	0.771219	3.10073	2.43447	6.36539	5.2401	1.42009	8.87722	0.992774	2.64624	0.224053	4.72075	2.79339	0.530328	2.07193	1.87991
ALDH16A1	0.465588	0.851531	2.97057	2.74893	0.216559	2.52414	8.42896	0.121141	5.09171	1.79265	1.31605	0.441872	1.09048	2.00308	0.293157	2.75652	1.10688	1.47543
ALDH18A1	1.59656	1.62151	3.2815	2.5812	2.99015	0.630323	8.5661	6.5557	1.44667	3.25107	0.798359	2.25227	2.736	3.10862	1.69591	1.1881	3.24604	2.85615
ALDH1A1	3.32736	1.33679	3.21707	3.11206	1.79352	0.457568	8.007	1.2753	1.53292	0.377727	0.680627	1.15261	0.673279	1.13687	1.68447	2.5417	11.3216	0.0880416
ALDH1A2	0.248016	1.22711	2.6909	1.03476	1.56967	1.01805	0.943831	1.34118	5.25444	0.949355	1.44016	3.13389	0.373016	6.76261	2.90997	0.272093	0.176997	0.291698
ALDH1A3	0.128496	3.46818	0.203602	1.68102	1.12384	0.0206619	6.28568	1.40923	0.342322	6.95285	0.445228	0.544127	0.712778	0.626846	2.41368	2.49078	0.195418	0.420357
ALDH1B1	3.81292	0.0161254	1.10295	2.30613	2.79022	3.95559	4.18012	0.146725	0.286619	2.63095	1.61142	0.155756	0.675768	2.27811	0.310526	1.06912	1.49134	2.8321
ALDH1L1	3.54875	1.25908	1.39619	0.842048	0.960721	0.205676	15.4948	1.569	1.09876	4.08428	0.283691	0.0267527	1.65506	3.41434	0.649151	2.15063	0.201136	0.16853
ALDH1L2	2.58184	7.38519	0.0869168	0.219832	1.01624	0.338465	11.2148	3.79217	0.56339	4.48425	0.617537	0.235232	0.497859	2.89517	0.407927	1.34548	1.09201	1.66687
ALDH2	6.59696	0.285227	5.9629	1.35531	0.0981407	2.87186	5.26766	5.24134	1.15371	12.5165	3.98124	5.28783	3.35792	12.9341	0.854319	0.742988	3.57301	1.62151
ALDH3A1	1.7762	1.58937	5.72327	3.2495	0.982814	0.964675	2.73617	3.1488	0.359491	10.8866	0.29469	0.365118	1.85132	1.64635	0.716429	4.16398	1.17124	0.197214
ALDH3A2	2.19828	2.34689	0.236441	1.06981	0.986963	0.355638	26.6012	4.25129	0.986777	4.71181	0.602914	2.5799	1.16641	9.11241	1.45284	0.16961	1.79688	0.676632
ALDH3B1	6.59418	0.931549	0.416579	0.13567	2.5352	1.63018	2.84336	0.853624	0.453642	3.77746	0.069983	0.0788472	5.16701	4.69941	0.593982	11.8096	2.00686	0.662992
ALDH3B2	5.03891	1.5442	1.39632	0.049837	0.297016	0.0610737	2.2593	1.0983	1.37122	0.0783314	0.192788	0.50207	1.95284	3.1181	2.26423	2.6033	1.11313	0.030481
ALDH4A1	0.251674	1.38668	1.13192	2.80255	0.313155	0.258054	2.34186	2.61781	0.477798	0.362314	1.35292	1.29012	0.302704	3.58066	2.00281	1.51832	0.358312	0.561665
ALDH5A1	7.06098	2.621	0.935201	2.88195	0.431795	0.458805	5.0804	0.152166	1.10301	14.5694	3.30394	0.679436	0.428718	7.13563	2.98987	5.02105	0.256289	1.6744
ALDH6A1	6.38106	1.82998	1.16421	1.02628	2.42443	0.503383	27.8874	1.73124	1.27353	2.50907	0.971322	1.3895	0.915565	3.6622	0.14031	1.82501	1.06459	1.04421
ALDH7A1	2.60791	1.02688	0.201221	0.139666	3.00199	1.00088	9.43658	0.757975	3.70968	0.496592	1.05822	1.85906	7.7561	0.363138	3.62532	3.36185	0.327217	1.26994
ALDH8A1	1.54301	2.82814	1.56055	0.544786	1.8188	0.877969	5.99598	1.07956	1.94079	9.85885	2.47882	0.497298	0.323028	1.53389	0.857321	1.98958	1.84638	0.772364
ALDH9A1	1.99284	0.246552	0.40125	1.9045	1.41346	0.703029	9.14383	0.737942	0.32445	4.58898	0.0695203	0.437996	0.627584	4.04886	0.525044	5.62107	4.48048	0.231454
ALDOA	5.51393	1.23893	1.10218	1.17109	3.14218	3.14715	0.124413	1.37371	1.23536	3.86049	4.16405	6.03202	1.45828	2.47072	1.44581	2.10934	0.781684	0.146171
ALDOB	0.22597	3.33225	0.218051	0.715242	0.754929	0.212545	11.112	0.649337	2.44664	7.66709	1.95004	1.30066	2.04928	0.774826	0.464221	0.0543714	0.359443	1.77909
ALDOC	1.2384	1.2143	0.547909	3.31835	0.0606249	3.84382	1.18289	6.61642	4.02338	16.1448	1.1106	0.701155	1.26672	1.00963	0.163264	0.114928	0.136956	0.833665
ALG10B	0.374187	0.312661	1.04045	0.136457	1.99675	0.196938	2.09714	0.983937	0.230749	2.49293	0.492952	3.36956	0.702095	3.01411	1.22124	0.00719857	0.632202	8.58083
ALG10	1.38463	1.26348	4.46506	0.0520205	1.75314	0.870269	8.81649	1.30477	0.969821	10.1269	1.8686	6.86923	1.60499	1.15255	1.62167	4.63494	1.61335	0.0124131
ALG11	0.456707	1.50332	2.60908	1.66793	0.916746	1.34669	0.0364368	1.10579	0.0801947	0.748721	5.19419	2.75901	0.398068	2.6062	0.234371	2.30387	1.81596	1.94501
ALG12	0.0869733	2.38985	2.10103	0.656992	1.36757	1.25929	2.56693	2.41975	0.299254	3.47206	0.373562	0.583005	1.01378	0.13766	0.773662	0.421666	0.179733	0.6104
ALG13	3.53881	2.29241	0.0634993	1.05715	1.40487	0.429412	5.64492	0.0622179	1.5479	0.353534	0.116077	0.176647	2.36221	2.4213	1.48213	4.97697	2.11886	1.09788
ALG14	1.34016	0.331268	0.183134	0.00747698	0.204214	0.490928	3.27114	0.80666	1.32231	1.74739	1.77256	0.162551	0.75052	0.975352	0.262912	1.15386	2.01285	0.698542
ALG1L2	0.144902	3.09736	0.140806	3.69881	0.630245	0.205823	2.73561	0.235687	0.266431	1.27384	0.574652	0.184182	0.0121166	4.87995	1.61141	4.67089	0.135931	1.11535
ALG1L	0.782313	1.95803	4.21401	6.89994	3.2431	1.81266	0.03767	1.96551	0.284935	3.53529	0.514098	0.591249	0.326039	0.440935	0.327	1.35019	1.2119	0.478906
ALG1	1.15097	6.61072	0.162059	0.302945	2.05062	2.13075	1.58743	0.437788	0.410085	6.1415	0.0324766	0.976414	2.16978	2.76004	0.888645	2.49844	2.53998	3.12742
ALG2	0.168407	0.664544	4.3743	0.0809331	1.17524	3.912	8.58649	0.188805	1.64713	11.2147	0.760653	1.96709	0.0895878	3.42971	0.226422	3.38062	0.544303	4.31154
ALG3	0.67354	2.88865	4.3568	0.7023	0.148843	4.87624	19.1829	3.114	1.09444	5.35692	1.43098	5.02978	2.06481	0.0544455	0.581284	5.28376	1.21135	0.0239374
ALG5	1.42838	0.807881	0.0830747	4.34345	1.2263	5.83299	8.17442	2.94545	1.88128	0.285353	2.99478	1.0904	0.256229	3.51573	1.57459	0.387407	0.166074	0.743577
ALG6	0.0405897	0.116129	1.44757	2.87371	0.255825	2.72574	1.15907	3.22525	3.0067	22.6956	0.053205	0.844909	3.6321	1.40365	0.387425	1.9065	8.8453	0.339366
ALG8	1.15877	2.73191	0.361839	0.935892	0.420311	3.01319	0.779661	1.27207	1.51164	4.99014	0.650376	4.52724	0.422287	2.43815	1.11054	3.46149	0.969275	0.0410365
ALG9	2.74106	3.88548	2.64809	1.48527	0.512775	2.06876	0.383965	3.45224	1.54179	0.305077	0.143683	0.860946	0.297776	0.471332	0.646198	0.692763	2.63376	1.08335
ALKBH1	3.23268	0.594256	2.48346	1.6592	2.36643	2.30771	7.46876	0.754155	1.2967	2.82817	0.54079	0.0938772	2.25929	0.650317	0.813187	3.94336	0.237433	0.702724
ALKBH2	2.11511	0.445134	5.0981	3.43361	3.49621	1.20079	1.79136	1.15143	0.473458	4.05831	0.158658	0.671114	0.502343	0.654545	0.569839	4.42844	0.408479	3.80775
ALKBH3	0.351852	4.09379	0.0585496	0.0174162	1.06473	0.688093	2.96702	3.90456	0.577561	5.61924	0.281736	1.2863	0.880638	0.213077	0.169451	0.132256	1.08765	0.34662
ALKBH4	4.83898	0.211588	7.30434	0.444343	3.61126	0.318442	0.473699	1.74495	4.48517	0.409849	0.487114	0.83568	1.10523	0.714695	1.93585	4.11683	1.57409	2.0669
ALKBH5	1.71776	3.34294	0.309625	0.252646	3.80575	0.842873	0.681582	0.152936	1.15484	0.134277	2.45722	0.854182	1.72747	0.687326	0.362418	7.86424	0.472219	2.54162
ALKBH6	3.46974	1.58123	4.23193	0.09596	1.30894	1.32078	9.50492	0.903649	1.38649	0.21653	0.39629	0.827191	1.68252	1.3631	0.779329	3.26307	0.0939328	1.08591
ALKBH7	1.81317	0.840225	4.36057	0.74378	1.21368	3.15535	1.67091	2.20249	0.758253	3.50099	1.17893	0.195416	0.311165	2.06468	0.0533223	4.39217	0.713495	4.29488
ALKBH8	0.878034	0.352669	0.994809	1.25115	2.02566	1.3183	4.15044	0.347037	0.288158	3.01357	0.287963	1.46545	0.777816	1.06551	0.639381	4.85625	0.0374205	1.09126
ALK	0.55537	0.198036	0.45005	5.39276	1.02502	1.07317	0.907162	1.99937	1.12274	3.40639	0.195015	4.56814	1.65206	1.34768	0.0540433	7.08724	0.0920457	0.200202
ALLC	2.1673	0.291254	2.2607	1.45902	2.82084	0.897816	1.95378	0.557583	1.0558	2.10566	2.2754	0.219391	1.92124	0.471998	0.604215	5.84004	1.0849	1.38763
ALMS1P	0.0153132	2.19958	0.0415522	0.50435	0.00574872	1.07301	4.34222	1.34542	0.219922	5.35241	1.26405	3.0429	0.201633	0.560716	3.49788	5.45999	4.5523	0.274078
ALMS1	8.20015	0.870145	2.29508	0.419751	0.613611	0.528013	2.61659	0.0183552	2.09796	4.7303	0.205239	1.53811	0.614407	3.53996	1.60187	3.24516	0.411131	1.53831
ALOX12B	0.0215595	0.791991	0.16595	4.33248	1.54055	1.56052	1.9805	0.907351	0.37741	2.01688	0.164048	1.83041	0.483643	1.32629	0.888755	3.03951	2.13662	2.01564
ALOX12P2	0.188928	0.918577	0.37413	0.156788	1.23154	0.153405	8.04853	0.28794	1.18954	5.98195	1.66558	2.59005	0.145485	4.97112	0.849949	0.757973	0.0577099	1.42335
ALOX12	1.34137	0.516398	0.552841	0.555032	0.84681	1.16569	6.23004	2.26778	0.748589	3.08776	1.15734	1.34701	1.36806	3.23461	3.28041	3.67367	0.0987392	2.12936
ALOX15B	1.98473	0.237241	5.57069	0.0929328	3.12579	0.0597155	0.527415	1.53066	0.765827	2.44387	1.05032	6.16777	3.42106	0.487001	0.258196	4.61255	0.221265	0.0784758
ALOX15	0.0683628	0.00431613	5.5785	7.69045	0.613461	1.0018	1.17681	0.458584	1.57148	4.05539	0.617777	3.71333	0.246648	0.429232	0.423276	5.07037	3.73521	1.24857
ALOX5AP	0.055797	0.328907	2.45655	0.219929	1.26891	0.0149929	1.73257	0.369221	2.49157	9.00433	1.50239	1.18002	2.44614	0.473333	0.0515204	0.964959	0.840271	0.0820294
ALOX5	1.24861	4.12088	4.53775	0.359974	2.03408	0.0161773	5.21083	0.980761	0.00100556	5.72386	0.993419	1.57226	4.14645	0.127067	0.956364	6.09637	2.00782	0.245748
ALOXE3	3.54439	0.752022	0.312038	3.88797	3.01204	0.478709	7.7743	8.31909	0.561535	3.6781	1.93575	3.37682	0.0919064	0.0397498	0.244165	1.34865	2.47809	0.733277
ALPI	1.2372	1.197	1.19472	1.05031	0.743841	0.895255	1.05735	0.623087	2.32961	0.198074	1.65299	3.08277	2.37745	2.97367	1.00375	0.739973	0.618443	0.371635
ALPK1	6.83817	8.38643	0.119019	1.96693	0.670069	1.88914	11.5449	1.07822	0.948499	6.40761	0.931932	1.41416	0.15502	6.75617	0.163715	8.07841	7.86503	0.022806
ALPK2	2.01003	0.39979	0.454408	1.82856	0.488016	0.705493	0.807002	0.586202	3.91191	2.30901	0.374979	0.0485812	1.33308	5.18157	0.431532	4.30853	0.653169	0.69379
ALPK3	3.54259	1.16738	1.47769	0.732078	0.641177	0.222445	2.60305	1.8798	0.620795	4.27671	1.37157	2.1448	4.45276	2.48166	0.108914	2.41198	0.29307	0.524033
ALPL	2.08478	0.65343	0.0574042	1.18342	3.54201	0.198018	3.52631	1.49403	0.5384	10.6582	1.19681	3.47311	4.22521	0.811028	1.05034	2.31806	1.85341	1.74182
ALPPL2	1.12922	0.858601	0.0869702	0.766277	2.03245	0.372671	2.35991	2.6682	0.647167	0.88597	2.48796	0.739799	1.04275	0.943492	0.207097	3.40707	0.145421	0.0525404
ALPP	3.90569	0.389457	0.114844	0.0263423	2.97113	0.429042	5.98725	0.0349047	0.666495	0.772144	2.52837	0.611629	1.38092	2.97026	0.433005	7.1361	0.549037	0.58521
ALS2CL	0.683157	6.74031	2.88924	1.07808	2.18592	2.16706	6.72321	1.37776	0.308322	0.287627	1.98336	0.459749	1.45197	0.066737	0.535669	4.25182	3.60521	1.73305
ALS2CR11	0.157534	0.157934	2.14883	1.43041	0.157191	0.00969799	5.88508	2.86777	0.790843	0.154344	0.247847	2.27081	1.17426	0.350949	0.255631	0.697046	1.03451	1.02519
ALS2CR12	4.50332	1.14379	3.08205	0.257829	0.395965	2.1226	1.03252	3.15206	1.66634	7.01681	0.9107	3.58602	0.993624	2.87635	0.906286	1.29188	1.23199	0.633177
ALS2CR4	6.05166	0.111333	1.0733	1.58364	0.0263604	0.333309	0.625177	1.66005	0.353593	18.0127	3.27873	1.57391	0.214787	9.20985	0.695544	1.22744	0.860588	0.0746315
ALS2CR8	3.25432	1.74869	0.0211853	0.537267	2.13891	2.43422	1.12358	3.64053	3.47815	0.515203	2.35174	5.57973	0.00253817	3.57532	0.121891	4.05108	1.09947	1.61522
ALS2	7.33068	0.761962	3.07457	0.0137897	0.301461	1.61775	1.51905	1.81491	2.49024	1.37681	0.233399	0.691957	1.0352	2.4864	0.561714	0.30681	1.92557	0.267385
ALX1	1.51282	1.64609	2.67278	0.229373	0.216875	0.340455	4.55368	8.11803	0.342421	2.0019	5.99932	5.991	0.24019	0.0346287	1.77583	0.254041	1.21288	0.0515455
ALX3	7.1223	1.76355	0.714593	0.137932	1.32613	4.57348	0.442536	1.22132	0.314629	3.59882	1.42372	0.781313	0.10938	0.440521	1.37448	4.7239	2.14718	0.227016
ALX4	0.614714	1.01014	1.91186	0.0622622	0.608263	4.28778	0.254158	2.21109	0.0253412	2.2399	0.88559	0.876185	0.63754	0.331588	0.392667	1.20625	0.512302	0.343859
AMAC1L2	3.7477	3.47541	0.291743	1.58265	3.60473	3.0234	11.2005	0.133598	1.88791	4.56267	0.620998	1.00507	1.451	2.79152	0.00784653	0.355746	0.0952791	0.27554
AMAC1L3	0.956045	0.464696	1.25375	0.767622	1.65588	4.33257	2.18203	1.72405	0.383265	2.33452	0.275087	2.77099	0.866062	0.133751	1.24226	2.57784	1.29487	0.42085
AMAC1	1.76194	0.542496	0.434765	0.0877916	2.34913	2.51159	5.06707	0.255028	0.611297	0.14168	0.670224	0.708454	1.32143	0.269466	2.83498	1.23696	0.683025	0.769548
AMACR	7.50401	2.48717	0.168439	1.25678	0.225999	1.72761	1.55909	0.802448	0.206345	0.1401	0.333815	1.41172	0.431121	2.39173	3.09817	5.42799	0.283317	0.492332
AMBN	0.801981	1.11408	2.5601	1.98707	0.630389	1.0333	0.74667	0.294522	4.60284	0.539291	2.89539	1.06004	1.57596	0.314474	4.76525	2.06481	3.2101	0.416658
AMBP	0.300212	0.43649	0.811757	0.365636	1.15396	1.29921	0.61045	0.0982856	0.660571	0.482634	1.45191	4.89366	2.18749	1.55963	1.25228	0.336551	0.347752	1.6671
AMBRA1	0.473286	0.161394	2.39783	1.54097	1.72097	0.212336	0.750514	1.6285	0.340526	1.11626	0.351168	0.561124	0.454646	4.26617	0.245047	2.36863	0.242542	2.53498
AMD1	7.17931	2.53239	2.74549	1.14489	0.0799722	0.541551	24.9349	0.785631	0.981304	0.991342	5.57527	1.73026	1.3707	0.0923375	0.274703	0.336465	1.52521	0.634163
AMDHD1	1.62094	2.22704	0.216341	0.153577	1.24745	0.420134	11.146	2.22416	0.779307	0.181062	2.36927	3.76865	0.159675	0.689845	4.27406	4.82198	0.822281	1.88891
AMDHD2	2.64295	0.530968	4.56502	2.42111	2.90614	0.1844	0.0976825	2.96577	1.97287	2.69333	0.722947	0.119856	2.75222	0.0122069	0.764598	0.885801	1.50855	2.54105
AMELX	0.339374	1.34701	3.77913	5.5904	1.03841	0.0782966	0.0825012	0.118174	0.743842	1.35219	1.51809	0.290456	4.47815	1.12456	1.37058	0.0236397	1.93753	0.457364
AMELY	0.221888	0.272417	0	0	1.17385	1.97286	0.410622	0.0583298	1.20635	0.74469	4.24486	0.0820283	1.10994	0.154838	0	0.181333	2.97031	1.76661
AMFR	0.622561	1.14609	0.614875	1.13417	1.08621	2.9789	0.859519	2.04857	0.244751	0.608091	0.764389	4.07597	1.64007	0.767161	1.19204	0.845902	0.515439	0.525476
AMHR2	3.47623	0.406971	2.45533	0.103779	0.49685	3.24723	0.97833	1.84485	3.85194	4.16046	0.280476	0.653638	0.415184	0.0354177	0.900479	0.020987	0.43804	0.997999
AMH	6.43251	0.492761	0.703472	1.59394	0.374985	1.09791	22.7722	5.94434	0.16171	9.29041	0.435933	0.0095526	3.31356	3.91173	0.407654	4.75071	0.0490715	0.134202
AMICA1	1.87556	1.19858	4.2245	4.95533	1.94252	3.38957	1.04688	0.347562	3.60995	2.19796	0.440574	5.10377	0.794728	0.90908	1.08368	0.862037	2.92812	0.300966
AMIGO1	4.15009	0.996091	0.724078	0.814535	0.00194001	1.44296	10.9381	2.48073	3.30928	0.86249	1.75736	3.59695	0.39015	2.47901	0.106582	4.3422	0.249175	0.189325
AMIGO2	4.69512	7.51986	0.447837	3.88431	0.0854324	3.88533	1.0511	1.96714	0.281658	10.1164	0.584456	0.0890543	2.46676	5.06824	1.42806	10.5899	1.20327	1.93066
AMIGO3	2.43953	0.275832	4.14369	1.55886	1.15859	7.85804	19.2234	2.16521	2.4556	1.94149	1.53943	1.46034	1.44102	1.94349	1.20911	10.8556	0.0283895	1.50001
AMMECR1L	9.6336	3.67608	4.0949	2.73973	0.50696	1.54269	0.137854	2.50403	0.336731	3.08447	1.50927	0.764862	0.439838	0.982485	0.959493	3.84585	0.389805	1.63392
AMMECR1	1.35965	0.144556	0.291758	0.187639	1.93065	1.11053	7.65553	3.80625	0.604688	7.93416	1.94631	3.29317	0.671581	3.68641	2.64886	3.22704	3.02615	4.53201
AMN1	5.24612	1.35384	1.02797	0.916525	0.781069	0.634853	1.43171	0.172456	0.684737	13.0074	0.192468	3.80159	1.11838	2.47326	0.282487	1.11864	0.339762	1.15361
AMN	0.108341	1.57833	0.88194	0.243372	2.38732	2.39658	7.9941	4.2444	2.49683	2.23263	1.20635	0.468175	0.236812	3.50775	0.0764794	1.66612	0.571554	0.957797
AMOTL1	1.36359	2.79736	0.138208	2.92994	0.851603	0.608694	12.4391	0.0324558	0.51384	0.208963	0.226704	2.09219	0.444939	1.58708	0.343796	0.163772	0.384648	1.25276
AMOTL2	1.48905	0.475989	0.352074	2.12679	1.21515	1.21029	1.10231	1.10791	0.616096	6.98055	0.447016	0.108077	1.20613	0.160279	0.207871	5.05796	0.645659	0.853551
AMOT	1.54069	0.778214	0.903694	2.96818	0.769742	0.0829028	30.3283	2.95007	0.680325	0.100525	2.0773	1.7143	0.515881	5.41017	0.621932	2.29526	0.0907997	0.313602
AMPD1	0.0984698	1.55931	2.5975	3.42461	2.1085	0.483139	2.89997	0.711002	1.72598	1.02908	0.518322	4.18163	1.16476	0.70335	2.2263	0.315428	0.54247	0.261788
AMPD2	1.55047	0.890067	1.39032	2.43074	0.0641627	1.28034	13.5877	4.53071	0.465493	1.83842	0.433083	0.249103	0.250362	0.255431	0.620293	5.57145	6.746	0.995366
AMPD3	8.42954	1.9956	0.821791	0.0399399	1.96091	3.52184	1.70567	1.34384	2.32223	0.113707	1.49487	0.837622	1.25615	0.889354	2.5881	0.9952	1.43719	0.119132
AMPH	2.04065	2.46445	4.48664	0.0988009	2.70147	0.0558437	3.65404	0.0434522	2.03679	0.594544	1.03069	0.39095	0.526058	5.40903	1.78182	4.83538	0.569399	0.753808
AMTN	0.144808	0.211716	4.2103	0.610948	1.98041	1.53302	0.233266	0.456212	0	2.17503	0.237302	0.314771	0.299817	0.983563	1.02115	0.222317	0.900248	0.050797
AMT	0.391967	1.60785	2.89011	0.440226	0.130229	6.33232	2.24911	13.0755	0.998736	0.478482	1.10143	9.45372	0.844907	2.63765	0.538185	1.52228	0.981668	0.237194
AMY1A	2.43655	0.916551	0.508487	1.325	0.0383407	2.59137	6.10743	0.295682	1.86023	0.839735	0.944286	2.37885	3.29469	0.160471	3.56382	0.107594	0.65085	2.25913
AMY2A	4.48855	1.76317	0.345149	2.87666	0.504361	1.02799	5.97764	2.32601	0.246327	8.60634	1.68916	0.986271	3.07822	0.711583	1.38002	0.248002	0.597908	0.901717
AMY2B	7.68206	3.67025	4.96648	4.18526	0.673735	6.82111	5.78699	1.99919	0.632817	3.49012	3.30139	5.13077	0.295451	3.93995	0.620952	0.781213	1.01859	0.545275
AMZ1	1.93185	0.554351	4.00325	0.290003	0.755308	0.0258243	6.32832	1.73582	0.416862	9.52532	3.4423	0.281005	0.658806	11.0082	0.548736	0.00543632	0.274555	0.287018
AMZ2P1	2.79197	1.64354	0.342056	1.85106	0.0554393	2.5052	7.16697	1.45476	2.30729	1.24083	0.258538	1.33211	1.70338	4.36506	2.40761	10.9893	0.992777	1.24973
AMZ2	3.47013	1.4373	2.41417	0.12803	0.468023	5.90153	2.30698	1.63249	0.0107502	0.0273388	2.3936	1.69686	0.905613	0.505566	2.87216	5.08058	0.0319264	3.31558
ANAPC10	0.413245	0.200164	7.37414	0.374274	0.708758	6.26459	0.898876	0.965443	1.27956	2.21594	1.69509	0.56124	0.442056	0.382633	0.286784	2.06961	1.98943	1.81837
ANAPC11	1.36354	1.23759	6.60128	0.754777	0.236579	0.136414	6.03011	0.558464	0.824387	1.84865	0.117648	1.11884	0.0542659	0.00740569	2.84019	0.106445	0.054035	1.83775
ANAPC13	4.55842	0.173313	3.92545	3.31276	1.14256	1.91074	3.04482	4.6295	0.124599	6.32599	0.61724	0.723974	1.05318	0.143731	0.0243712	0.260435	6.3681	0.17524
ANAPC16	0.642779	0.520453	0.246604	0.949016	0.790064	0.81311	4.27048	3.02931	4.71901	14.8812	3.28482	0.144259	0.0905008	3.76941	0.13544	0.10692	0.741738	0.704941
ANAPC1	3.44764	0.758373	5.47314	3.11316	0.310479	1.30297	1.89992	1.95163	0.489026	10.0658	0.663446	2.63535	0.139746	0.378839	0.364685	3.12365	0.521929	1.76901
ANAPC2	2.7986	0.083972	2.65637	5.08274	0.511159	1.96228	0.956381	4.36125	0.458855	7.61775	2.62652	3.90781	0.4131	0.299348	0.183074	10.3143	1.85039	1.91338
ANAPC4	4.92647	7.82863	0.15707	1.19342	1.73543	5.61651	12.8329	3.24047	0.42262	0.359121	1.43771	2.62823	0.116836	0.959451	1.87467	2.89497	1.0257	0.386303
ANAPC5	2.30051	4.9599	0.213932	4.12606	2.98155	2.00991	15.3172	1.15563	0.1609	2.73722	0.582161	0.0175102	1.19714	0.061695	0.33504	4.02168	2.83308	0.755441
ANAPC7	5.94826	0.460758	0.790873	4.12074	2.10926	2.78142	24.2653	2.10095	3.89789	1.19541	1.29122	0.349364	0.841767	3.11818	1.67755	2.16834	0.902381	0.208282
ANGEL1	2.70084	0.770387	0.437255	0.241768	1.73202	0.503491	0.0497995	0.520006	3.20363	7.15987	0.180659	1.85753	2.27686	0.714785	0.0525145	12.1549	0.612738	0.417377
ANGEL2	0.263136	4.74807	0.705034	0.996397	2.68768	2.851	2.29755	0.390006	1.1554	3.11343	2.48393	0.667764	1.93465	1.42617	0.0850909	3.70284	1.89246	0.304263
ANGPT1	4.03097	1.2606	0.305387	0.618352	0.294416	0.598263	5.83387	1.19379	2.03642	11.6556	1.78939	0.990454	1.1919	1.82413	0.943643	0.268448	0.496601	2.32434
ANGPT2	0.965714	0.344617	0.344148	8.96409	1.47301	0.155488	1.52291	4.42793	0.223409	10.7899	4.80531	1.26666	2.66108	5.0077	3.81803	1.0235	3.14216	4.37298
ANGPT4	0.114708	1.19872	0.350487	0.52088	1.20925	0.865318	3.43885	0.731746	0.710029	1.08653	2.21223	0.241831	2.14968	0.702826	5.38173	0.460105	0.472076	1.21371
ANGPTL1	2.87705	2.37247	0.908288	0.524464	0.494656	0.459637	2.15823	0.0305534	5.95177	0.0457921	1.83276	0.0678382	2.32841	1.08522	0.828598	0.619581	0.923475	0.637811
ANGPTL2	1.88731	0.0488618	0.352964	3.79558	1.02535	1.12137	0.569024	2.95554	2.45988	11.6429	0.996671	1.47546	1.63866	1.64335	0.217694	2.39766	0.136064	0.453887
ANGPTL3	4.51453	3.44549	0.0970861	0.549082	0.137472	1.67893	10.1056	0.151346	8.05603	0.25896	0.0229706	0.770239	0.55139	0.854281	0.759688	5.65905	1.96341	0.722677
ANGPTL4	4.66339	0.30367	0.948901	3.98667	3.33714	0.465081	0.361492	0.759719	0.461484	0.739242	0.351204	7.84433	2.43284	3.36974	1.64611	2.85038	2.9711	0.743925
ANGPTL5	0.873351	0.903722	3.33747	3.08668	1.26138	0.764149	2.06584	1.4546	0.335626	0.0191957	0.210436	2.47052	0.479589	0.180093	0.0594862	10.3781	0.558582	0.952081
ANGPTL6	2.90663	0.902584	3.48072	4.06615	0.462005	4.21097	15.1724	0.147666	0.359108	8.09731	0.261329	3.27885	0.933802	0.709854	0.569717	0.835532	0.486555	0.116656
ANGPTL7	0.776022	0.127818	1.82278	0.413992	5.23006	1.28165	1.4301	3.09682	3.38578	5.25644	1.06755	2.31026	0.372683	0.0944055	2.6819	0.579976	0.248284	1.16104
ANG	2.5668	0.138891	1.83919	0.140832	2.74816	0.0989483	1.90536	0.323945	0.173777	12.8053	1.69501	0.915482	3.55936	3.92087	0.0404893	0.394352	1.24384	0.341771
ANK1	8.78847	0.0800671	0.391861	0.0522903	8.02768	0.917615	2.16882	1.61296	0.896228	5.21292	0.689694	0.540004	1.27618	6.39849	0.959338	0.0486327	1.89091	1.19863
ANK2	8.79728	3.76754	0.127776	1.47267	0.140887	0.00262546	0.659839	1.74747	0.295004	0.769538	0.0462925	3.8838	2.71058	0.0255649	0.15257	8.35237	1.42509	0.397359
ANK3	10.3441	0.115701	0.0124584	1.8524	1.3572	3.13368	27.5246	3.1338	1.49434	0.777748	0.735624	0.324782	0.915024	1.94969	0.640879	0.573089	0.628517	0.306853
ANKAR	0.406263	3.04687	0.385836	0.996513	0.14178	0.00408866	1.40258	1.8359	1.04653	4.15626	3.34511	0.497038	3.21327	1.96612	0.872753	0.581341	0.949765	2.45272
ANKDD1A	1.55569	1.76539	5.0774	2.37627	0.245612	0.324816	9.89246	0.753886	0.367169	0.145269	2.02965	6.93515	0.1158	4.49415	5.38616	1.1634	0.664172	1.93789
ANKFN1	2.08482	0.968147	1.38306	0.0413378	1.95132	2.75485	7.30223	3.84891	4.36177	0.109212	0.647864	0.988786	2.20273	0.812295	0.356914	5.27573	0.626196	2.17465
ANKFY1	1.38868	0.328223	2.32827	0.236314	0.00855882	1.43651	1.70486	6.50977	3.15173	0.930989	2.33047	0.555814	0.588395	3.83464	0.313553	3.86498	0.584949	1.34108
ANKHD1.EIF4EBP3	4.35493	0.617588	0.67594	2.5462	2.60927	0.520807	1.05016	0.194529	0.391105	5.17989	1.19498	1.94902	1.86469	8.74667	0.144464	4.44076	2.22583	0.444919
ANKHD1	2.12059	0.532217	5.95083	1.93103	0.207154	2.53888	5.0024	0.250985	2.05802	0.701903	0.489639	1.98073	0.191225	1.58888	0.160646	0.0742072	0.156297	2.22613
ANKH	0.0226941	1.41104	1.24663	0.799826	3.78454	1.31826	2.75202	1.19774	0.989818	0.723079	1.14121	0.644588	0.0643234	1.1253	0.244306	3.82415	0.263086	0.107531
ANKIB1	1.38572	1.26424	2.24463	3.06872	0.149573	1.40878	3.6857	0.733635	1.30053	2.73765	0.505071	0.913501	0.663722	1.37715	0.990757	6.05472	0.831421	1.39428
ANKK1	2.05823	0.384945	5.43669	0.602965	2.9454	0.730012	8.09798	0.53819	0.176271	9.21205	0.381462	2.59941	0.590105	1.01099	0.22428	3.78424	2.43635	0.175707
ANKLE1	2.75312	1.02334	0.33388	0.169711	0.861088	4.33714	18.9946	3.90055	0.974867	2.65937	0.0232733	0.0497893	5.21006	0.887288	2.89761	5.85641	5.09629	0.68273
ANKLE2	0.0793562	1.03079	0.333981	2.88633	2.13846	0.492156	8.9627	2.42177	1.81899	4.06569	0.155342	1.50148	0.3297	0.30114	0.206062	0.926178	1.24717	2.41929
ANKMY1	2.71954	2.42699	5.89045	0.781024	0.125351	10.5321	2.9717	0.0916417	0.164523	0.43015	0.868981	2.96924	0.716642	2.92443	0.0135651	0.214262	0.0472351	0.544381
ANKMY2	3.2247	2.4218	1.03418	0.248014	2.66812	0.953368	9.94421	7.72587	2.62935	4.66388	0.340616	0.320006	3.55287	2.00464	0.34312	0.490358	1.95001	1.40352
ANKRA2	5.67755	0.938757	0.727815	1.98479	0.079228	2.92805	1.09405	1.18339	3.49947	2.71355	0.521556	0.841227	0.189936	2.25088	0.110337	6.84461	4.17397	2.06446
ANKRD10	1.57223	6.73305	6.15611	0.0279594	4.34009	1.09683	12.6938	2.22833	0.281213	2.4911	0.126805	2.84577	0.702537	0.475722	0.21251	2.92526	0.548487	1.28629
ANKRD11	0.825647	2.70069	0.128235	3.19854	0.532371	0.109515	2.29415	0.665651	1.78362	2.09631	0.760094	0.836466	0.294511	2.08067	1.28593	1.65985	0.683246	2.3108
ANKRD12	3.19632	2.09677	1.06404	0.110798	0.3466	2.97106	4.68003	0.260568	0.440513	0.870487	1.46174	2.49249	0.174133	0.711616	0.599358	0.389322	3.29119	0.452959
ANKRD13A	0.838429	0.839143	0.203913	5.57357	2.50307	6.49945	0.71774	1.09241	2.7981	1.0095	3.89838	4.5682	0.95793	3.18171	2.14167	1.28966	0.253972	0.749141
ANKRD13B	5.52882	1.55954	2.35064	0.25693	0.20624	0.0210221	13.9668	3.45389	2.67882	12.3929	2.56403	0.435123	1.14889	0.678981	0.762169	3.33086	0.104411	0.987048
ANKRD13C	4.27712	0.337017	1.1306	0.0938978	1.66464	2.97417	1.75782	0.917363	0.388218	3.56982	0.377951	0.0555834	0.263103	0.193104	0.144426	0.721673	3.5836	0.409323
ANKRD13D	6.18852	2.4244	3.88511	1.05989	2.41979	0.108396	30.5363	0.0355118	0.297744	3.78506	0.497926	1.83975	0.0123316	0.692532	0.229519	1.42945	0.08973	1.97753
ANKRD16	0.593159	0.221805	0.487709	0.222388	2.55475	3.58493	10.0297	0.403034	1.16401	28.8001	0.662675	0.587977	1.18612	4.70918	0.174348	7.40368	1.5069	1.5655
ANKRD17	0.916778	0.298544	5.46672	1.09855	0.49049	0.45209	5.6358	0.43689	0.524723	6.03457	0.159632	0.844005	0.204876	0.618401	0.701276	0.151911	0.421942	1.50395
ANKRD19	1.20855	1.02814	2.48933	1.60076	0.687144	1.04288	3.4875	0.419244	3.97422	3.15446	0.569018	0.131343	0.92461	1.12197	0.794031	1.67569	2.26091	0.0643997
ANKRD1	0.350255	1.30412	0.402738	2.46125	1.53383	2.10817	5.69588	0.282322	0.252478	3.78913	2.49732	0.88283	4.44155	4.82761	1.71441	2.20949	1.31207	1.57607
ANKRD20A3	0.436238	0.0104005	1.53561	6.95668	1.02309	0.110459	0.791432	0.343205	0.184296	5.59449	0.26466	2.45056	1.83078	6.68191	0.24443	1.20076	0.206391	0.886738
ANKRD20A4	2.21384	1.66204	2.17915	0.614528	0.763093	0.68638	2.17864	0.436455	0.67781	0.292487	0.917753	3.45297	0.398331	1.66565	0.0539382	0.322057	0.407886	0.29443
ANKRD20B	0.461279	1.8762	1.61745	5.61255	1.81863	0.245075	4.72792	2.13677	0.722134	4.97022	0.523921	2.19761	1.30618	4.6661	1.47081	0.719958	0.358734	1.25682
ANKRD22	0.428801	5.12871	0.0173742	3.85951	0.575185	1.42288	5.7569	1.18684	0.510758	1.78108	0.368178	1.70574	0.771967	0.0338794	2.89744	10.0491	1.37909	3.09646
ANKRD23	3.91148	5.42543	0.234157	0.819722	0.124885	0.0245099	17.9336	0.629997	0.0489703	5.40318	2.55786	4.70769	0.396318	0.0313243	1.76464	8.99128	0.657351	0.155073
ANKRD24	2.77765	1.3953	3.45699	3.86229	2.80231	0.206668	2.34348	1.22447	3.79798	11.101	3.51757	1.91042	1.27148	2.6169	2.45511	3.74425	0.369519	1.31635
ANKRD26P1	0.2667	0.151757	3.06353	0.179869	3.0583	0.043393	4.94629	3.53277	2.36023	0.571504	0.248278	2.02088	1.43216	1.24996	0.784489	5.4992	1.03921	0.722155
ANKRD26	5.0551	1.24276	1.52556	0.256062	0.878559	0.77287	2.27734	0.291204	2.97549	5.1408	0.196709	0.367912	1.17529	2.02026	0.687603	3.06512	1.59715	0.493227
ANKRD27	0.507771	2.08071	6.15252	2.73817	0.451137	1.67343	3.64024	0.90889	5.0815	3.43232	2.20607	0.00728054	0.768673	3.09028	3.15429	2.9197	2.38816	0.749481
ANKRD28	0.686616	0.363626	0.0479379	0.631244	0.49014	4.08751	0.0388568	0.128241	0.623467	2.41364	1.9815	0.0843898	1.77198	3.41222	0.632347	8.45777	7.78776	2.7253
ANKRD29	0.0617899	1.30968	2.40154	0.111614	3.60365	4.90874	0.181012	5.90707	2.06589	2.58118	0.191889	3.24403	0.960815	0.226107	4.07746	1.59113	3.3281	0.542881
ANKRD2	1.17504	0.355657	2.17733	0.201381	0.194991	0.750309	0.498214	0.925619	0.5558	2.43286	1.22286	1.16885	1.23236	0.253159	0.448904	0.893091	0.096116	0.894493
ANKRD30A	0	0.601261	1.29604	1.04108	0.583209	0.912174	2.5796	1.74447	0	2.94448	2.47246	0.474089	0.184303	0.0145008	1.63941	0.221353	0.80953	2.79144
ANKRD30B	1.41225	0.165137	0.49495	0.964117	2.2293	0.10284	11.3115	3.16886	0.70916	3.23707	1.9134	1.66433	0.336306	0.307227	0.340997	0.562522	0.273172	2.35266
ANKRD31	2.28558	0.892045	0.79483	0.368624	0.343016	0.10957	8.30756	1.74176	0.331361	0.460368	0.844797	0.154682	0.278069	0.106328	1.10832	0.0107103	0.270108	1.6808
ANKRD32	0.657079	0.420427	1.63549	0.0193022	1.2204	1.7563	0.675848	0.670395	0.967976	13.8636	2.28325	2.94902	0.0850266	0.41155	0.261801	0.188086	0.178793	1.8662
ANKRD33	2.33817	0.250909	1.00526	1.48991	2.64665	1.19868	14.4804	2.41769	0.787775	0.441046	4.70817	1.26573	0.401161	1.78091	0.788875	0.262544	3.79596	1.89724
ANKRD34A	4.64943	0.995711	0.298243	1.58105	1.3703	0.186318	6.43098	7.9096	3.0461	0.51082	0.460251	0.0659242	3.59255	1.57113	1.1285	0.436458	0.289384	0.205897
ANKRD34B	0.690587	1.05985	1.00229	4.14073	0.828063	1.06814	2.01729	1.04851	0.0953599	0.884315	0.0343782	0.853907	3.13813	6.66994	0.383233	1.45248	3.12207	3.67652
ANKRD34C	0.526552	0.791484	0.673679	0.0264493	1.07554	0.943282	3.82655	2.86096	3.86573	3.00321	2.18298	2.99164	1.18054	0.662908	0.236963	1.80252	2.05424	4.33731
ANKRD35	0.029588	1.51074	4.35053	2.96944	1.8648	3.24894	8.09531	3.02771	2.01438	3.42287	0.962506	0.233854	0.251709	1.31612	0.0153704	0.120923	1.51054	0.0488555
ANKRD36BP1	0.384601	1.59163	2.19675	1.39425	1.83137	0.209773	10.0912	0.694826	1.00092	18.0135	0.259942	0.192285	0.0216187	0.178485	0.37422	1.55281	0.74349	0.622644
ANKRD36B	4.6286	1.05634	0.0312503	0.392624	0.0788206	2.55574	3.35788	0.104315	3.1421	0.760553	0.411322	2.02818	0.341676	0.161697	0.434261	0.747014	0.898784	0.121004
ANKRD36	3.66428	0.451107	1.91475	0.70687	0.479549	6.33245	13.8722	0.33272	2.20445	4.93376	0.587185	2.66845	0.347747	0.424592	0.829885	0.825639	0.607512	1.48482
ANKRD37	2.26037	0.140023	0.231335	1.59912	1.28889	0.18052	0.86496	0.921988	1.82041	6.21796	1.22568	1.34927	0.0159321	3.70887	1.45344	0.473451	0.612123	0.0638827
ANKRD39	1.85782	0.560896	0.584985	0.404225	1.20798	0.198344	6.06077	0.46196	0.42563	4.83554	0.473725	0.119627	3.04365	0.000212278	0.0697654	3.00272	0.420309	0.355662
ANKRD40	0.174782	1.42637	0.78277	0.544076	0.729307	3.08463	10.3953	1.60233	0.405049	0.372549	0.0765985	0.0548386	1.09437	0.741858	1.06648	1.60119	1.84756	0.290078
ANKRD42	3.55185	0.521634	1.14135	0.338973	1.22829	0.52638	0.393379	0.578753	2.28493	7.17802	1.24242	0.444935	0.502281	0.896584	0.768434	0.881003	0.976396	1.02779
ANKRD43	3.62702	1.02284	1.04894	1.91692	1.64116	4.56753	0.911312	4.23716	0.378292	1.28945	1.31435	1.55431	1.079	1.19223	1.74896	7.83802	0.345319	0.150586
ANKRD44	3.08327	1.43687	1.01314	0.383652	0.804565	3.38056	3.80823	0.22124	0.108708	4.92249	0.751576	4.27312	1.84341	0.100394	0.509418	1.20342	1.31932	0.455352
ANKRD45	5.73997	0.612884	1.17875	0.266952	1.71932	0.283247	0.415435	4.18493	3.11126	14.9287	1.90847	3.36812	0.786644	0.308862	0.250457	0.175881	1.41905	3.81791
ANKRD46	4.87001	1.96362	10.0482	1.39994	1.81971	0.910448	13.3155	1.79423	2.19652	8.65021	0.468487	0.00498011	0.879301	0.285042	0.445821	4.08982	2.26346	1.14458
ANKRD49	0.230789	3.69766	3.38455	0.0742815	2.04847	1.36843	3.02454	1.25014	0.12479	0.0491178	0.81265	1.90449	0.823398	2.19954	0.514243	0.51579	0.789856	1.5203
ANKRD50	0.103457	3.6448	2.161	3.05	0.374654	1.11973	5.23619	0.989404	3.76281	2.30003	0.0982412	0.371278	0.51126	0.215638	0.0769913	7.14105	0.143695	1.15128
ANKRD52	0.441894	0.439172	7.43164	2.43952	1.2967	0.76014	4.00184	0.980899	0.0201954	3.17669	1.53946	1.65545	0.0587971	10.1044	1.63497	6.23229	0.207945	1.14343
ANKRD53	0.157453	1.57205	6.92285	1.17468	0.886738	2.55983	0.4949	0.799777	1.80546	19.6428	0.272718	3.96452	1.30092	0.942148	0.757199	0.901079	0.751787	0.174848
ANKRD54	1.08051	1.52547	3.14535	3.13228	0.204293	0.0935294	10.063	2.2799	0.161182	2.65176	0.447101	1.91208	1.91342	2.59633	2.51565	3.40181	0.38333	2.65757
ANKRD55	0.233411	0.0766793	5.39776	4.06858	3.50482	1.06629	0.311228	10.0836	1.11031	1.89088	1.25805	2.7839	1.57618	0.217502	1.1126	1.82217	1.92623	2.62744
ANKRD56	0.380814	3.87907	0.188026	0.105081	1.64915	0.401696	36.0437	0.316874	1.05048	3.59343	1.25681	1.08711	0.275399	0.115062	1.00489	2.51408	4.40881	0.983798
ANKRD57	1.67535	2.25873	1.05387	1.39128	0.856994	1.4857	22.4623	0.0454073	1.83399	5.12434	1.38875	10.6071	0.23576	3.47465	0.611515	7.49469	2.44277	1.39713
ANKRD58	0.670463	2.73537	4.10757	0.326885	0.717628	3.36784	7.49473	0.0464144	2.72715	5.76317	0.060356	3.29995	0.0117874	0.405441	2.61343	0.20319	0.956283	2.52899
ANKRD5	8.4852	0.131684	3.19655	1.20907	2.36317	0.320256	5.64458	0.399173	8.59557	12.1887	0.110596	1.55626	3.30514	1.96845	0.290156	0.15541	0.324815	0.581322
ANKRD6	5.29702	0.116121	0.354782	1.99703	1.80681	1.84748	5.95311	0.819999	0.584527	5.12103	0.0994706	4.46266	0.97131	2.50254	0.735009	0.374223	1.22671	1.01615
ANKRD7	7.36878	5.08296	0.15704	1.39679	0.459167	0.98183	1.09158	4.12417	0.531999	1.04501	1.14412	1.15637	1.92542	0.0789351	1.26509	7.04127	0.241434	1.67614
ANKRD9	1.11756	1.78449	2.69595	5.19994	2.56092	1.26141	6.87551	1.8848	2.18112	0.4461	0.452817	0.445712	0.49536	1.3521	0.411145	0.155329	0.330725	0.52555
ANKS1A	0.353995	0.044581	2.87296	2.06211	0.230937	3.9907	6.8245	0.101369	0.987671	1.63258	0.0812733	0.707052	0.165996	1.8213	0.22765	1.16759	0.108093	0.0334919
ANKS1B	3.25801	0.854893	2.28119	0.804859	0.0805	4.07206	0.20783	3.03604	0.047061	1.24229	0.512022	0.322565	0.842984	8.21436	0.739274	9.39106	2.14484	0.255977
ANKS3	0.488675	4.20844	6.46961	0.199605	1.13623	6.99574	8.11896	0.947476	2.08761	4.00671	0.427369	3.85572	0.0735953	2.41912	0.530446	1.27562	0.0605417	0.436241
ANKS4B	0.835083	3.9215	4.55952	0.761931	1.61166	0.581094	10.5217	2.69118	1.91664	0.305186	0.203386	0.548649	0.306634	0.84888	2.79394	0.910024	0.78715	0.289834
ANKS6	3.86006	0.983898	0.362868	0.88834	0.503647	0.301803	4.41988	0.259985	1.19345	0.733396	0.667132	0.47414	0.205481	1.84472	1.34281	0.319307	0.105595	0.0367951
ANKZF1	1.77407	5.54099	1.64718	2.16983	0.0586217	1.72974	9.89388	0.0945834	0.300722	2.35934	0.679657	2.16877	2.00801	1.03269	1.32892	2.57314	1.60813	0.804188
ANLN	9.62158	2.40246	4.66053	3.05156	1.86325	3.79926	15.9251	11.5591	3.49578	0.03261	4.35653	12.7633	0.13915	11.6775	0.220797	18.7465	0.39461	1.42555
ANO10	5.96432	1.98357	1.91403	0.650765	0.663577	1.03946	0.563213	2.84884	0.207307	0.180218	2.52409	2.86462	2.14283	1.41199	0.398474	1.89656	0.19254	0.0389341
ANO1	0.170965	0.317903	0.141392	0.386533	1.39289	5.31023	0.0909286	6.09687	0.228869	0.29794	3.44831	3.3628	0.709361	2.34444	1.05758	16.0749	1.16019	0.134587
ANO2	0.573906	0.112305	0.0923676	0.927775	0.114746	3.01498	2.26424	2.04787	0.0320032	0.0273547	0.620355	4.90172	0.385188	0.40681	1.21631	4.41749	0.353575	3.19543
ANO3	0.363107	1.64785	1.23625	0.600312	1.00248	0.538049	13.4285	2.9907	1.56681	1.86038	0.344427	5.76258	1.55189	1.80271	0.593817	3.45264	0.603653	5.21406
ANO4	0.0570762	0.133939	0.190362	1.81968	3.69591	0.961575	12.0948	2.65872	2.29173	2.74945	0.557721	4.14817	0.425021	4.31246	1.05244	1.09819	2.63298	1.58534
ANO5	5.33248	0.997977	0.20502	0.655269	1.18977	0.852386	0.233388	6.31657	3.2527	2.15904	1.93851	0.803292	4.9495	5.20887	1.78118	4.54005	0.725501	1.32861
ANO6	1.94927	0.317227	7.06683	6.91957	0.0842122	3.0878	4.02311	5.80981	1.15542	8.46388	0.69786	4.41364	1.94268	2.07804	3.21692	10.6958	1.60601	1.2791
ANO7	2.46881	1.62573	2.99029	4.48354	2.3088	0.394605	1.38067	2.4894	0.763441	0.0529713	0.199657	0.0460436	0.5463	1.67389	2.00206	1.25878	4.2784	1.28786
ANO8	3.02878	2.73859	4.3195	0.0219349	0.0349678	5.41985	10.972	0.000397826	0.845134	6.68823	1.52712	4.17209	0.0866671	1.40483	0.779103	0.931338	1.40864	1.13065
ANO9	1.82351	8.65824	6.83339	0.205763	2.19316	0.619494	0.513184	1.80158	3.93236	4.42427	0.968189	8.42462	1.10569	6.68869	0.312083	1.57495	2.71028	0.133104
ANP32A	5.36203	2.10269	1.59296	0.542543	0.823549	3.93454	0.427958	0.100432	1.19822	4.85194	0.0218535	5.51766	0.0228597	4.17972	2.45709	2.83135	0.732398	0.416405
ANP32B	14.6097	2.3	0.141431	2.60469	0.517567	1.96744	0.168463	3.30552	0.044693	0.455179	2.97473	5.34622	1.14827	3.17141	0.452802	2.09586	0.760321	1.16142
ANP32C	3.06408	0.423155	2.30877	4.6981	1.20873	0.420105	1.34276	0.998289	3.59841	0.553031	1.80963	2.26433	0.317241	2.44014	0.978517	1.5044	1.29967	3.75616
ANP32D	0.659643	0.139642	0.195019	0.116739	0.377639	1.86019	0.360053	1.32882	1.00168	0.285682	0.53711	1.92187	1.45612	0.255659	0.553998	0.718125	0.192254	0.594
ANP32E	7.9405	1.18919	0.17764	0.0247207	0.697093	0.00134177	0.261637	4.97927	1.71415	4.26903	2.23879	4.11485	1.8434	12.3254	0.120773	4.5794	4.00782	0.485145
ANPEP	0.883831	3.83334	1.62064	0.330771	1.19853	0.616226	2.15035	2.23766	0.777013	2.00154	2.42947	1.5569	0.988196	0.155171	0.310681	2.00805	1.16286	0.345051
ANTXR1	3.30283	0.428887	0.585979	2.83999	1.29266	0.450953	0.472864	4.03449	2.02763	1.40078	0.175409	0.639325	0.485903	1.09578	1.19232	4.53628	0.752127	0.268018
ANTXR2	0.0614953	0.810896	0.563031	3.95803	0.44635	2.45206	0.175187	1.95444	0.017972	10.8188	0.292091	3.13737	3.48864	4.65911	0.468803	6.23681	1.30722	1.23087
ANTXRL	0.596223	1.10823	0.164194	0.511371	2.23838	0.20428	1.44152	0.789539	1.2331	0.88039	0.272265	0.121011	0.933122	0.111065	0.500341	0.516719	2.29824	2.84252
ANUBL1	0.319881	0.12084	0.325719	2.60903	0.408541	2.25071	0.123051	0.586422	0.204797	1.59336	0.442549	5.803	0.178941	2.94331	0.424988	8.38649	0.114188	0.562859
ANXA10	0.944909	2.19561	4.47241	0.487718	3.37149	3.04619	1.62952	0.192756	4.80454	0.328894	2.81731	3.86244	0.0818549	3.43315	1.80007	2.73961	0.495554	0.906047
ANXA11	1.79747	0.54818	5.17311	1.80829	2.31116	0.0911418	1.76588	4.74454	3.07406	0.38358	0.100411	0.0730412	4.0532	5.52643	1.22546	8.78983	0.517399	1.93594
ANXA13	0.0574773	0.364647	0.993968	1.81302	0.159132	1.26466	5.73048	1.24781	0	0.166676	0.048979	3.0729	0.544498	1.83301	0.228456	0.770633	1.26028	0.148956
ANXA1	1.06939	3.40573	1.21034	1.08949	2.20149	0.0794347	0.949521	0.974072	1.00155	17.4697	0.43198	3.12545	0.592656	0.167063	0.531476	8.20293	1.6054	0.837429
ANXA2P1	0.75473	1.3352	0.802394	1.88508	1.96269	7.36865	2.34294	5.72874	2.46279	11.8316	2.95497	5.00759	0.27303	3.00548	0.036071	17.4431	0.120425	3.0623
ANXA2P2	0.0210391	1.91786	0.598974	4.41371	3.36885	6.86858	6.51048	4.64141	1.49368	15.3482	4.43101	5.38032	0.667989	3.57733	0.178521	15.408	0.0871317	1.43183
ANXA2P3	0.270436	0.073409	0.0199464	3.04087	1.42517	7.08156	1.43827	2.42972	0.473429	5.57844	2.82856	2.28758	0.577662	2.72183	2.18726	3.69704	0.0106353	1.70693
ANXA2	0.303485	1.83705	0.205701	2.41564	3.45936	4.74552	10.678	3.50565	1.48163	13.607	4.06445	5.00123	0.826131	6.41625	0.311906	15.3888	0.198902	1.46973
ANXA3	3.39742	1.39487	0.277162	3.69283	0.431564	3.43395	1.65503	1.32096	0.362919	1.35208	0.451199	1.0721	0.121294	3.21631	1.30638	14.1341	2.66743	0.447996
ANXA4	4.54128	3.77744	1.60966	0.205585	1.24207	1.72755	3.79895	5.88678	6.28706	6.66601	0.847418	0.288311	0.398308	2.11338	0.0727339	4.32561	3.36238	1.15945
ANXA5	0.32249	6.36237	3.22147	3.36105	0.153058	7.95179	4.48376	4.94899	2.26522	19.4349	5.47271	2.95701	1.89214	4.55674	0.242029	6.1165	0.0981814	2.38831
ANXA6	2.03513	3.33845	1.73301	0.236422	0.440528	1.86892	0.161426	1.09944	0.592838	2.39611	0.995003	0.466891	2.27597	3.55163	0.758117	3.08914	0.993015	1.64147
ANXA7	0.258521	2.03898	1.9639	1.02081	1.35281	0.377747	3.73167	3.74098	0.650376	10.8559	1.66462	0.833927	1.58135	3.56396	1.48581	0.016893	3.65251	2.65277
ANXA8L1	1.11243	0.478232	0.0504605	0.428625	0.782382	0.204802	0.667844	0	3.28636	0.35863	1.48668	1.13148	0.741687	1.57519	2.53886	0.22505	1.40069	2.41015
ANXA8L2	0.033635	2.6108	2.41226	0.376976	0.00668452	4.2824	12.6029	4.44666	2.88084	1.72077	0.609596	2.77158	1.17874	3.87842	3.42524	11.261	0.132395	3.63463
ANXA8	0.266024	1.74173	2.25521	0.618181	0.421096	2.60786	15.4347	1.11501	4.05561	3.47137	0.90242	3.44988	0.139148	4.27893	5.22951	8.51183	0.37362	4.51535
ANXA9	2.03541	0.258982	0.190814	1.81052	2.91746	2.27934	1.90772	1.21134	0.239193	2.84955	0.00651648	0.336098	0.782942	10.2227	0.703788	3.98776	3.01395	2.04954
AOAH	0.524919	0.740689	0.863192	3.24201	0.152571	0.104903	0.57165	0.0922563	1.42497	1.95135	0.363883	0.3418	0.86913	0.0552198	0.0674833	1.56988	1.61334	0.639065
AOC2	0.281544	6.51297	1.1066	0.527034	0.143985	0.590942	3.66958	9.76515	1.06355	5.69763	0.11457	0.342305	0.909218	0.737222	0.743426	5.29277	0.0417225	0.245315
AOC3	0.359138	0.297791	0.697526	2.51638	0.552759	0.456809	0.808634	5.2113	0.513863	1.21942	0.956987	1.60007	5.60428	1.16751	0.483673	0.656484	4.57527	0.856356
AOX1	9.88209	1.72412	0.637887	2.35492	2.09286	1.38431	5.23728	0.293388	0.71475	16.206	0.375584	1.43572	0.874878	4.162	0.844169	1.24125	2.11021	0.199801
AOX2P	1.17209	0.363011	0.124919	0.155448	0.366935	0.909599	0.137101	0.364911	0.738116	1.25741	0.784044	2.30017	0.575311	0.786063	3.26778	2.122	1.3115	0.108527
AP1AR	1.27351	5.73082	1.49153	0.311089	2.48106	0.584801	18.9088	0.0598521	1.88344	1.52443	0.136733	4.01675	0.00506376	1.29993	0.176133	0.996102	0.706598	0.639689
AP1B1	0.148672	2.57541	0.0306861	2.17137	0.22883	0.825261	0.697027	2.18036	2.35702	1.64981	3.90287	1.56867	0.468421	0.466528	1.92401	3.74066	0.271216	0.080634
AP1G1	3.57943	0.273512	6.57146	1.01861	1.73662	2.23696	8.90471	3.86327	0.0501408	4.86552	1.2265	0.516845	2.11763	4.48	0.526052	0.789745	0.672084	1.49536
AP1G2	1.52391	7.36695	4.83465	0.717448	1.9669	0.718191	11.3088	0.926622	2.85204	2.55757	0.251233	3.39647	0.470697	5.46528	0.492015	0.552158	1.45736	0.623011
AP1M1	0.342957	2.64902	2.55031	0.221264	0.548202	1.27078	12.3435	0.112696	1.731	3.31046	0.164659	2.21456	0.476031	0.113592	2.67457	2.08973	0.433512	0.523586
AP1M2	2.19693	4.48627	2.47536	0.198667	2.43445	1.10107	0.596325	4.65991	0.857179	0.422967	3.33342	4.3921	0.967084	0.596927	3.0713	1.50967	0.519213	1.26837
AP1S1	1.48932	0.0507389	0.129824	1.76377	3.67685	2.76347	0.935292	1.18475	0.0399924	0.208549	0.191653	1.74901	0.594979	0.441918	0.428704	0.0183666	3.3182	3.24327
AP1S2	0.839922	1.87137	0.0459639	0.00737699	0.212656	0.856864	2.84255	0.477257	2.08683	4.21432	1.80533	0.0109985	0.625323	0.928617	4.1211	3.95058	1.91527	0.137181
AP1S3	3.43904	4.94858	3.15576	0.224073	2.82195	1.28869	1.56281	0.0130606	1.06954	10.3538	3.15809	7.02822	1.27635	1.89399	0.238646	12.1183	0.602624	0.244848
AP2A1	0.783376	0.747702	0.0404237	0.767896	0.318474	1.11657	11.9006	4.56853	3.89055	0.167245	0.38441	5.69959	2.00847	3.5912	4.18486	0.714539	4.35488	0.509869
AP2A2	1.21884	3.25867	0.944084	1.82439	4.00045	0.232058	3.94077	3.96014	2.35386	3.07764	0.00316323	1.54116	4.36095	1.74763	0.66491	6.7926	0.826176	0.0562364
AP2B1	0.57968	2.44879	3.53856	1.36909	1.61633	5.4078	8.84872	0.487542	1.09459	6.70482	1.00665	3.92625	0.991166	3.91559	1.30629	1.53823	2.06566	1.39053
AP2M1	0.0470988	2.26061	0.623867	2.56462	0.24813	3.82037	8.54784	0.32061	4.48515	1.67306	0.571203	9.96782	2.0404	0.0170988	2.50276	2.63631	0.113359	0.493983
AP2S1	1.69296	1.97821	0.120678	0.704905	0.467091	0.627329	6.64613	1.45846	1.37633	1.497	0.99487	4.66681	1.6668	6.30441	0.406923	0.638993	0.728144	0.111511
AP3B1	3.17319	4.338	3.5153	0.190728	0.936271	1.24698	13.9591	0.620604	1.29582	3.01177	1.42697	3.66564	0.35798	0.304787	0.0104625	0.219228	2.45338	3.11987
AP3B2	0.536906	4.57211	0.931231	1.33372	3.4904	0.115378	3.25793	0.281283	0.271202	6.55025	0.622895	0.524789	3.54339	4.02486	0.403625	11.5558	0.341767	0.426992
AP3D1	1.36854	3.27852	1.2284	0.714422	0.371101	0.888922	0.351685	1.07957	2.03293	0.55531	1.14904	0.00728728	0.0861333	0.77936	2.15175	6.54749	3.37621	0.958095
AP3M1	2.97172	1.42317	6.85827	0.543411	4.73563	1.8177	1.86845	0.230282	1.92201	2.4847	1.28978	2.07236	1.44734	1.30535	1.20262	1.05888	0.396668	0.132774
AP3M2	1.53017	1.46142	2.62207	3.71208	0.458892	2.07251	0.900959	0.214167	0.124169	0.728268	0.0711605	0.067705	0.162441	3.12597	2.07738	0.782805	1.19669	0.791021
AP3S1	0.264361	0.255428	1.21963	2.40431	1.56625	0.673971	3.75885	6.33861	2.23016	1.81224	1.69785	10.0513	1.90657	0.265028	1.06518	9.01462	0.923139	0.926257
AP3S2	0.248476	0.935806	1.13947	1.00588	0.472554	1.92478	3.49635	8.12773	1.98035	1.3401	0.595912	0.796603	2.80692	2.93328	1.29844	0.754394	6.01351	1.61025
AP4B1	4.63288	0.123811	1.09167	0.970986	0.499721	0.761823	9.88103	0.178792	2.69548	1.63154	1.6584	1.76665	0.108821	0.540481	6.54313	0.428745	1.45459	0.501426
AP4E1	5.6333	6.78753	2.73165	0.224702	0.0277591	0.246911	1.8043	0.793654	0.435023	1.2715	0.66745	1.60831	0.72465	0.0592325	3.25441	1.02038	3.52718	4.43065
AP4M1	2.13006	0.24816	3.57149	1.30969	1.95552	0.8726	2.75544	2.65173	2.549	1.15969	1.27774	0.163208	0.202553	1.05317	0.0750254	2.41729	0.702103	0.234906
AP4S1	1.12943	1.56252	0.0442016	0.0817427	1.11462	2.69257	3.91134	3.14898	0.790971	6.73259	1.16796	0.231431	0.136902	0.683123	0.433233	2.25387	0.671508	1.8256
APAF1	0.1159	2.51483	2.53482	2.75575	0.129776	2.1723	2.67406	1.2405	0.0714433	0.865001	0.86049	1.6584	0.00349635	1.1984	3.76289	1.13697	1.44089	0.876057
APBA1	0.0595548	1.68869	0.865153	1.46298	1.82722	0.281285	5.0214	1.66719	0.708038	2.02707	2.94484	1.30215	0.158319	3.08811	0.304882	11.0385	0.282433	1.25964
APBA2	0.99473	0.444629	1.41382	1.8437	0.120727	1.01294	13.4895	0.843626	1.30566	4.67193	1.19395	0.143383	0.234052	0.297475	0.355115	1.66643	0.690356	0.0244174
APBA3	0.556086	2.17145	5.94125	0.771033	0.671091	5.26505	1.51227	0.434653	2.43612	0.927936	0.0868241	0.584693	0.420831	1.53003	0.100633	5.82566	1.62711	3.63589
APBB1IP	1.63489	2.15183	5.37764	2.9865	0.406487	1.68196	1.048	2.14079	0.35245	3.19092	1.00134	0.93082	2.96601	1.0552	0.423908	0.314793	2.36165	0.336827
APBB1	6.66672	3.63518	2.78119	1.19199	0.986026	0.529631	10.5951	12.9166	0.804155	10.7601	0.557081	3.30428	1.40156	0.909766	2.03002	7.85753	1.58893	0.551209
APBB2	3.15881	0.539686	1.23511	4.65421	2.7301	3.18219	2.03915	2.24274	0.72861	1.51314	2.04314	5.46778	1.84533	5.94305	4.70755	2.11569	0.500529	1.16167
APBB3	1.03253	2.37528	2.18477	0.300731	1.47033	8.3942	9.83649	2.8564	0.510767	7.34051	0.775681	5.25727	0.391427	1.11767	0.255976	9.41165	0.588119	0.296726
APC2	1.33586	1.99878	3.15653	2.67029	0.106113	3.68589	6.33801	3.44474	0.205191	7.9867	0.108131	0.0315422	3.1014	4.21246	2.28237	5.55876	3.7296	1.38869
APCDD1L	0.619043	5.07795	0.410757	4.78418	1.85952	4.07632	14.1336	6.78278	1.02799	10.9527	3.16695	7.28027	1.32128	3.99909	1.47275	2.32251	5.79515	0.159293
APCDD1	0.452848	1.39481	2.95471	1.27663	3.77859	1.78717	0.499699	1.75429	0.440888	4.56678	1.33826	0.34329	0.592214	0.0155551	0.651382	0.712082	0.151124	1.15114
APCS	3.88225	3.60408	2.12603	1.25323	2.90378	0.247045	4.34643	6.33316	0	1.23034	1.02703	2.63609	2.99897	0.00673457	1.07682	0.873761	0.119204	2.39376
APC	2.6139	2.16662	7.42853	0.0058784	0.256568	1.65057	14.1956	0.494211	0.0840065	0.50453	0.0798227	0.917035	0.0115546	0.502155	2.49226	1.46449	1.79077	0.60323
APEH	2.93582	0.0687536	0.571972	1.04118	0.663961	0.285366	0.808955	8.01901	3.01457	1.40084	0.0315344	0.72834	0.669908	3.93714	1.09701	0.0244809	0.413018	0.0606226
APEX1	2.25179	2.60007	2.14298	0.925451	2.67344	1.02275	3.04429	1.19733	1.10882	6.61331	0.713853	0.628173	1.35842	0.742601	0.233549	4.16213	3.76194	0.218294
APEX2	2.43166	1.27472	0.201413	3.77847	0.246884	1.3728	10.7881	1.45734	3.13092	4.31052	2.31366	1.02616	3.73064	0.0531624	1.08319	1.29136	0.0187698	0.0614716
APH1A	2.04281	0.310268	0.136391	1.26395	0.80215	3.46552	3.24824	1.70928	0.991377	1.89855	0.918679	0.0303277	2.15827	0.562276	1.02476	5.65588	2.08088	4.59629
APH1B	13.9857	1.41876	1.31835	4.91129	1.90956	0.334809	6.85323	6.41564	2.46131	0.72966	0.542278	1.10765	1.83038	1.66133	1.41078	7.69132	1.43946	2.3826
API5	0.191634	0.0471926	4.30735	0.219532	0.025345	0.398492	10.0403	1.16147	0.242792	0.883232	0.392483	0.580691	1.31428	0.0932112	0.514183	0.705957	1.80229	1.36902
APIP	0.218476	1.03449	0.0771667	1.23265	0.18238	0.421111	0.766727	1.35422	0.175639	2.70126	1.45647	0.472091	0.675633	0.0538547	2.26479	4.12707	1.59344	0.0473511
APITD1	0.586092	2.05514	1.15619	3.57892	0.476482	0.105441	8.54383	3.2124	0.17351	5.98324	0.142213	0.0439114	0.560254	2.9145	0.451816	5.30806	1.03113	0.157359
APLF	0.0116158	2.01999	0.116014	1.32996	1.5482	1.1107	2.12394	0.428006	1.53223	0.789297	1.27921	0.62718	0.448348	0.784431	1.03889	3.72351	0.705472	2.31431
APLNR	0.921906	3.61074	0.721548	0.607626	0.252422	0.383558	13.755	2.24018	0.891703	0.679246	0.916452	0.600014	0.0423376	5.13299	0.232744	0.851368	3.10374	1.06181
APLN	0.913014	0.881776	0.36892	4.76403	0.430567	1.04191	4.75008	2.12024	2.45555	0.396975	2.04348	0.264698	4.58338	1.06925	2.03756	0.234662	2.09724	1.69126
APLP1	2.06126	4.85684	1.51453	0.162696	2.56434	1.7694	11.2466	15.7774	0.556309	2.53593	2.79091	0.0402884	0.437905	1.4271	0.0300791	7.18084	0.400731	0.640354
APLP2	2.15919	2.77605	0.915038	2.89831	1.75948	3.63221	4.47212	2.99682	0.0468705	5.55756	1.22492	1.03505	0.741667	1.1477	0.300607	6.70898	2.34839	1.9438
APOA1BP	0.0166747	1.73098	2.04633	0.263535	0.845821	1.81156	1.6502	0.122006	4.36696	0.0215396	2.24353	0.470952	0.669583	0.209311	2.05078	1.17104	0.356377	2.71349
APOA1	3.76973	1.25142	2.78717	0.400565	0.899524	0.381771	2.51014	0.119072	0.0272822	2.65863	1.42535	1.5882	1.35585	0.82824	0.118088	0.344322	0.474485	1.60948
APOA2	1.7254	1.85055	4.79586	0.611005	0.0420847	2.23762	1.46945	0.233423	1.44283	2.6649	0.774412	0.348089	1.24489	2.80652	0.611427	0.371811	0.615604	1.05079
APOA4	0.277412	0.268931	0.079196	0.530651	1.22147	1.15513	2.59159	0.124773	0.26374	0.980467	1.18845	0.702772	1.32087	2.0678	1.39333	0.843062	1.75645	0.579146
APOA5	0.72768	0.0179918	5.22435	0.250277	1.89475	1.90528	2.72983	0.296015	1.05048	0.118625	0.31029	0.823333	0.207465	0.551111	0.0777133	0.361296	2.27047	2.86489
APOB48R	0.236456	2.36612	3.84835	2.22165	3.00678	3.51509	1.13214	1.04113	1.68995	13.8916	0.0408034	2.57949	0.844735	0.765606	0.0547936	0.0876277	1.40818	1.2301
APOBEC1	3.78381	1.69848	1.57819	2.34149	0	1.17634	1.98938	0.859191	1.86459	1.4884	1.27509	1.53959	0.712168	2.68233	0.716363	3.12984	0.839456	0.231398
APOBEC2	4.26985	0.025106	0.0422705	0.840566	1.7122	0.555033	1.07878	3.37146	0.275704	0.475329	0.862851	0.592733	0.660557	0.205874	0.531363	0.0507573	0.325445	0.387455
APOBEC3A	12.5508	0.973792	0.075801	2.86435	0.424529	2.35965	3.27872	0.0588977	1.09963	1.86203	0.290979	0.369054	0.800095	0.842395	1.81422	0.937208	2.52909	0.295071
APOBEC3B	11.9563	1.49398	0.385948	4.98937	0.663296	0.0421085	6.55005	3.38193	0.0947031	9.75116	1.66798	0.28032	1.92094	1.00674	1.54307	4.78121	0.0282971	2.60068
APOBEC3C	6.91482	4.52051	2.33159	0.731965	1.36699	1.82744	4.3186	0.16394	4.78289	28.6198	0.258498	0.314318	0.493544	1.75873	1.10675	7.43566	3.06288	0.391736
APOBEC3D	6.13028	5.5628	9.52551	5.37225	2.43565	0.336398	14.152	2.32105	2.47627	14.0679	0.0783867	1.90122	0.386746	0.372766	0.217562	2.00838	7.11254	1.36166
APOBEC3F	0.107043	6.33823	4.76237	4.69357	2.89782	1.2452	5.09938	1.77134	0.904914	19.2239	0.255926	1.5896	0.718003	0.108275	0.955641	0.487192	1.35782	0.402777
APOBEC3G	0.750336	5.38991	6.0371	4.45459	0.76404	0.0716159	8.73715	0.0652276	3.95036	22.4027	1.14102	0.238563	0.816154	0.0736904	0.982687	2.66182	5.53768	0.579289
APOBEC3H	3.10907	7.32187	3.8046	6.67383	0.0961807	3.41164	11.2669	1.14542	1.42034	5.92435	2.03838	3.0401	0.782435	0.231988	0.545061	0.539995	2.89598	2.72117
APOBEC4	2.10594	0.950786	3.954	3.118	0.0239994	0.408502	1.04229	1.47843	0.0127736	6.08132	1.28588	1.92083	0.527421	2.37427	1.59579	6.9792	1.98576	1.85778
APOB	0.139738	0.339318	0.342697	0.361275	2.28864	2.74931	0.968554	0.993961	0.197461	4.59385	1.02154	2.31769	4.50649	0.743061	0.252298	0.376353	0.998734	1.45493
APOC1P1	0.19818	0.0562571	0.103723	1.54544	1.51545	0.0550018	2.73484	4.14216	0.676775	0.898948	0.859558	1.60583	1.97	1.27305	0.447759	1.76083	0.23736	0.526151
APOC1	0.979326	0.394495	1.60941	2.82883	0.278248	1.03577	6.05541	1.0998	0.107739	1.404	2.04584	1.09103	0.806441	0.371833	1.2293	1.86316	0.204439	0.0837315
APOC2	3.31777	0.90533	1.28748	1.60137	0.285291	0.612971	7.8374	0.954569	0.300559	5.7076	0.80645	1.35263	1.3368	0.126274	0.731499	0.484437	0.292987	0.0768069
APOC3	0.787719	4.0152	4.70867	0.621364	0.786397	1.74555	3.11411	0.883176	1.37993	1.92462	1.52138	3.33122	1.41603	1.75904	1.09401	1.03644	0.703367	1.27445
APOC4	0.848137	2.29388	2.14431	1.99911	0.492946	0.272337	2.14357	1.68767	1.65759	0.382898	2.13328	2.2673	1.03073	0.431184	1.4629	0.547216	1.48984	1.12542
APOD	0.662889	0.753203	3.63373	2.81742	0.844476	1.73875	2.80081	0.0481139	1.52485	0.0382453	0.291306	2.17172	2.70551	1.72641	0.0782289	0.726319	0.14809	1.72278
APOE	2.47373	0.148357	5.53149	1.18725	0.545825	0.981056	5.10414	0.950794	0.572208	7.41745	2.13974	0.0529953	1.13925	0.274046	0.193135	1.09756	0.277718	0.68068
APOF	0.33171	0.911163	0.455694	0.477317	0.61023	2.26419	2.68981	1.24662	0.590649	0.016019	1.67227	2.07293	0.907131	0.733748	0.116221	4.41471	0.0886001	1.97617
APOH	4.25406	3.18749	3.37311	1.04718	0.750271	4.56012	5.52313	1.73465	0	0.0421173	0.677813	0.52393	6.81458	0.140734	1.72487	5.62899	1.00802	2.08354
APOL1	0.569062	8.59203	4.28712	0.203257	0.448571	0.632471	9.21062	2.87917	4.67009	4.77979	0.773519	6.60455	0.299961	0.383262	2.69876	9.93486	6.58927	0.0387338
APOL2	1.14657	11.6911	5.69583	0.226141	0.317188	0.39318	13.5315	2.15549	4.73165	1.05729	0.541567	2.3655	0.478756	0.735547	3.19384	5.28324	7.52161	0.420309
APOL3	1.85404	3.10768	4.38518	1.6659	0.568111	0.428575	1.6944	2.19709	4.4229	1.49986	0.639667	0.893939	1.23609	1.3956	1.23321	2.9909	6.11864	1.20219
APOL4	0.0305892	9.48105	2.99129	1.09042	0.334628	0.255759	1.60027	1.38948	0.643507	11.5166	1.31657	0.32494	0.0325969	1.41277	3.44651	2.57678	1.54226	0.194373
APOL5	0.221048	0.709749	0.402786	0.96129	0.889104	2.44467	0.411987	3.02199	0.562173	0.654283	2.98477	0.602993	2.21414	1.47228	5.19751	1.25435	0.798043	0.365418
APOL6	2.9593	10.083	1.38294	0.401044	0.10326	0.203801	0.305778	4.88482	3.7792	9.30455	0.323634	0.187401	2.3549	1.18917	1.37375	8.79421	6.26057	0.0673386
APOLD1	0.439527	3.63797	0.795414	0.793507	0.106679	2.00016	18.5099	2.0456	1.57628	3.41589	0.70134	1.3626	0.0660762	3.14318	5.40549	2.83342	0.105669	1.96341
APOM	0.850775	0.333346	3.62506	1.33272	2.10567	0.809197	6.83561	1.23323	0.0292617	5.27972	0.588816	0.054234	0.979438	5.68463	1.26016	0.20052	3.36374	0.427821
APOOL	3.16353	1.32717	12.8708	1.18226	3.10881	1.19872	17.6926	0.450182	2.67128	3.75772	0.131198	0.323404	0.437966	0.80198	2.74696	0.0813733	1.70068	1.08067
APOO	6.62451	0.171105	3.24822	5.24434	0.512644	0.207848	2.51264	5.67548	0.373352	0.202751	0.49195	1.30389	1.64126	0.322063	0.639929	3.84603	1.13999	0.782726
APPBP2	0.288562	0.970839	2.85082	0.161691	2.52851	0.00442696	4.81838	2.10595	2.60538	0.829024	0.00168815	0.0132419	0.602765	0.859167	1.7202	4.11359	1.32444	1.20868
APPL1	1.33918	2.32459	1.79595	0.75601	1.99326	5.48152	15.8238	0.361733	2.25981	0.293378	1.24671	0.383153	1.01524	0.595525	0.0159507	1.37845	1.84484	0.530582
APPL2	4.76623	0.182988	0.496002	0.981621	3.76096	3.05519	5.80001	2.00472	2.67375	1.59741	0.680541	0.325545	0.914013	0.0617275	3.0197	1.62484	0.419956	0.339722
APP	0.65133	0.633909	0.159005	4.9682	0.0829475	9.67434	15.7993	2.84731	3.60803	0.654943	0.182287	1.72462	0.380641	1.60646	1.51809	0.435762	2.94159	2.38196
APRT	0.062447	0.624028	0.925874	0.314659	0.664853	1.65386	5.64253	1.02456	0.167386	0.829621	1.14787	2.53565	1.65406	1.77864	0.84162	3.81284	0.234117	0.18766
APTX	2.3738	0.0206885	1.47689	1.99241	0.189907	0.157416	0.428547	2.25139	0.108644	10.3759	0.188178	0.218137	3.8137	0.977185	1.65709	0.864231	0.071524	0.0222303
AQP10	0.929314	1.85512	3.0392	4.80598	0.0298656	1.16439	0.391041	1.1621	2.10155	0.2053	1.61523	2.99501	0.340026	0.00678548	1.7417	2.52441	0.140827	0.771734
AQP11	1.82956	0.787614	1.20211	0.561625	0.0768058	0.570606	0.262607	0.0145697	4.45662	6.02217	0.399453	1.27241	0.0765334	0.108727	1.518	3.16658	3.24527	3.15458
AQP12A	0	4.38156	1.51475	0.237975	0.771939	1.05928	0.535376	0.10759	1.41944	0.270168	0.403635	3.77473	0.516736	2.68233	1.75324	0.00325322	0.1935	0.0953135
AQP12B	0.447122	8.75615	0.355407	0.0620455	1.27847	4.69067	1.74688	0.938849	0.951254	0.0633002	1.43445	2.57207	1.91442	2.30211	2.17731	0.280378	1.32798	0.938255
AQP1	1.12644	1.22148	1.11276	1.73835	0.285747	4.9618	19.9349	3.38115	0.441038	10.8704	1.4839	0.963072	4.16005	3.65658	1.79156	0.542187	3.76128	0.143467
AQP2	0.728584	0.158416	0.0649604	0.391984	1.18963	2.31358	1.46142	0.176663	1.34997	7.80615	3.22264	3.02559	0.36325	0.98782	4.12553	1.49324	0.0126821	0.227239
AQP3	0.655701	2.8127	0.121354	3.71683	2.00459	0.333763	1.83258	0.335622	0.0965415	3.2099	0.209331	4.5342	1.50089	2.71209	1.09505	1.24642	1.55094	0.438999
AQP4	3.61069	0.613133	0.0587699	0.140579	0.564746	0.740983	9.18003	0.13415	3.01563	0.87529	0.496618	3.13949	3.33817	0.104572	0.539258	6.80923	0.278444	0.39409
AQP5	0.0160529	0.748644	1.04465	0.852386	2.49055	4.95765	0.800235	0.777144	0.221661	19.2704	1.63641	3.53581	0.136385	1.03065	1.77121	5.41327	2.64818	0.0224557
AQP6	0.485675	1.12693	0.648098	0.326402	0.351946	1.12878	1.55227	0.570458	0.55891	0.494628	1.74653	3.81215	0.69213	1.26086	0.926893	0.327347	0.323397	0.295091
AQP7P1	1.58121	0.65554	2.03301	0.818934	1.96282	0.976884	2.41295	1.35593	3.7496	0.0468318	2.73105	0.105313	0.182469	0.456445	2.05452	1.34955	0.373733	2.47726
AQP7P3	0.837495	0.402868	2.77426	0.308636	1.84299	0.298694	4.22064	2.67388	2.82798	0.557397	0.959221	0.0614166	1.35712	1.49553	2.58085	0.839462	0.90439	0.402372
AQP7	2.22899	0.789116	2.08926	1.92265	0.229201	1.31772	8.32338	0.875139	7.10385	11.3424	0.0614867	1.17867	0.367297	1.36185	0.77782	5.58284	1.82192	0.10238
AQP8	1.63611	2.83016	0.429664	0.456198	0.140273	1.53454	9.21603	0.656536	2.05432	0.940052	0.0678405	1.5025	0.159259	1.63233	0.891548	0.1945	0.0314969	0.438341
AQP9	0.325289	0.554248	0.343905	1.4697	3.91216	1.30423	9.67797	2.72304	1.31904	1.12501	1.66787	0.79054	2.18484	6.6561	0.0756858	1.40106	0.535874	0.324004
AQPEP	0.289826	0.280881	0.683496	2.99137	0.348696	0.333731	5.44232	0.428138	0.402616	0.119726	2.86056	2.02048	1.25674	1.31943	3.94325	0.757237	0.0254148	2.90639
AQR	0.439825	1.76433	3.31942	0.127617	0.89786	0.853925	10.9231	0.056528	0.0962819	7.09678	1.44709	1.80321	1.21994	0.938025	0.830061	7.07631	2.89381	2.34014
ARAF	5.77256	0.804665	0.617987	1.86745	0.2128	0.623343	2.40762	1.23148	0.640626	1.0371	0.256741	0.634175	0.91886	2.84822	0.105736	1.73654	0.83466	0.0127198
ARAP1	0.127708	1.76904	6.98397	1.14859	1.72464	1.33542	0.288151	1.61689	6.0756	0.779069	0.122793	7.6126	1.65747	5.78123	0.378993	5.20839	0.817354	1.18977
ARAP2	2.58229	5.33728	0.0640464	0.324941	1.10298	3.6242	3.35608	0.175048	0.408202	1.67902	0.887475	1.84257	1.68988	1.16104	0.547988	8.69587	2.7868	0.33937
ARAP3	4.87807	1.17142	0.230863	3.5178	2.37633	0.788605	0.912035	4.80283	0.0938211	19.6885	1.4893	1.3322	0.87895	6.63837	0.280569	0.727873	2.19533	1.68865
ARCN1	4.22595	7.33983	6.9566	2.83888	0.872693	3.86491	4.87526	1.49315	1.75681	3.43847	1.49452	2.79422	0.373008	0.314579	2.31933	6.27775	2.98419	0.145018
ARC	1.54167	2.50042	3.39998	1.02487	0.623067	0.331702	12.841	1.0189	0.0554843	5.0875	0.039224	2.66525	1.43841	4.64767	0.270426	4.24491	0.15015	1.00796
AREG	7.57352	0.976085	3.87909	2.94875	4.01463	6.59801	0.113701	3.65829	7.92108	0.0587519	1.35966	6.28595	3.20418	0.404595	0.892048	6.17067	2.73303	0.600114
ARF1	0.848816	0.0858798	0.359204	2.64181	0.253464	3.0271	2.34756	1.8151	1.70126	1.29957	1.40906	0.815469	0.611905	0.685727	2.85346	1.07417	0.131163	0.0882297
ARF3	2.43523	1.12099	2.05444	1.03063	1.9156	4.27518	2.62524	1.49176	2.47604	2.18011	0.7544	5.01204	0.48213	1.81167	0.508655	1.55819	1.71391	0.860331
ARF4	2.82325	3.0495	1.26582	2.9336	0.437188	0.629736	3.31982	4.4952	2.75597	3.94289	2.14429	2.2721	0.93693	0.0218922	3.63469	6.88653	3.81979	0.139377
ARF5	0.134244	0.681074	4.46029	0.876678	1.7143	0.251006	4.29488	0.711445	0.130057	1.72851	0.0467702	0.265823	0.927776	1.40387	0.78817	0.0200794	0.0417781	0.78787
ARF6	0.39977	1.26264	0.0698589	1.62865	0.282931	0.520518	0.341733	1.20786	2.48183	2.68328	1.13909	2.8329	0.106516	0.880673	0.267019	12.5104	0.0948514	0.407627
ARFGAP1	0.248968	0.317021	1.75778	0.180659	0.461492	0.407732	21.0625	0.00956627	1.19672	8.22033	0.588742	0.86356	0.338127	5.2838	0.709682	5.1118	1.97423	0.462619
ARFGAP2	1.97386	0.13624	3.93403	1.05108	0.245694	0.00463496	2.72701	11.0074	1.82516	14.9974	0.903579	0.794998	0.157795	2.54634	0.0573176	1.12331	0.158456	0.641812
ARFGAP3	0.291281	1.24049	0.000289071	0.889716	0.862424	0.596598	1.14591	0.588156	0.929499	1.14409	1.89466	0.794698	0.347383	1.49147	0.382336	1.86372	2.21183	0.698635
ARFGEF1	2.6235	1.80009	7.06975	0.889689	0.0161376	1.13724	6.09201	1.0203	6.4045	1.1749	0.279527	0.632995	2.08951	0.0715712	1.20303	5.00565	5.36057	3.13801
ARFGEF2	1.57366	0.575094	3.57487	1.25729	0.00809835	0.182019	4.94039	0.187342	2.04799	1.60554	0.405942	0.06064	1.80437	0.605214	0.463662	0.157597	0.0707707	1.29338
ARFIP1	1.25438	3.07369	1.85636	0.561728	0.930176	1.87532	8.36438	0.823761	0.50469	2.91801	2.42972	0.306755	2.23836	1.26719	0.227593	1.61486	1.81137	0.0379993
ARFIP2	2.24551	3.87234	0.806224	1.18774	0.484329	0.0442644	0.0335883	3.06854	0.598511	5.22267	0.536146	0.630727	0.689217	0.522126	1.77283	1.29886	0.355133	0.00159891
ARFRP1	3.22397	0.0724029	5.6131	0.238437	3.41536	0.87933	3.02137	2.12945	1.12722	2.98676	0.80999	1.0918	1.71361	0.494135	0.771671	1.26513	1.76333	2.34715
ARG1	0.0654189	0.708762	3.42644	0.014222	2.01711	0.94077	3.51433	0.0948587	0.179589	0.597074	0.0974282	0.188832	2.04903	0.370233	2.50288	4.65137	1.268	4.39258
ARG2	0.526471	1.04339	0.0191414	1.97681	0.106151	1.27752	1.70682	0.369838	2.91927	0.316758	1.47762	1.64188	0.816962	0.548948	0.752905	4.64687	0.868364	0.341013
ARGFXP2	0.55078	0.563747	0.582514	2.06424	0.210228	1.05697	5.24199	1.55676	3.7095	3.54856	0.254697	2.77586	0.0253828	0.18384	1.63956	1.22174	0.0130298	2.75263
ARGFX	2.44266	0.0557394	0.444877	0.137369	0.0372325	3.67318	7.74859	0.114556	1.23567	1.31172	2.88669	0.437498	1.23866	0.949141	0.218526	1.09103	1.48137	1.44768
ARGLU1	0.514756	5.32539	1.77992	1.01974	1.46275	7.56309	5.07545	2.86817	1.35567	2.26065	0.450359	2.74161	0.788437	5.4959	0.155317	5.16478	0.14903	0.0333586
ARHGAP10	3.34947	0.701426	0.453376	1.57193	0.415398	0.663007	3.61763	2.03398	3.07481	0.547908	0.0992694	6.9663	0.563565	9.30317	1.1337	0.189564	0.301443	0.941855
ARHGAP11A	15.6358	2.36361	3.69029	0.424509	0.85958	0.2549	13.2432	9.34316	0.444726	18.3104	1.3561	10.6861	0.249368	8.75831	0.873318	13.2436	0.075682	2.65094
ARHGAP11B	11.4741	0.667946	2.5562	0.959872	0.678808	0.919276	5.7845	6.76995	1.04387	18.723	0.612443	5.24579	0.0754194	5.14458	0.584827	9.71716	0.0959829	1.63212
ARHGAP12	5.48648	1.40362	4.07915	0.483272	7.39805	0.633082	4.43193	1.21304	0.737833	10.8579	0.469587	1.39658	1.49025	0.535384	1.14578	4.46652	1.22811	0.048999
ARHGAP15	0.567304	0.656639	3.38986	4.08501	0.153314	2.41827	2.50058	0.948071	1.40849	8.8616	1.2625	3.63802	1.67088	0.975095	1.99275	0.601772	3.13812	0.500759
ARHGAP17	9.86706	1.16048	0.576211	2.19421	0.273671	1.32914	1.23596	2.05325	1.96121	2.02685	0.495149	1.03106	1.01467	2.53705	2.75259	0.375512	0.360716	1.41613
ARHGAP18	0.0378382	1.51338	0.471396	1.50844	0.84975	2.45612	9.48606	0.0600213	2.55113	17.3518	0.51837	1.22628	3.55012	1.74974	1.97017	8.07117	1.79587	0.162979
ARHGAP19	3.01537	3.24685	0.382628	1.55747	1.2354	1.5961	3.81171	0.431971	0.25754	0.259916	1.12945	0.335988	1.48184	0.496389	2.65984	1.5914	0.431625	0.842448
ARHGAP1	1.91587	0.105057	0.209139	0.253083	3.49036	0.167861	7.81961	1.7067	0.613506	0.082242	1.68401	1.06992	1.80303	1.56408	0.776004	1.59243	5.06117	0.340537
ARHGAP20	1.40502	0.458403	0.790736	2.17595	0.336747	1.14125	1.67002	1.68101	0.420804	7.07162	0.740568	1.17153	1.41614	1.03071	1.45978	0.370219	2.25488	0.277204
ARHGAP21	2.13896	1.16189	2.13715	2.25076	0.17665	1.15084	1.74058	0.279803	0.117759	0.970415	0.472042	2.4246	1.31129	0.954727	1.32583	6.17265	1.5015	0.164159
ARHGAP22	1.23611	1.10631	3.35905	2.23373	0.258618	0.967166	13.7668	0.125525	1.98348	2.23285	1.156	0.0265644	1.62292	1.71726	2.08209	0.253077	1.51636	0.367474
ARHGAP23	2.91639	2.11255	0.738694	0.541368	2.11184	0.73171	0.257237	2.43908	2.8336	1.83037	0.344992	0.40508	0.0261618	0.232182	3.23544	3.87104	0.403485	1.25946
ARHGAP24	3.29981	1.35788	0.0972972	0.0556136	0.225861	0.0647211	18.862	6.73528	0.880918	3.65463	0.281737	0.917237	1.3322	2.40422	0.309318	0.33176	0.58538	0.336256
ARHGAP25	1.71742	1.07041	3.52285	2.07158	0.309491	1.95778	0.386526	0.406656	0.614204	8.05798	0.880658	3.79805	0.381161	0.348691	0.188305	0.534476	1.87006	0.5488
ARHGAP26	3.03352	8.20143	2.85588	3.1727	2.14187	2.83881	4.0428	0.771854	0.523525	0.0164924	0.294108	0.00269786	0.350523	1.50649	1.55187	3.97865	0.183689	1.38826
ARHGAP27	1.88011	4.43431	0.204066	0.697402	0.710197	1.48532	2.41811	4.93029	4.57803	2.19279	0.291553	0.338053	0.234181	0.357855	0.26217	5.84471	5.30232	1.17473
ARHGAP28	1.31904	2.41727	0.144501	1.19365	0.99207	0.274493	10.1859	0.767787	0.628223	7.09387	0.576186	0.480197	1.56914	2.83362	0.0171624	0.419002	2.56078	2.21575
ARHGAP29	1.64213	1.46529	2.12005	4.42472	0.839716	1.33346	1.93294	3.12382	0.405588	5.7911	0.148611	0.0191312	0.931976	3.39148	0.437659	5.85107	2.22089	2.6301
ARHGAP30	1.70418	0.89615	2.34713	3.21299	1.94795	4.45754	1.29584	0.345193	4.33639	3.78343	0.670531	3.99649	0.83698	0.37939	0.252878	0.254137	3.43958	1.54361
ARHGAP31	0.363684	2.10023	1.31711	0.98487	2.97047	0.127664	15.2503	0.38892	1.73423	0.65497	2.04745	0.789743	1.9659	3.91568	0.53305	0.04047	0.25966	0.0369231
ARHGAP32	4.71789	1.85184	2.46549	3.60742	1.43242	0.74398	5.31218	0.0886175	0.327703	3.07048	1.17041	1.45782	0.783155	2.89749	0.500493	12.2566	0.0688298	0.680656
ARHGAP33	3.74404	0.497912	2.66923	2.60805	0.0393457	4.75994	10.0973	0.399959	0.236731	4.07867	0.496035	2.75014	0.853814	5.75855	1.74668	7.56143	2.72099	0.94549
ARHGAP36	2.67968	2.82103	2.11333	0.0343894	0.312883	0.527598	6.15864	5.05484	1.38814	3.82869	2.73232	1.13863	2.707	0.913308	0.433588	1.12528	2.62792	1.87035
ARHGAP39	0.0800831	0.698961	1.90906	1.35552	0.703824	0.27173	12.7065	1.57329	0.560375	0.104297	1.36998	0.0308476	2.52291	0.0916739	1.42127	3.85237	3.079	0.313687
ARHGAP42	0.635801	1.06925	0.803436	4.29554	2.1043	0.230913	14.0734	0.569248	0.467182	5.26529	0.503078	0.692734	0.612121	4.645	1.05703	11.8734	0.280718	5.28882
ARHGAP4	1.34256	0.247634	2.72938	4.21941	1.81107	8.29225	18.5258	0.898516	5.52376	0.643768	0.666529	1.32304	1.26443	0.210148	0.327746	1.56286	0.767617	0.788865
ARHGAP5	2.71347	0.34666	1.99308	1.15844	0.509584	0.146923	15.6428	0.326774	2.72028	1.10705	0.77252	0.350522	0.623608	2.87846	2.91276	3.36094	0.0742195	3.2375
ARHGAP6	2.07206	2.33983	0.0134245	0.266211	1.36287	1.14517	15.1887	2.23831	2.65003	0.336025	0.473313	1.15934	2.43698	0.00936975	1.53732	0.59974	1.89845	0.00554792
ARHGAP8	3.06376	6.42779	0.628292	2.81728	0.0984056	2.39487	5.53109	1.57018	0.489884	4.15489	1.47605	2.56138	1.11341	1.95452	0.204406	7.29417	0.487644	0.970829
ARHGAP9	0.411389	1.79248	5.53763	4.09998	0.782155	5.01479	9.91288	0.032107	5.00296	4.99155	0.808223	5.47043	0.3044	0.0770959	0.427024	1.09018	0.940342	0.393809
ARHGDIA	3.70824	1.15316	5.65824	2.23076	1.4378	1.63931	3.11522	0.0181425	1.34455	0.869307	0.216072	3.56231	2.68217	3.17574	4.68264	0.0062869	0.524167	0.705558
ARHGDIB	0.727907	4.14231	2.47603	1.31296	0.419765	0.858287	1.0359	0.41772	0.184574	4.54241	0.655204	3.19819	0.617278	0.830679	1.08159	3.13585	3.33464	0.289778
ARHGDIG	0.796064	1.41637	1.12644	1.00171	0.98796	0.519437	7.82824	2.22943	1.97839	17.1734	0.945732	0.0694192	0.34278	0.284186	1.80962	0.777728	0.501603	0.62966
ARHGEF10L	7.29747	2.91726	2.16794	0.0852461	0.714689	4.76882	2.65382	1.48627	1.49034	1.1665	0.351491	1.36318	2.09338	6.81268	1.25031	6.43126	1.39548	0.275465
ARHGEF10	0.0609279	0.569907	1.76204	2.18486	2.02611	0.0363635	4.10972	0.199961	1.29755	7.8142	0.773823	0.607338	0.3664	0.677329	0.903273	2.96591	0.555794	0.100319
ARHGEF11	0.519565	1.05628	0.340528	0.715141	1.04516	1.9555	8.83988	0.425463	0.0236456	0.899761	0.117994	0.274772	0.499138	1.42761	0.17661	5.11881	1.23084	0.283949
ARHGEF12	0.036613	0.202659	3.1625	0.0464847	0.482222	0.163293	17.6259	0.0635233	1.09956	1.6825	0.286823	0.247111	0.797365	1.20634	0.258737	5.50939	0.0204788	1.08531
ARHGEF15	1.1288	0.824753	1.31884	0.853132	0.172341	1.91707	9.94391	2.45456	1.4148	1.18311	0.0412701	2.48376	3.3818	5.5944	1.03325	3.85687	1.20189	0.771839
ARHGEF16	0.628928	4.47947	1.49394	0.0888804	0.162774	0.111159	14.465	1.96741	4.03181	1.0383	0.981311	1.07404	0.0384798	3.25247	0.421035	1.73451	0.565479	0.852586
ARHGEF17	0.207849	1.04323	0.754819	1.44566	0.311754	0.361112	3.15261	0.250906	0.535506	12.5937	0.374548	1.91231	2.15562	2.29939	0.404894	1.26792	0.173771	1.25311
ARHGEF18	1.04785	4.99905	3.72456	2.28072	0.00995308	4.93377	0.453196	0.680524	0.233213	1.39172	0.104341	2.50619	1.37534	2.35726	0.403425	1.28561	5.17935	0.0147843
ARHGEF19	0.553005	0.267957	2.06942	3.36218	0.527952	0.640751	14.2518	1.08417	1.41918	5.64874	0.518089	2.07395	0.843127	3.68922	0.452749	3.57283	0.734587	0.316729
ARHGEF1	4.91703	1.39471	12.5835	0.296259	0.501316	1.4447	15.0648	0.956485	5.93331	2.21255	1.55822	0.446704	0.340395	1.98167	0.394748	1.02537	0.791242	3.43046
ARHGEF2	3.18413	0.448725	2.59225	4.94655	0.792576	0.549966	8.46385	0.155821	0.270794	0.669359	0.971328	1.80753	0.0842343	0.763431	1.29322	2.00688	0.110912	2.63676
ARHGEF33	0.19274	1.23602	2.94309	7.21588	0.213109	4.89007	1.44822	3.69446	0.904955	2.96901	0.390786	0.387079	1.23596	3.08644	0.475111	8.62991	1.50377	0.233004
ARHGEF35	3.18523	0.0497077	0.169469	1.7663	0.640078	0.752743	6.85164	0.266592	4.05966	2.78572	0.409534	0.559771	0.833575	8.61869	0.959167	1.78965	5.25909	0.494139
ARHGEF37	5.59146	0.773731	1.45041	0.061441	1.78461	0.302378	17.2604	2.08737	1.53883	1.13024	2.94479	1.5468	0.0102979	4.31547	0.30606	3.22847	4.6895	3.26822
ARHGEF38	0.860119	0.320102	0.222237	0.554422	0.0728076	0.393025	8.02048	0.84781	0.458927	1.13334	1.10252	3.58996	5.37004	0.0538733	9.22863	3.02498	2.33131	0.772017
ARHGEF3	3.8215	0.6343	3.57987	0.994471	1.77638	3.94471	10.1846	2.73846	2.44103	2.85691	3.84109	2.37148	1.93366	0.240414	0.333408	0.689302	5.22325	1.85496
ARHGEF4	1.48711	1.55779	1.34415	0.369958	0.237779	0.0805133	3.99164	0.733977	2.91932	8.27421	0.828635	3.07203	2.16051	3.32522	0.811004	0.729124	0.746026	1.84034
ARHGEF5	2.32968	0.187561	0.0877331	0.948083	0.825604	0.18724	5.89914	1.64226	3.43753	0.96039	0.484329	0.602431	0.338765	8.3489	0.0249489	4.29648	3.67518	0.0708317
ARHGEF6	0.832298	0.955229	0.127186	1.86963	1.39849	2.52515	0.582323	0.754792	2.79377	2.09903	0.585356	3.15764	1.03944	1.11809	0.596162	0.762199	0.30201	0.0351281
ARHGEF7	3.9537	2.13949	0.682931	1.6176	4.74422	0.00546146	2.57257	2.79982	0.164039	8.01275	0.601347	0.269382	0.482422	0.926597	1.51866	1.37827	0.0930355	1.36516
ARHGEF9	0.63619	1.52544	0.443909	0.566591	0.831398	1.09346	13.0935	4.67153	0.305413	4.05852	2.12634	2.40803	0.0754039	0.337675	1.43226	8.21693	0.122017	0.165394
ARID1A	1.11395	0.963673	1.9089	0.166856	0.659675	2.59829	1.75152	1.02512	0.503603	8.38866	0.601331	0.0789739	0.0377304	0.0346187	1.10963	2.63681	2.78327	0.0500418
ARID1B	1.2315	1.0822	6.98442	0.931052	0.395821	1.80237	3.00399	0.652909	2.6331	0.975056	0.0506697	0.545163	0.450449	0.293365	3.65001	0.275781	0.36856	0.908056
ARID2	1.42748	1.78046	3.15258	0.435147	2.87301	3.01343	1.23876	0.0729126	2.38708	4.03565	0.682234	0.276363	0.969738	0.653083	1.39002	0.123693	0.0562053	2.72098
ARID3A	1.68146	0.208927	0.75157	6.91184	3.84925	1.91305	3.33751	3.38864	0.826936	1.4973	0.561061	2.18863	0.598389	3.87017	0.328578	6.81078	0.907127	0.349153
ARID3B	0.997427	0.0354448	0.169042	3.61802	0.590282	0.897075	1.69092	0.418882	5.51935	0.0444215	0.885349	0.128644	0.380614	1.65985	0.422257	2.10987	0.826993	1.84674
ARID3C	0.611382	2.53327	0.119584	0.0628406	1.90749	0.912603	5.60302	7.64893	0.368463	0.432221	0.670881	2.01919	0.294339	1.40782	0.467535	0.590516	2.16008	1.4017
ARID4A	0.0591787	2.3968	0.278115	0.419399	1.98704	3.57074	8.1959	0.162719	0.671752	2.72794	1.07354	2.89737	0.958672	3.38768	1.63839	0.598264	1.14012	0.857722
ARID4B	2.71917	2.75962	0.760798	0.838679	1.37359	2.24361	0.0642281	2.4206	0.194316	0.961286	0.74377	1.19187	1.43841	0.447679	0.0894706	1.23987	2.47095	1.4173
ARID5A	0.603912	1.29056	9.98838	2.06773	2.34435	2.75091	10.4167	0.709204	0.739348	3.67464	0.818193	1.23326	0.772988	1.31081	0.556672	1.15084	1.02169	0.437701
ARID5B	0.112223	0.0962966	0.0180014	0.267896	1.43063	0.974692	6.30129	1.59582	5.28328	0.101659	0.0206483	0.241387	0.414585	1.00777	3.38707	0.294204	1.37284	0.582243
ARIH1	0.924	0.717936	4.13068	0.380443	0.835313	0.844198	6.11068	3.76816	4.50617	0.397772	2.17794	1.14503	1.48562	0.165422	2.73669	6.23463	0.535594	1.20125
ARIH2	0.750611	0.677643	1.0932	0.60882	0.575433	3.34412	3.90237	5.57606	0.395753	0.283745	0.492273	3.01109	1.86345	0.382332	0.392956	7.45147	0.0564392	1.4106
ARL10	0.940562	4.40226	0.497003	4.16326	0.00909245	0.212526	4.84297	3.25221	0.47663	0.802524	1.83654	0.424164	0.723964	6.05416	0.68672	0.19828	1.14933	0.398832
ARL11	1.4771	0.426008	2.3658	0.293419	0.486159	1.32909	2.72437	0.126445	2.82362	4.54533	3.5229	0.211284	1.76105	0.356723	0.337845	0.250606	1.7383	0.885286
ARL13A	1.33886	0.505417	2.06506	0.951014	0.209581	0.3586	2.21194	0.0439907	2.83097	1.78179	1.52102	1.5838	1.92569	1.75595	0.625361	1.81349	0.146927	0.755995
ARL13B	1.52096	1.42641	0.807785	0.288623	0.311739	0.342124	0.356253	0.307323	0.849038	16.6819	0.211276	1.15133	0.642986	1.17856	0.659969	0.256721	1.27576	1.30114
ARL14	3.26044	7.33202	0.0261672	4.27636	0.00337304	0.527408	2.9298	6.86502	0.803945	2.24069	3.03383	6.63534	1.37248	1.10402	1.49252	7.41226	1.48757	1.28219
ARL15	1.48676	0.471105	0.453422	2.34489	1.00139	0.449904	14.4547	0.623055	1.59094	0.501498	1.26501	0.322086	0.9964	2.11447	0.5907	4.73165	3.94825	1.939
ARL16	5.78613	0.215393	5.46002	0.196672	0.111615	0.566056	2.48151	1.1867	1.54531	2.116	0.351793	1.19214	0.163139	1.04176	0.352061	0.330131	1.53129	0.305836
ARL17A	0.35015	0.615286	0.212709	0.729762	0.511653	1.80335	4.79859	0.377338	1.32577	0.715105	1.71497	4.61597	1.11508	0.130829	0.857902	2.90234	0.550027	0.431544
ARL17B	1.46368	0.411141	1.34215	1.53069	0.123203	0.934496	4.05423	0.696528	1.15843	1.21122	2.23568	5.02363	0.332012	1.44099	0.23225	1.07504	0.19612	1.06767
ARL1	3.84786	0.325083	1.90394	0.931236	0.150856	0.476021	2.27255	1.03252	2.47966	3.13452	0.531634	0.955199	0.0342845	1.01981	2.34256	1.8055	0.0495587	0.817093
ARL2BP	3.03829	0.852204	2.5922	1.41301	2.62041	5.96629	1.3094	1.4394	3.69086	5.99878	0.0299548	2.4378	0.0866411	2.9327	2.64949	3.20959	0.675139	0.965567
ARL2	1.60174	2.63544	3.62008	0.40728	0.605249	0.426628	2.8631	1.77225	1.65345	6.75429	0.444641	1.45758	0.442015	1.38281	0.955725	1.42017	0.873664	1.91288
ARL3	3.01292	4.48756	0.434436	2.5064	2.91574	0.0781703	7.19314	3.40572	1.59003	31.7262	0.0286334	0.130263	0.0348664	4.11574	0.0237811	3.61536	0.537038	1.65826
ARL4A	4.9434	2.47768	0.332665	0.838111	0.861237	0.896764	0.430496	1.48749	0.376478	0.0452861	0.428448	1.47925	0.654129	0.0590849	0.435406	0.796933	0.630916	0.0476799
ARL4C	0.662314	4.52676	0.995688	0.0311565	3.0802	2.40067	13.0493	6.14793	1.35085	12.4585	0.848921	0.630144	0.144201	1.94191	2.54198	7.47863	1.608	0.788847
ARL4D	0.926462	0.550191	3.88183	1.74999	1.43204	5.13845	2.44761	0.168461	1.56854	1.78301	0.425357	4.19862	0.6524	4.23586	0.17376	1.12671	4.0472	0.0286308
ARL5A	0.827054	0.248087	3.54708	0.0161395	1.20444	1.4585	9.16683	0.667463	0.395933	2.15219	0.303698	0.497864	0.0409036	7.81447	0.415935	0.0696097	0.10918	0.790711
ARL5B	7.41214	0.023668	3.33605	0.303795	4.60857	0.246251	8.53085	1.67774	4.12831	0.24817	1.72954	2.63613	0.520241	1.84164	1.1655	2.95277	2.51237	0.941146
ARL5C	0.170454	1.32163	2.27444	1.12817	0.385378	0.504294	4.46191	0.0455053	0.200213	5.34479	0.241378	3.19831	1.12709	0.435569	3.52854	1.73356	1.31134	0.352026
ARL6IP1	2.61728	1.83876	1.22611	1.56908	0.176809	3.695	0.259838	2.8826	2.49357	4.20656	0.306089	5.50555	0.0581095	3.328	0.594706	8.92386	1.35305	0.751286
ARL6IP4	1.04724	0.839502	7.55476	1.52983	0.389713	0.883953	3.75582	0.959265	0.114588	4.94553	0.0486928	0.721811	0.286976	0.00782527	0.490589	3.17609	0.504125	3.06346
ARL6IP5	13.7302	0.858858	0.865734	2.40423	0.689211	0.718608	0.889819	0.856543	3.9183	0.548086	0.177642	0.625433	0.643818	1.96002	3.22814	5.68478	1.49099	1.43755
ARL6IP6	8.06264	0.224476	1.84481	2.50064	1.70319	2.83357	0.199582	5.02279	0.423559	0.384345	1.06501	5.39783	2.10693	0.0747627	0.467072	2.29033	1.07433	1.75372
ARL6	2.44764	2.05305	4.79117	1.7142	1.50039	1.40446	10.9645	3.66979	1.10375	1.95036	1.69258	2.87716	1.17259	0.357051	0.515558	0.942483	0.887353	0.701514
ARL8A	2.70857	0.511304	2.0003	1.47662	0.751917	3.12379	0.321549	0.497344	0.80256	4.21496	0.309279	1.51118	0.217223	1.91231	1.30994	1.04743	4.28479	5.4151
ARL8B	4.10725	0.194274	4.64189	0.40025	0.316042	0.190881	1.41369	1.15945	0.0923458	0.40572	2.41989	0.234759	0.0219177	0.985412	0.423635	5.1693	1.27531	2.18518
ARL9	0.0208863	0.68224	2.70406	0.0926476	4.12195	1.2815	9.61817	1.05172	2.0747	18.7689	0.214543	0.235397	0.606951	3.73317	0.371768	0	2.5654	0.580411
ARMC10	3.60225	0.338923	0.521031	0.473081	2.31433	3.57604	1.74083	1.34064	3.14324	4.81076	0.477582	0.409799	0.579205	1.82107	0.361868	17.1358	0.779416	0.674917
ARMC1	2.41548	0.910611	10.6102	1.61871	1.46364	1.10988	3.93412	2.01214	1.05996	0.282297	1.12879	2.69477	0.738622	0.0383403	0.30508	5.07521	2.6187	0.82558
ARMC2	5.82091	1.77094	0.587125	0.392608	0.131213	0.699075	2.97132	0.69907	2.89462	3.66532	2.40336	3.02812	0.617679	3.44748	0.354487	10.6748	2.5957	0.35612
ARMC3	3.91352	1.59621	4.07108	2.90813	0.341683	1.23822	1.28261	1.45472	3.32681	2.20582	1.157	0.252809	0.487581	0.703323	0.373048	2.20823	0.856368	0.733328
ARMC4	1.62742	1.03105	3.3674	1.66555	0.171369	0.845243	1.96583	1.62232	1.15208	0.995804	0.011806	0.148836	0.193141	1.69579	0.118752	4.06219	6.87487	0.334666
ARMC5	2.79575	0.136562	5.08832	1.89229	1.58045	3.65882	4.52953	0.0967302	1.48568	8.32847	0.539171	2.81734	0.433744	0.311063	0.22063	12.6847	0.280856	2.2031
ARMC6	2.91098	1.40405	0.0392775	0.643373	1.5496	0.932034	4.00322	0.731101	2.39563	2.41186	0.15981	1.6985	0.47382	2.57942	0.178487	4.73141	3.99296	0.11047
ARMC7	0.468803	1.00807	2.61088	3.81587	0.0554039	0.107325	1.31131	0.114043	0.5837	0.336711	0.646316	0.692367	0.393373	1.30507	2.03662	0.782115	1.86319	0.957873
ARMC8	1.37084	0.796441	4.88898	1.03735	3.32843	0.03272	1.79532	2.06874	1.10979	1.93426	0.209755	1.47369	0.0302415	0.744409	0.0202036	2.51056	0.981466	0.380736
ARMC9	3.96656	3.99678	0.461332	1.00502	0.782531	1.83245	2.31622	0.0901495	0.943345	14.2937	2.40765	3.46541	2.91813	1.37915	1.4522	0.542909	0.0571076	0.254043
ARMCX1	3.24019	0.775799	0.728634	4.04499	2.74367	0.848325	3.43312	4.6046	0.930151	3.98604	4.43201	1.17275	2.59004	4.77182	1.25629	4.64733	0.608551	1.22247
ARMCX2	3.25898	0.48365	1.85333	3.15119	0.647191	0.313956	0.861709	0.387764	1.05036	6.95914	1.42052	1.71733	1.28889	6.44041	0.0957519	5.42006	0.178807	0.820835
ARMCX3	3.33681	2.08022	0.639532	0.325607	1.4134	0.0328597	7.54013	0.0984715	0.97481	0.098823	3.92023	3.41553	0.958295	6.57829	2.00742	4.24399	0.526225	0.524255
ARMCX5	8.05751	0.239482	1.43342	1.21409	0.371657	0.45401	2.47651	0.0572809	2.1761	0.457421	0.258136	4.37403	0.577508	9.26402	1.82291	0.888843	2.57696	1.7612
ARMCX6	5.67668	1.51987	0.0555902	0.049125	6.02455	0.310981	5.82862	1.35846	0.198303	1.19916	4.99987	3.12063	1.50094	0.391435	0.585149	0.581544	2.44506	0.995702
ARMS2	1.74018	0.329512	1.21633	0.421358	1.05695	3.16266	7.21316	0.237274	0.0902475	1.97685	0.965683	1.61182	0.216079	4.72546	0.233115	1.63268	1.86957	1.69429
ARNT2	1.01044	0.0740833	3.78589	0.859899	0.0198366	1.98351	2.31494	0.676806	0.163142	0.161072	1.33391	0.578926	0.973999	0.0896625	0.101012	10.7094	0.76457	1.14085
ARNTL2	3.08544	0.92685	0.381383	2.16593	1.13632	0.103769	5.57944	1.77608	1.19286	15.9167	1.99657	15.3204	0.343472	7.20833	0.518266	14.7644	0.101502	0.779387
ARNTL	4.41178	0.119865	0.578311	0.420022	0.762362	1.13191	0.810944	1.89001	2.40792	17.0818	0.412256	2.71295	0.0141909	0.230328	0.100986	0.729165	0.561978	0.0191146
ARNT	1.461	1.64701	0.252444	2.40361	0.063617	1.27326	2.36851	1.78399	0.338063	3.36068	1.15597	0.818302	1.22385	1.95932	0.970404	2.39279	0.140157	0.341072
ARPC1A	0.232276	0.0406001	0.133023	1.59442	2.77627	3.00316	0.354359	1.12574	2.21222	1.77223	0.823741	3.64224	0.495934	0.369675	1.65811	2.12835	2.57464	1.31427
ARPC1B	4.75218	0.763387	5.25654	4.14049	2.63279	1.97971	14.268	1.93046	2.91712	4.27573	1.67096	3.33531	1.84238	0.410771	0.599701	3.71222	2.04463	0.515361
ARPC2	10.9926	0.846028	0.106858	0.202912	0.0337093	1.58764	7.21786	2.9733	2.80232	1.89857	2.57208	3.01983	1.85017	0.536887	0.0698626	6.29529	0.738694	0.0148721
ARPC3	0.546778	2.21254	0.124128	1.16488	0.43958	1.30661	17.1707	0.989739	0.0670791	0.995261	0.0141739	2.10626	0.403565	3.48686	0.251426	8.41171	1.05134	1.46254
ARPC4	0.200444	0.356149	0.753891	0.0703189	0.146975	0.066528	2.10171	3.10134	2.22058	0.480391	1.47981	1.23195	0.276169	2.45093	0.673109	4.39814	0.497543	0.635971
ARPC5L	4.8381	0.271508	1.84325	0.443757	0.119036	0.850234	8.47403	2.66077	6.59363	5.33105	0.801918	0.826002	0.251171	1.31742	0.306962	0.697703	0.0212491	0.758811
ARPC5	3.97825	0.155083	0.219703	0.234933	0.782352	0.431651	9.33487	3.39892	1.73803	1.61533	1.98544	3.75098	0.181471	0.694432	2.40168	5.32168	0.161631	0.416753
ARPM1	1.90662	1.47182	0.103621	0.0400132	0.655034	0.158446	1.22571	0.21096	0.102073	0.98231	0.568403	2.12735	1.44196	0.32535	0.219916	7.17804	0.861851	0.317673
ARPP19	0.572897	1.2996	1.3676	0.416844	0.933079	0.790116	16.7191	0.0443514	0.398231	2.80315	1.65187	2.73162	0.949135	0.0990188	1.23029	1.62179	2.5225	3.48246
ARPP21	0.17249	0.549113	3.41325	2.87103	0.19611	1.21196	3.99805	3.77164	3.96895	12.4506	0.280031	2.64066	0.192991	0.387325	0.712113	5.54692	2.69754	1.81122
ARR3	0.118895	0.0474929	3.28171	0.0774866	1.05716	0.487568	1.8043	0.0501425	0.323497	1.55555	1.80529	1.81267	0.850883	0.342097	0.26018	0.301636	1.37504	0.212707
ARRB1	0.708832	0.27771	0.246805	0.938924	0.586985	2.6489	8.3925	1.33622	1.58576	7.33398	0.461454	7.57166	4.39461	0.819337	2.25767	0.425375	1.38667	2.11501
ARRB2	0.758453	2.40996	1.54701	3.23771	0.688861	1.17292	4.97532	0.552003	0.854212	1.30174	0.524488	5.75614	0.674462	0.552863	0.583691	4.13229	0.95124	0.257429
ARRDC1	0.291586	5.51867	1.68411	0.828203	1.59558	0.435401	5.4407	0.961899	0.403309	2.61229	2.67662	1.19798	1.20959	0.215676	1.37416	1.46904	1.55531	1.24693
ARRDC2	0.220619	4.54876	5.0965	4.13535	2.43562	4.92929	0.435204	0.226078	6.23903	3.64018	0.35437	0.87285	0.855125	1.22751	1.51445	2.02837	2.48852	0.801505
ARRDC3	1.05494	0.155308	1.85115	0.475057	0.551096	1.44186	1.62518	4.14767	0.437197	2.75505	5.01216	1.4228	2.93459	1.43573	0.199533	0.743842	0.931295	4.31555
ARRDC4	1.14696	1.01257	0.661274	0.198367	3.30014	0.847727	0.843199	0.0933891	1.2891	1.80095	0.546445	0.744238	0.224938	3.42448	0.46644	3.99469	1.22979	0.638249
ARRDC5	0.590592	1.39678	5.56114	10.478	1.19584	7.07026	11.647	0.299045	0.707022	0.61046	1.19009	4.1549	0.547786	1.68022	0.818015	0.297382	1.95276	0.628048
ARSA	0.166688	0.333266	3.04091	0.707559	0.745926	0.251776	6.42257	0.197402	1.3068	0.112843	1.1828	1.97351	1.41518	1.74434	0.231365	2.67686	1.52919	1.89753
ARSB	0.340835	4.07209	0.0854428	1.48652	2.29315	0.283311	3.52708	0.45165	1.95696	0.0793327	0.0120576	3.03024	1.31841	4.0359	0.248106	0.00983839	2.61723	0.562832
ARSD	5.67122	2.22265	0.232389	0.358258	8.5227	0.194462	10.0356	6.09669	1.18608	10.7527	1.12305	0.182399	1.48959	0.641415	1.86757	0.40184	0.209181	1.17003
ARSE	0.134159	0.301719	1.81588	3.06014	3.16343	0.0656563	0.310385	2.68389	0.354929	9.00114	0.347939	0.301857	1.26474	0.345913	1.47616	0.296983	1.69061	0.1101
ARSF	0.109378	0.166149	1.54974	0.127585	2.71573	0.781205	6.20056	1.67265	1.63269	5.08537	0.965649	0.669601	1.88177	0.0352426	0.377001	0.367374	0.518983	0.0687232
ARSG	5.3683	1.92342	0.524049	2.08654	0.419224	1.07369	7.27293	1.00712	0.0697367	0.182673	0.0610275	1.57521	0.173182	3.46648	2.30086	7.81172	0.584384	0.516667
ARSH	1.70616	3.7077	0.140828	0.849196	0.443184	0.865878	0.600329	0.487639	3.79534	0.0288651	2.81382	0.315021	0.266093	0.200217	3.53702	0.398034	0.441647	0.432921
ARSI	1.00465	3.36178	3.52975	2.84944	3.04096	3.48276	16.5055	1.04993	0.129919	3.58873	0.0626537	6.02118	1.39194	8.70281	2.05866	3.25276	0.682227	0.0623994
ARSJ	6.59801	1.94633	0.0721276	4.29834	3.35852	4.69685	3.6072	0.465704	0.279698	12.0281	2.37372	0.424775	0.195541	3.81792	0.276877	2.04253	3.24519	1.40671
ARSK	6.54742	1.26689	0.411964	0.00876462	1.55158	0.545425	7.04435	1.59226	2.62944	13.9203	2.46535	1.48377	0.212859	1.53867	0.00293112	2.01891	0.740832	0.530079
ART1	1.19825	0.947527	0.582021	1.18213	0.542409	0.692705	2.32165	0.208011	1.41463	0.170101	0.122431	0.333524	0.248735	0.623283	0.350201	0.503116	0.256932	1.56283
ART3	0.429415	4.00295	0.758113	1.93941	1.70192	0.226465	0.690334	1.52279	1.37268	4.55171	1.53888	0.267074	1.07587	0.385385	0.475511	0	2.47765	0.791904
ART4	1.53933	1.54366	0.0834398	0.747707	0.32145	2.4536	2.15032	6.85859	0.486065	0.216153	0.687738	1.93536	3.48567	5.1402	1.94852	0.888373	1.03911	2.25469
ART5	0.259598	0.414499	1.18117	2.54496	0.972162	0.751371	1.95116	2.31585	0.787727	0.12236	2.41551	1.46266	0.446103	2.68826	2.13394	0.706446	0.191718	0.858407
ARTN	7.83863	0.29996	0.0370593	0.173021	0.0959172	2.64386	12.9925	0.682762	0.494355	1.76452	1.41043	0.299001	0.945622	7.038	0.870154	0.260201	0.314149	1.47046
ARV1	1.5025	1.36544	0.516691	2.09253	0.385366	0.184454	0.0691966	2.36229	0.103392	3.07453	1.40474	0.682797	3.06267	2.65523	2.8957	0.940955	5.26874	0.880809
ARVCF	0.269664	7.41148	5.08538	1.79861	0.286669	1.07454	0.822619	4.88914	0.973087	3.02672	0.595654	6.90682	0.188418	0.597385	0.644262	9.77	3.79689	1.39106
ARX	0.385311	0.173745	1.92649	2.63029	0.424516	0.697779	3.7794	0.343899	2.58846	2.44842	0.407037	0.816721	0.254565	0.213418	0.526816	6.02872	2.15102	1.14485
AR	5.11496	0.654089	0.560057	0.674204	2.97899	1.24322	22.3314	0.701718	3.98224	8.38217	0.402862	0.83486	0.313654	0.762144	2.05698	1.00973	0.956686	0.238092
AS3MT	1.8624	1.4636	1.3864	0.285043	0.00522323	0.767581	0.312303	15.9253	0.110813	0.437556	2.58093	0.25354	1.84083	1.51273	0.181817	2.20402	1.01777	0.179981
ASAH1	5.12267	2.90828	0.684061	1.72115	0.269065	1.3682	18.1716	0.750833	0.48153	1.86439	0.480669	2.79281	1.06471	0.16059	0.829034	0.424742	3.64026	2.27528
ASAH2B	1.3603	0.712426	2.05856	2.85604	0.681232	3.18445	5.99275	0.271405	1.02404	0.199384	0.742949	2.55906	2.27039	0.274683	0.238378	0.365424	0.49142	0.929205
ASAH2	0.51252	0.141378	4.95576	1.95414	3.00001	0.634555	11.2645	2.36561	3.44353	0.230333	0.764979	3.05585	0.294259	0.407472	0.539657	1.01141	0.522536	1.57136
ASAM	3.3928	2.57167	0.578201	6.64116	1.39536	0.667789	15.0931	0.265573	1.63356	0.45047	1.27307	6.17491	1.61433	3.40946	1.37794	3.34267	0.705474	0.344353
ASAP1IT1	0.424355	0.766274	0.798144	0.841772	0.147563	0.0267847	0.521219	0	0.682396	1.50438	3.39759	0.154954	0.0494271	2.2407	0.0952322	0.825374	0.0787089	0.536071
ASAP1	2.11014	4.19757	2.90194	3.03146	0.155759	0.106746	0.377087	4.32817	0.6346	6.95495	2.94908	5.47829	0.424044	4.34827	1.2184	3.0594	3.17747	1.97593
ASAP2	5.83694	0.528081	3.5441	1.02981	0.293607	4.22393	5.95797	1.46978	0.314192	5.51276	0.881066	3.79935	0.521512	3.83359	0.436902	15.2465	0.356895	2.18266
ASAP3	1.68084	0.0986292	0.260583	3.23184	0.00103704	2.25273	6.36943	1.8263	0.734119	2.69151	0.918582	6.63344	0.286684	2.99525	4.78711	0.282465	2.20028	1.15254
ASB10	0.191125	0.099541	0.422155	1.33523	2.09995	1.26704	0.23787	3.81486	1.32273	0.655717	0.599581	0.0188761	0.0116658	0.121986	0.877258	0.904008	1.36509	2.89292
ASB11	0.960401	0.0831541	1.95892	1.24492	0.251011	0.427743	2.23051	1.3055	0.398656	1.8458	1.99951	2.74546	0.672341	0.566989	0.160414	0.907022	0.403121	0.349426
ASB12	3.05528	1.15117	0.127979	1.24604	1.58362	0.0790208	0.657576	0.237186	0.315693	3.40053	0.831985	1.12242	0.0141685	0.145661	0.527961	2.90226	2.31705	0.445347
ASB13	1.7298	1.23263	1.56101	0.172642	3.404	0.628651	6.24129	6.90028	0.972208	24.9221	1.00056	0.613535	1.47135	0.178266	1.74053	2.09395	1.10574	2.14934
ASB14	0.279488	0.337821	0.543032	0.583032	0.185553	5.2451	1.33196	0.776428	4.89376	2.55985	0.140479	6.41953	0.233045	0.0359709	0.56721	0.218812	2.17546	1.06813
ASB15	0.596506	3.98799	1.74109	0.775986	0.75043	0.301766	1.48795	5.79858	0.278301	1.62414	0.83611	0.230882	0.175957	0.193179	0.41703	7.16581	1.18299	2.19306
ASB16	0.6261	2.84314	0.820957	0.845838	0.327887	3.11909	3.99471	1.72265	2.88156	0.0670565	0.021092	7.40548	1.63581	0.0211022	0.368761	10.6345	2.74644	0.455914
ASB17	4.84726	0.0609214	0.289078	9.47937	0.259	0.999625	8.62538	0.0600543	0.0162292	1.76432	0.155819	0.129979	0.932202	1.1464	0.435891	0.101517	0.176818	2.8956
ASB18	1.47796	0.399552	0.00715134	0.627749	0.0195985	0.366922	0.577323	0.59423	0	0.142589	1.79188	0.930339	1.30746	0.657922	1.43037	0.522311	2.39836	1.07107
ASB1	7.55392	0.0129913	1.26698	4.31754	0.189	1.03764	2.57211	0.149318	0.613937	4.83053	1.79728	3.64783	0.973959	0.438153	1.83288	2.59839	0.779596	0.186807
ASB2	0.115961	2.6915	4.5506	1.1389	2.86494	1.02655	2.43972	1.86821	3.00656	0.07668	1.77969	7.09769	1.23982	0.532134	2.53127	3.15746	6.11224	0.954833
ASB3	6.68744	2.43283	5.73442	0.302067	4.39194	2.29347	2.35105	0.803683	2.74239	0.747606	0.216305	1.00906	3.62922	1.45734	2.05973	4.0549	1.49782	0.402618
ASB4	3.04375	0.319648	0.645889	2.12994	0.90072	1.00044	1.46179	0.537293	0.435625	0.15154	0.767473	0.640324	0.304713	1.9382	0.510608	5.15302	0.367245	1.02399
ASB5	3.28663	0.432471	2.03901	0.63055	0.0661999	1.75044	0.0340297	0.677636	3.69721	6.79485	2.95733	0.21304	0.0885268	0.212968	1.49943	2.6855	0.421396	1.04848
ASB6	6.41785	0.0811701	0.0738706	1.00664	0.196588	1.82551	3.43964	0.178218	0.0843253	0.373494	0.251523	1.96526	0.360265	0.511803	1.20035	1.62673	0.713896	1.15233
ASB7	0.219052	0.390238	0.356336	1.17401	1.04958	2.3415	7.44816	0.0322668	0.0571575	5.98398	4.75961	0.843151	3.80916	2.01416	0.28092	4.63954	0.763647	1.60073
ASB8	11.8834	0.261427	5.34391	2.13578	0.339558	1.80616	13.6473	1.56423	1.04833	2.7249	0.0842241	0.910858	0.524382	2.74637	0.541294	4.66527	5.65435	0.997029
ASB9	0.126751	0.172685	2.11571	0.988768	1.96768	1.52575	3.55336	0.971786	0.700877	2.08213	0.80299	0.0825925	1.44152	0.903093	0.738552	0.121943	0.142935	4.29051
ASCC1	5.31465	1.94862	1.15174	2.14231	3.73955	6.29157	9.27262	1.12424	4.8904	16.5077	0.181923	6.67551	0.860559	0.644886	0.809845	8.53641	0.523168	0.050882
ASCC2	0.470377	4.20581	1.3508	0.483676	0.260227	1.48319	9.57682	0.221263	2.82848	1.08823	0.293811	1.52723	1.74876	0.639778	1.8156	0.555893	0.0584626	1.2897
ASCC3	0.921277	2.57093	6.8856	4.31836	0.38829	1.99496	0.400355	2.24998	0.212831	2.31023	1.74252	3.4752	0.767144	1.96853	0.0701623	2.50547	3.93329	3.52053
ASCL1	0.0599063	0.181977	1.57701	0.662805	1.51094	0.841349	4.60685	1.39986	0.716027	0.344345	0.164826	2.81043	0.473101	0.888974	3.08552	9.33039	2.83279	0.506753
ASCL2	0.566447	2.20378	0.706032	3.70422	0.812742	0.637567	7.11313	0.343996	0.176777	6.55846	0.625806	3.83759	1.12234	1.37914	0.331685	9.13212	1.07238	1.76397
ASCL3	2.98853	3.69379	0.0437815	1.47377	0.587989	0.895297	0.637558	0.0986485	1.40091	0.261045	2.69164	2.50279	1.83673	0.0380006	0.0750553	1.62851	0.18618	0.35061
ASCL4	1.99998	0.0960925	0.156214	4.23514	2.15115	3.6815	1.90595	0.652171	0.111212	1.68788	1.61147	8.14033	0.841765	0.180869	0.0848584	1.98674	1.57258	4.61955
ASF1A	1.04509	0.400754	5.19277	0.185288	6.07302	0.633034	0.0979845	0.210719	1.49666	7.23314	6.66927	0.143416	0.238781	0.562693	0.57863	1.21883	0.669493	0.74023
ASF1B	10.7382	0.58963	0.673496	8.47389	0.531349	1.81801	11.8217	8.29542	0.430724	14.1649	0.63065	3.31734	2.44609	6.93779	0.145751	10.6063	0.235709	0.863779
ASFMR1	1.81448	0.654365	0.455698	0.18104	0.528783	0.762591	0.24627	0.681542	1.4528	0.490542	1.23585	2.09716	0.261756	1.20117	0.966161	2.00112	0.169953	1.59377
ASGR1	3.54597	1.96189	5.46835	0.00783794	1.04598	0.951337	17.6872	0.0565945	0.406268	7.20815	1.02218	1.4944	0.85903	0.738254	0.422032	9.44586	1.39296	0.652736
ASGR2	1.7869	0.193202	5.84485	5.24384	2.90925	0.665858	3.58023	0.232271	1.44548	0.0292212	1.28498	1.12944	0.303976	0.0229425	0.0431806	2.91567	2.00708	1.34262
ASH1L	0.75038	0.359762	3.21761	1.56416	0.293603	0.930549	8.21138	1.27834	2.50433	0.612664	0.158219	1.1735	0.90875	0.972504	0.0155437	0.502762	0.586093	0.00637984
ASH2L	1.05724	0.0286316	0.933427	3.26828	0.197501	4.23985	7.77609	1.63494	0.617324	0.184976	0.120005	0.513533	2.57808	0.0970561	0.133833	1.76656	0.00825926	1.62788
ASIP	1.34518	1.25052	3.2132	1.03114	1.01451	0.425943	9.53156	2.24848	0.439875	0.488492	0.595165	0.666967	1.42045	1.00718	0.718439	0.546869	0.463271	0.644625
ASL	1.01166	0.192915	1.21455	1.32347	2.13795	0.603726	0.808784	4.17526	0.645683	2.87086	0.0240132	0.157962	5.08071	1.85285	1.26498	2.12919	1.80589	0.27965
ASMTL	2.41217	1.17874	3.88698	5.54887	0.930408	3.98662	3.25932	0.254962	0.336074	4.69641	1.31341	0.16697	0.631336	1.1182	1.42683	5.483	0.0330624	2.27027
ASMT	0.0653967	2.65153	1.47856	4.23214	0.979628	0.515741	1.70364	0.881822	2.04225	3.63745	0.466965	0.0630833	1.02853	2.6284	2.22318	5.04199	0.0690483	1.38241
ASNA1	1.0896	7.25235	1.47436	5.25497	2.24248	1.34577	1.03759	2.24576	0.650371	0.593169	0.784607	0.105523	1.67709	0.575988	0.128641	0.652532	1.09499	6.19081
ASNSD1	1.41918	0.860872	1.24805	0.90879	2.72182	3.22285	9.83395	0.579764	0.0184511	2.74121	1.39483	1.19521	0.653459	4.13265	2.82199	0.852941	2.33885	0.217025
ASNS	0.602843	0.42053	3.10814	0.064456	0.00826267	4.58492	17.9647	2.04901	2.87684	0.130516	2.19827	0.429523	1.50115	3.11207	0.514237	1.87577	3.91872	2.12884
ASPA	0.320737	0.195605	0.761101	3.30836	0.879436	0.470346	6.33535	6.82377	0.987794	1.4433	1.60211	4.14137	2.88345	4.18925	1.05769	3.18977	3.41043	0.82396
ASPDH	0.582211	0.379276	1.61974	1.99925	0.789419	2.46911	2.76347	0.595038	2.5802	3.31612	0.866807	3.8849	1.49026	0.89584	3.27447	9.39792	1.03677	0.659784
ASPG	6.46863	0.246768	1.00419	3.51092	0.738714	1.36978	4.65149	2.13437	5.44471	1.98104	0.456587	0.839557	0.520744	2.87848	0.270045	0.323853	1.49455	1.25953
ASPHD1	0.538146	3.52884	0.876164	1.26164	4.76246	0.715762	1.46328	1.06667	0.791433	6.02668	0.983615	0.975368	0.08152	2.72152	0.817595	2.73749	1.05114	2.62403
ASPHD2	1.9749	1.76319	2.16981	0.76512	1.01777	1.60175	7.67355	6.87732	0.409964	2.52338	0.0155202	1.21146	0.530932	2.4772	0.55281	1.6198	0.279845	0.427493
ASPH	4.40197	0.0945602	0.0374834	8.06579	0.222608	3.0785	0.606506	4.30487	1.00694	0.613596	2.19974	10.4631	2.13971	1.24821	1.11053	11.2324	4.71576	0.947717
ASPM	21.2092	1.97634	1.82339	0.96384	0.195322	0.412887	19.2897	15.6669	2.03237	20.4	1.42376	7.98115	1.64987	3.09342	0.0723886	12.7231	0.963654	3.36512
ASPN	0.138304	0.509609	0.719399	0.192655	0.0435919	1.63882	1.80455	9.68248	4.04722	1.68473	0.668342	1.25526	0.346725	0.69039	0.0971899	2.22125	0.969449	0.331888
ASPRV1	0.346794	1.504	1.47183	5.76302	0.619778	1.55948	2.84359	4.43564	1.52719	3.83325	3.99189	1.33072	0.0167237	4.33944	1.87741	4.97769	1.88956	0.828493
ASPSCR1	0.720263	2.22959	7.55694	0.90721	0.807394	2.15173	12.4986	0.708829	0.805539	7.49317	0.414149	1.93079	0.20127	0.690747	2.86592	6.58097	1.41179	2.05496
ASRGL1	0.595972	2.52257	0.392373	2.19943	0.264092	2.77951	11.4571	9.71861	0.855921	2.84508	1.78391	0.593432	0.521061	0.0677765	2.98931	0.690478	3.04221	0.0566406
ASS1	1.78745	1.63098	1.27679	4.26623	0.28923	1.97071	0.0317261	1.51481	2.75517	0.242057	2.81702	0.952069	0.847761	1.32171	1.01011	3.27486	3.06044	0.10048
ASTE1	10.1408	0.93888	0.250762	6.2454	0.358218	4.4904	2.07884	0.00481168	0.594435	5.14223	0.125867	6.45861	0.546085	0.110221	0.809832	0.831677	0.0260316	0.55118
ASTL	0.326364	0.624361	2.49546	0.236706	0.0238754	1.65108	9.44536	0.68849	3.11435	0.675176	0.365105	2.52824	0.00129967	0.925716	1.05851	1.27842	4.53223	0.962083
ASTN1	0.902275	0.661916	0.713419	0.146871	0.129692	0.349989	0.885249	1.50711	7.06975	0.517775	3.28576	0.176092	0.127465	2.3144	1.51508	8.9546	0.0100899	1.18998
ASTN2	0.796355	0.386289	3.10654	1.07086	0.0300097	1.44682	16.1787	5.66281	2.73537	4.95635	0.770841	1.68661	0.0505209	1.81658	0.378695	3.98647	0.250352	1.26171
ASXL1	1.14448	0.88431	0.241675	2.15492	0.303047	3.16237	7.15236	0.829776	0.0613512	3.76452	1.33853	0.476565	1.76196	1.66375	1.06033	1.35089	2.17696	1.83497
ASXL2	0.0820309	0.811154	5.56621	2.43407	0.734446	0.13074	11.7992	1.14879	0.341745	8.55482	0.0433087	0.309456	0.925436	0.115646	0.151168	2.19608	0.294375	0.267495
ASXL3	0.427246	1.83154	0.730922	0.145305	2.52235	1.40503	17.9543	2.40765	0.405291	3.53657	0.867318	2.71245	1.82111	0.565009	1.38312	6.4484	1.12876	1.41776
ASZ1	2.3543	1.67401	0.316367	0.0696332	0	0.523889	0.482844	1.07312	0	0.812078	0.31287	0.631973	2.933	0.864332	1.36352	2.61617	0.765579	3.91191
ATAD1	0.991243	0.52501	1.1023	1.78328	1.54596	4.71643	8.28153	0.0171887	0.990397	10.9274	3.22887	2.26033	0.635432	0.183204	0.795301	1.91057	1.71526	1.90594
ATAD2B	7.69841	0.812764	3.02809	0.121921	0.544886	3.64112	4.75985	1.23022	3.85319	1.33012	0.0318981	0.627965	2.40861	0.445296	0.452236	0.731488	1.42825	3.77881
ATAD2	8.7419	0.643441	3.67959	0.0347638	0.0468123	0.757748	12.9238	9.58307	0.417899	11.8975	0.561902	4.94324	0.168063	6.34914	0.2796	4.67962	2.36301	0.557706
ATAD3A	6.37491	4.84493	1.59458	0.626492	0.249359	0.318833	10.5598	1.47896	1.12425	0.826459	3.41604	1.21518	0.582166	2.84552	0.252088	0.0269047	7.20166	2.14809
ATAD3B	12.5052	1.18973	2.30097	1.59889	0.213201	0.630221	19.8647	0.775387	1.86718	1.13019	1.47455	0.18155	0.36791	2.02107	1.51534	1.55115	6.54154	2.20709
ATAD3C	1.78728	2.88669	0.815632	0.0211529	2.12832	0.584839	0.139447	2.7461	0.761059	0.489625	1.27206	5.82022	0.0105097	1.26333	0.304959	2.2764	1.29138	0.395967
ATAD5	13.3869	0.0136991	3.93346	0.664855	0.294748	0.557249	12.7484	3.58055	3.22355	7.60956	0.194181	1.25503	0.238647	9.85878	1.82261	2.44494	1.69796	1.91271
ATCAY	0.609833	0.650184	5.31638	0.464853	0.255169	0.133051	1.66646	0.466422	2.40759	8.12764	1.39221	0.851665	0.514044	0.680306	0.574959	8.51974	0.266732	0.407903
ATE1	1.97588	0.305682	4.10642	0.657179	4.10954	0.411217	16.4058	0.41484	1.2225	0.684	0.560021	1.82153	1.08691	0.594782	0.606096	0.812951	1.27111	0.0239313
ATF1	0.417772	0.170364	1.90293	3.90339	1.03271	0.613485	3.65521	1.70643	0.163981	2.46062	3.46645	4.46812	0.53192	1.11717	1.71883	1.36208	1.57346	0.72627
ATF2	1.65029	0.401297	3.35897	4.09245	1.41441	1.90085	9.46772	1.80425	1.33643	4.01659	0.0340864	1.07332	2.41484	0.855955	0.173503	1.68221	0.108408	0.566732
ATF3	4.22677	0.490293	0.921274	1.21799	1.14593	0.791023	0.233483	0.0443754	0.940175	1.10873	0.197097	0.334974	0.995137	0.97039	1.55156	0.634081	0.348429	0.924003
ATF4	3.56307	0.568534	0.261425	0.619537	2.53573	0.222721	4.66116	1.60712	0.517654	7.43454	0.955587	1.03651	1.05754	1.39643	2.05686	1.13462	0.308148	0.0913392
ATF5	1.9925	1.5029	3.76068	3.27829	0.670415	1.85103	16.6616	1.18564	1.77982	8.16488	1.52939	0.0811498	0.609513	2.27142	0.317078	0.712415	0.541081	2.87178
ATF6B	5.15188	0.598113	1.85626	1.67923	0.0269843	0.656271	3.49593	0.615859	0.00710056	1.5421	0.815933	0.0381557	0.868418	3.83997	3.40388	1.84123	3.36498	3.2054
ATF6	1.22441	5.4488	3.54191	2.99762	1.82238	5.44355	10.9568	3.44387	0.176857	4.66765	0.0703851	2.03545	0.443398	1.02184	0.906776	2.0644	0.305877	0.769605
ATF7IP2	1.65364	5.88276	1.26905	0.330375	0.0325917	0.717519	3.25741	1.51085	1.53584	0.467322	6.46484	5.54797	2.48816	1.81973	0.706352	2.19274	0.602416	0.197089
ATF7IP	0.694272	0.306979	7.60885	0.341026	4.57003	0.261324	3.37548	0.840091	0.194569	3.16118	0.605775	0.0806823	0.668518	0.0840408	0.986909	4.51559	0.00646065	2.85639
ATF7	1.57783	1.61755	3.36674	3.5751	0.484195	0.350254	2.81363	0.94832	0.268274	4.88646	0.173575	0.647692	0.217052	0.392077	0.330695	4.49876	0.146688	2.10052
ATG10	2.87806	3.14066	0.0334104	1.02821	0.598706	1.81747	2.90454	5.14609	1.77361	1.04278	3.57418	5.13125	1.166	1.42965	1.07207	0.370154	0.277501	0.904706
ATG12	0.88728	0.0196125	4.2749	2.29286	0.366902	1.93629	1.99332	4.25683	2.57924	1.09343	2.69914	6.76659	1.50063	0.0340093	1.04426	5.43466	1.24258	0.887106
ATG16L1	3.36398	2.46271	1.458	0.256208	0.836142	0.321182	2.56849	0.258939	1.17297	0.0478091	0.162921	2.34159	0.140874	0.576574	2.26089	5.8257	1.32347	0.20363
ATG16L2	0.525693	0.632934	6.18433	0.711653	0.856932	10.2075	8.82245	3.42138	0.187491	5.76771	3.09623	9.10059	0.281142	0.118183	0.131588	6.99571	1.09901	0.947723
ATG2A	1.47843	2.1684	0.491864	0.0404547	0.667966	1.37429	0	0.987423	3.33903	0.507407	0.0106411	1.32598	2.84019	4.95873	0.516025	1.55947	2.14307	1.42652
ATG2B	1.41259	0.295798	2.17104	0.319294	0.186223	0.0835812	2.56024	0.594127	0.58673	1.80037	1.79996	3.12788	0.440157	1.61305	1.28595	3.9713	0.95325	6.93252
ATG3	0.488047	2.59342	2.05567	4.84257	0.803513	0.741638	1.657	2.06622	1.88365	4.02039	2.70805	0.47705	0.0581423	0.877508	0.0898502	4.25124	1.33863	0.385078
ATG4A	5.7008	0.0337392	11.3956	5.54238	0.975845	0.661808	6.8224	1.55355	3.01098	2.3112	0.192103	4.80394	0.802963	1.22726	0.64469	2.86136	0.20243	0.706609
ATG4B	3.94797	4.57467	2.50628	0.75347	0.460848	3.07533	15.5737	3.06887	1.14093	4.79951	0.284615	2.23316	0.684045	1.15433	2.04588	3.5387	0.0951122	0.0212292
ATG4C	1.91613	3.09756	0.895562	2.90141	2.73461	0.244745	14.5247	0.545511	0.0667511	5.85896	0.605633	0.34731	0.920932	0.55637	1.26562	0.541163	1.6351	0.856972
ATG4D	1.8217	1.21248	1.47961	7.98042	0.079438	4.01995	0.625094	5.14807	1.39584	1.81057	0.262403	1.79055	0.921313	1.49117	2.06755	7.13049	0.480165	1.74014
ATG5	6.28033	0.116804	4.10698	1.29152	0.987604	5.37951	0.679362	1.40356	0.0997629	1.56591	2.70669	3.55499	0.504054	0.938636	0.280608	0.722236	0.952763	2.53681
ATG7	5.63022	1.05483	0.129316	0.466126	0.612577	1.49808	0.691479	1.20467	0.608578	0.774613	1.9579	0.34459	0.249204	3.92915	0.834037	4.93133	0.352577	0.865416
ATG9A	5.86298	1.5348	1.33487	0.573196	1.46775	0.011171	5.49118	2.98726	0.797882	2.17514	0.49667	2.63308	0.489115	2.32917	1.26428	0.783132	1.90106	1.63743
ATG9B	0.766626	0.605273	0.122347	2.03372	4.16604	8.12222	4.55276	11.6674	0.674195	0.957519	0.574759	2.6985	0.0645623	1.00941	0.327283	0.0150455	2.22571	0.842334
ATHL1	4.83124	2.53368	8.157	0.114814	2.07058	4.33868	9.31005	2.56429	0.711561	1.63834	1.20852	2.9058	0.138597	3.6326	0.465912	2.57561	2.22556	0.809514
ATIC	3.44908	1.50619	3.46956	0.245154	0.73208	4.86652	5.59865	1.70542	1.92404	1.48869	3.80293	5.55009	1.00561	0.761602	0.156769	6.04933	0.0112733	0.543385
ATL1	0.829648	1.63621	1.41693	2.75363	0.879779	0.844246	11.4279	3.24667	1.0288	6.79288	0.417698	0.509986	0.254041	10.8403	0.880116	2.62912	2.56789	0.7775
ATL2	5.69347	0.05997	2.41113	1.94695	0.909023	0.0121356	2.44712	4.09986	3.74899	5.35599	1.21239	1.13084	1.98963	3.64494	0.75492	3.88244	1.12434	1.31836
ATL3	4.41822	1.1535	5.30407	2.09769	0.0527999	0.894263	10.56	0.263012	0.113673	12.421	3.14991	4.62927	4.06454	0.401159	0.288818	14.1659	0.681044	0.0274757
ATMIN	6.78181	0.158731	4.61826	0.448739	1.55209	0.453898	6.11961	0.243291	0.946285	1.27491	0.737932	0.941896	1.54526	4.79277	0.0349511	2.00463	0.567791	0.313901
ATM	0.22495	0.162471	1.21279	0.576667	2.36793	1.3325	0.0804144	0.577826	0.982284	0.273884	0.925966	0.334268	0.015027	2.36409	0.677412	1.17338	0.11989	0.768971
ATN1	0.332846	0.385703	3.36797	2.85813	0.683428	1.03673	9.56435	2.93868	0.0905634	2.77402	0.466254	0.315033	1.10821	1.52826	4.43865	5.34834	0.585445	0.176876
ATOH1	1.97448	2.14392	1.32869	3.50093	1.26069	0.467371	1.7657	1.77057	0	1.1566	1.76719	3.16664	0.872186	0.882032	0.47707	0.635745	0.0378666	1.04374
ATOH7	0.747198	0.069549	0.26394	0.171621	0.576692	0.271979	3.48062	0.608124	0.116055	2.82451	1.54016	2.33791	0.333677	0.145857	0.890527	3.27598	0.651934	0.59032
ATOH8	0.885561	1.53695	2.99772	0.0401832	1.3863	0.621576	14.9896	5.6516	0.656258	15.7507	0.593163	3.48979	4.74153	0.44822	2.14428	10.2211	0.984743	1.27532
ATOX1	4.77908	1.0986	0.00736276	0.548511	0.327563	1.03642	2.10495	0.716808	0.851268	3.74483	0.0321306	0.859998	0.47122	0.595466	0.528503	1.15184	0.0245551	0.122298
ATP10A	0.982186	0.752559	1.25631	0.113377	0.20647	0.671988	5.07744	0.30859	3.37701	1.51398	0.361464	0.573333	3.89272	0.426355	0.534583	2.29296	2.47935	1.40296
ATP10B	1.23833	0.615332	0.108598	1.07699	1.1337	2.75948	0.333699	0.513794	2.3946	0.796636	0.453132	2.48037	1.51998	0.652877	0.438071	1.57816	1.25095	0.342593
ATP10D	2.92155	0.723357	0.292607	0.0328503	0.243412	1.83828	15.883	0.938952	1.6959	9.92722	0.919962	2.60234	1.51427	1.8929	0.256024	0.30904	0.121985	0.0225835
ATP11A	0.327887	2.04224	0.880885	6.70452	0.172898	1.89691	15.7714	0.325233	1.75187	5.44109	0.446178	3.15812	2.67587	2.67663	0.791702	2.58771	1.91899	0.435874
ATP11B	0.371543	0.306681	4.32624	0.50764	1.69501	0.534183	5.83985	2.53408	1.08823	8.23389	0.363071	5.90688	3.06471	1.09499	0.428742	7.66773	1.03398	0.758174
ATP11C	4.05056	1.83507	1.69063	1.05863	0.304892	0.432532	5.76107	0.0194787	0.683097	5.71322	0.477142	0.781775	0.297769	1.07736	2.94052	4.37075	1.0474	4.60342
ATP12A	0.0710871	2.35871	0.220571	2.23002	0.186152	0.451154	1.10515	0.17139	6.32447	0.0592261	1.21687	2.46356	0.416264	1.56547	0.298791	1.17646	0.53213	0.830417
ATP13A1	2.70463	0.692222	1.75745	0.144351	0.0815793	2.33516	20.6998	0.557603	2.72763	0.798503	0.0969654	1.83798	0.255087	0.0325355	1.00607	5.0556	4.11762	0.0738122
ATP13A2	0.585764	0.946032	4.27736	4.45015	3.12583	0.246314	3.26788	0.0447038	11.2543	0.570949	4.07779	0.765011	2.76238	0.0819645	0.337555	3.15951	0.901892	0.324298
ATP13A3	1.27546	0.0686943	5.69891	2.80559	1.58486	0.495691	0.413705	2.32007	3.75954	15.2155	1.23401	0.938861	1.15227	1.22654	1.16235	5.60668	0.637712	1.12184
ATP13A4	2.09236	1.01022	1.18676	2.88111	0.37376	2.31612	7.94419	2.93281	0.133366	0.457606	0.109482	5.44552	1.0377	0.531077	0.548654	0.207993	0.365616	0.342355
ATP13A5	0.832007	3.2339	4.28211	4.27683	5.39771	1.0761	0.298201	0.497994	1.59262	0.401205	1.01173	0.93182	1.59358	0.555225	0.130629	1.77399	2.19431	3.159
ATP1A1	0.749216	4.84196	2.61813	1.60963	0.955096	0.950966	9.48798	0.608944	2.27513	4.42216	1.38881	0.343329	0.204839	3.35909	0.0933451	3.78443	0.0733712	0.0113506
ATP1A2	1.13016	1.1529	2.15948	2.94515	0.363347	0.455264	1.15995	0.902127	1.47976	0.0716847	1.2174	2.11205	0.982764	0.837484	5.84807	8.04107	0.298163	1.05926
ATP1A3	0.86686	0.817647	3.26289	2.0634	1.38716	0.42519	8.53481	0.255987	2.14337	13.3661	1.00488	0.561554	0.464622	2.29896	2.10909	9.23996	0.658317	0.321471
ATP1A4	0.615539	6.39371	0.885231	3.07279	0.393366	2.52978	0.509066	0.124605	1.2913	0.74428	0.448181	3.89251	1.39751	0.913285	1.85836	4.13867	5.57473	0.0737501
ATP1B1	4.26868	0.458999	0.92608	0.0230919	0.244154	1.78684	10.3615	0.851271	2.05431	1.1058	2.03237	0.538405	0.310533	1.02236	0.469158	0.229212	0.0447202	0.565424
ATP1B2	0.204579	0.329797	0.162398	2.77778	1.53402	1.58833	1.82767	1.60115	1.32629	3.46639	0.161543	2.33006	0.14116	0.23648	0.527947	11.2675	0.214022	0.83794
ATP1B3	1.73322	1.50194	0.57924	3.76351	0.0172189	0.0718789	6.21422	3.05113	2.4375	0.888161	7.21875	2.07102	0.611694	3.42544	0.259729	4.25764	1.44036	0.782201
ATP1B4	2.67309	6.46357	1.54002	0.183022	0.849047	0.902137	0.027554	0.321232	0.362408	2.06799	1.30214	1.72188	0.0465954	0.621401	2.02097	0.507203	2.35509	4.03632
ATP2A1	5.43236	1.20498	1.54858	1.769	0.155565	0.714448	13.8589	0.467829	0.567866	0.975618	2.58949	0.165115	0.928167	0.456774	1.54021	0.598796	0.0888708	0.522509
ATP2A2	1.30058	0.396821	4.29689	2.8649	1.11493	1.35085	0.619962	3.0085	0.578952	1.09167	0.237488	4.68399	0.125693	0.277395	0.30064	0.510802	0.532315	0.114086
ATP2A3	2.14145	1.97227	0.189607	2.38467	1.29816	4.41655	1.515	0.0831355	0.464979	5.51324	2.79528	3.95167	1.97952	0.736122	2.93746	12.3705	6.07936	0.623394
ATP2B1	0.471861	1.01384	1.30882	0.208091	0.150076	0.471678	0.532933	3.06998	0.540475	2.32096	0.664684	7.41368	1.86636	0.5384	2.64457	2.876	1.86025	3.41035
ATP2B2	0.534457	0.666584	0.830225	2.26558	0.307314	2.39566	6.4604	3.69901	0.371469	1.12907	0.964487	0.523927	0.151562	2.32581	0.412801	10.012	0.657585	1.93485
ATP2B3	1.37225	1.15256	3.2695	0.314216	1.07066	0.123948	9.84615	0.18082	1.69677	5.35309	0.864446	1.30471	1.40696	0.369287	0.671736	5.21143	0.932797	2.7504
ATP2B4	1.34445	1.29329	1.52936	0.0163945	1.60426	0.668773	0.15128	3.95272	0.731917	2.41422	0.0898362	1.47691	2.26813	2.49079	0.0258319	2.98151	4.61613	0.480126
ATP2C1	1.84776	0.730479	6.46724	0.0335401	0.0502371	0.20017	3.7935	1.32665	1.72362	0.73543	1.94292	0.819151	0.978385	4.25235	1.53545	9.58824	4.06381	0.521513
ATP2C2	0.210437	2.28259	2.94031	0.564504	0.43902	2.93242	4.58184	1.49552	3.20717	5.073	0.323096	1.10686	1.80434	0.70374	3.79055	0.961322	0.600571	0.319651
ATP4A	3.05326	1.2525	1.56449	1.16836	1.43541	1.41181	2.00066	0.834134	0.811685	1.2156	0.668424	1.3882	1.78771	0.162352	0.780078	0.151704	0.723533	0.28963
ATP4B	0.288278	0.0327392	0.0483944	0.863014	0.320687	2.16225	0.503499	0.416731	0.764277	2.31407	1.05481	5.82462	0.868315	0.0799521	1.10816	0.212126	0.518762	0.342467
ATP5A1	3.78654	7.44085	0.688342	0.874073	1.08251	0.512645	9.27348	10.148	0.757015	6.19873	0.238011	0.790813	3.03084	2.46535	0.250727	4.22508	0.907575	0.375712
ATP5B	1.67054	4.1687	11.5568	0.5191	0.804626	0.423769	6.08593	2.77294	1.96305	0.828893	0.437399	7.12581	0.450905	2.15147	0.215481	2.76167	2.65092	0.0687108
ATP5C1	0.301864	0.33346	3.52841	1.65159	3.13475	0.728824	0.209744	2.07303	1.96015	19.7957	0.0749584	2.0101	0.259607	1.35404	0.47857	1.62973	0.75019	0.0373811
ATP5D	0.318195	0.0362549	5.94658	0.70136	0.840533	1.07328	1.69668	2.1317	3.92425	3.39155	0.0630065	1.33872	0.335301	0.058555	0.210873	2.79227	1.50541	0.612075
ATP5EP2	0.107381	0.727992	0.456733	5.66514	0.141304	1.19757	2.5773	0.354201	0.85929	0.113157	1.01577	0.787924	0.89976	0.737483	0.454261	0.273929	0.0253329	1.47972
ATP5E	0.00671903	0.113198	0.0848494	0.519043	0.554883	1.62591	7.9173	0.837349	1.38535	1.09018	0.0458211	0.0752137	0.599603	1.70772	0.890876	0.0166208	0.17704	1.06947
ATP5F1	1.05904	2.55999	1.53484	0.752944	1.36855	1.48248	10.1259	3.22289	2.16115	2.56739	0.360973	2.13942	0.26114	1.12481	2.63383	0.7438	0.280868	0.253379
ATP5G1	0.260439	1.9479	0.976885	4.18637	0.241505	1.04863	2.83504	2.41295	0.482943	9.56135	0.512908	1.82886	1.81365	0.527185	1.06825	1.03571	0.225138	0.687246
ATP5G2	0.091659	0.0914693	0.976398	0.286131	0.899478	0.629541	6.63273	0.316206	1.30364	8.31617	0.03939	1.90757	0.0596122	0.372637	0.756067	0.436854	0.219261	0.180516
ATP5G3	2.09405	0.185063	2.45519	0.519743	2.44231	3.44745	0.570619	2.698	0.613624	0.705092	0.134164	4.35602	0.307707	1.84028	0.67018	0.974232	0.246628	0.441264
ATP5H	0.661916	1.03629	0.135789	0.989611	0.249653	1.90886	1.39298	0.668529	0.00273659	0.78846	0.163986	1.98332	0.377739	2.325	1.73558	0.346412	1.10157	1.56798
ATP5I	2.93293	0.96743	2.74581	2.68276	0.103979	0.179479	3.02843	1.2942	0.299719	6.51939	1.13591	1.25819	0.321766	0.859377	0.0801911	0.375147	1.1021	0.491327
ATP5J2	0.506317	0.298161	0.981688	0.0463276	0.524793	2.45004	5.61117	2.3544	0.115442	0.789885	0.142153	1.35608	1.05394	0.519241	0.00313699	0.5967	0.787924	0.272737
ATP5J	0.749713	0.177406	2.23395	0.6689	0.622397	1.40384	0.35645	1.13543	0.50874	8.77821	1.06469	1.82046	0.713282	0.0397461	0.195575	1.53187	0.40881	1.95031
ATP5L2	1.70728	1.6697	0.403038	2.77578	0.83247	2.33473	0.159981	0.0814321	0.0293081	0.61388	0.0648869	0.205473	1.64838	3.28179	1.25498	3.02629	0.678578	0.517511
ATP5L	1.90375	0.0955697	0.235253	0.793695	0.722771	1.14259	1.9197	3.29029	1.83924	3.92047	0.596024	0.242471	1.03747	2.71781	1.25104	0.273256	0.313036	0.674851
ATP5O	2.95205	0.0609996	0.618711	2.66816	0.803486	0.316917	0.0116847	3.05485	1.10384	9.81972	1.44526	1.47599	0.267117	0.750108	0.0249704	0.0733956	0.680149	0.911809
ATP5SL	2.15596	1.50065	2.09078	0.920691	2.07421	0.0322305	0.0512999	1.62965	0.746456	3.11512	0.600683	2.13095	0.275355	1.19933	0.831059	0.31291	0.6823	0.773549
ATP5S	1.06203	0.843531	0.390965	2.79716	4.24348	0.0515083	4.12383	1.39871	0.886092	11.0063	0.891874	0.451132	0.055031	1.04902	0.597847	1.19712	0.684074	1.64324
ATP6AP1L	3.00433	0.285194	1.05618	0.520767	0.0657019	4.56032	5.69852	0.334812	1.08902	18.9344	1.82126	0.394622	2.46743	1.23609	2.13466	1.27381	0.725058	0.0995566
ATP6AP1	3.00546	0.0851907	2.56698	1.61382	2.89783	2.7224	2.10232	0.0581162	1.35861	1.14638	0.461378	1.30193	0.0764992	1.08244	1.51066	7.70146	0.319964	1.05446
ATP6AP2	4.85106	1.86923	0.896268	2.43933	0.400991	0.0551876	1.44571	0.32958	0.572965	1.46776	3.31268	0.187551	0.750273	2.14082	0.327363	3.49415	1.37601	0.0643177
ATP6V0A1	2.27902	6.08708	2.79378	0.0602427	2.92592	1.11299	6.70818	2.63962	1.57779	13.1527	0.0170787	3.53497	0.577676	2.55842	1.03301	13.7535	3.41894	0.0113694
ATP6V0A2	2.37329	1.40974	1.03379	1.68335	1.58932	0.891938	1.3823	0.230313	1.62784	3.49894	0.329987	0.837303	0.840864	1.56461	0.169202	1.04453	0.243972	0.0910148
ATP6V0A4	0.047807	0.463937	2.9254	3.53769	0.421488	0.370834	3.2371	1.61287	1.63636	1.85116	0.299028	1.39771	1.04527	1.05312	0.428391	1.92053	0.496319	0.00406126
ATP6V0B	3.6833	3.41871	0.430127	0.632722	0.204718	0.314092	0.817506	0.961971	0.0325879	0.454863	2.4319	0.516392	0.1867	0.0459053	0.954523	3.2136	1.9857	0.916106
ATP6V0C	5.4987	0.434245	1.55916	1.08325	1.6423	0.180689	0.298902	0.476844	1.84521	4.15357	0.251756	0.215951	2.84325	0.757395	1.17423	1.14263	0.17506	0.787906
ATP6V0D1	1.88606	4.24418	2.62691	0.798457	0.0492494	1.47094	1.35044	5.8685	2.3206	11.3187	2.10202	1.88169	3.19163	0.547808	1.13806	6.91448	0.605961	0.430642
ATP6V0D2	1.95671	0.28617	0.630978	0.654106	1.39295	0.0585236	3.23205	0.865344	0.598097	1.06812	2.84173	1.24673	1.66729	0.145182	0.618586	0.632	0.863541	0.316684
ATP6V0E1	8.21671	0.184716	0.858555	1.18577	0.0386912	6.38906	1.0092	0.557753	0.0983948	0.218394	2.21838	0.508999	0.0534991	0.802847	1.90022	0.243269	1.34393	0.989869
ATP6V0E2	9.39728	0.353083	2.82042	1.5717	0.545569	0.0402926	1.13748	2.4947	8.56842	10.2097	0.101223	2.83241	0.0322942	1.56105	1.11945	7.58461	6.05884	2.36765
ATP6V1A	4.94315	3.78573	6.79888	1.74101	0.176474	0.251847	10.5577	1.22222	3.48306	3.1889	0.0743578	0.208064	2.1397	3.79267	0.592534	1.38438	0.0715985	0.195398
ATP6V1B1	6.83051	0.562319	2.6207	0.57846	0.329013	0.123243	0.244789	2.2579	0.847976	2.31185	1.0209	0.688148	0.783059	0.0713983	1.05668	1.11089	2.07432	2.03506
ATP6V1B2	7.80971	3.21598	0.00361634	1.04074	2.46978	3.03584	8.49717	4.60181	0.454478	0.901953	0.661477	3.51809	0.739987	1.18045	0.272749	3.81945	1.43984	2.09258
ATP6V1C1	4.90576	1.62414	6.30332	0.273392	2.08499	1.47893	6.74382	0.160033	0.049877	1.79051	1.42662	0.736479	1.69729	0.0330027	0.941061	0.292489	1.31329	2.22149
ATP6V1C2	1.09911	1.46645	0.524495	0.346071	1.71161	0.0696598	5.77464	7.0817	5.02355	1.95047	1.72964	0.194572	0.597269	1.70592	3.12579	1.11093	1.98658	3.55816
ATP6V1D	3.82304	2.71889	0.310823	0.956426	0.204361	1.68756	9.47832	3.51538	0.708646	4.23051	1.35642	2.2812	0.205017	0.837007	1.90845	0.564613	0.491052	0.387029
ATP6V1E1	0.867314	0.246924	2.10525	3.6249	0.402204	4.00407	3.44666	3.17531	2.06159	5.71762	2.38682	0.311682	1.26482	0.949219	2.18347	0.55196	1.64391	0.705595
ATP6V1E2	2.3703	1.01899	0.176915	0.833424	0.340424	0.592932	7.55888	1.69577	1.82313	0.386454	0.873973	0.90495	1.16028	3.05788	0.097686	1.69589	0.488857	2.58833
ATP6V1F	1.62644	0.22711	0.882031	1.19578	0.310225	0.545954	0.635163	2.28835	0.144016	0.228742	1.4722	0.32366	0.949128	0.0359437	0.170514	0.188885	0.849436	0.67604
ATP6V1G1	0.174134	1.89032	0.587052	0.0197703	0.334737	2.19946	3.27046	0.0569092	1.44227	2.55216	1.07793	0.216684	0.406821	0.0669398	0.286772	4.15704	1.11859	2.88279
ATP6V1G2	0.898658	1.1908	0.161316	0.378798	0.232628	2.21331	0.273509	0.602725	0.710912	19.389	0.114214	4.66526	0.642665	0.861668	0.425494	10.8899	0.181961	0.304521
ATP6V1G3	0	0.894867	0.381182	4.12177	0.277728	2.70749	2.15915	0.420235	3.41756	1.42555	0.901964	0.489946	1.92702	0.58529	0.17649	0.652215	2.36535	0.356372
ATP6V1H	7.54706	0.152833	4.48038	0.626679	0.858384	0.358994	2.5648	1.94866	3.49526	3.59528	1.32304	0.0107253	1.6078	4.98877	1.1345	0.281904	0.470612	0.909796
ATP7A	9.07907	0.629059	4.64977	0.5209	0.981535	0.223519	11.8586	1.31652	0.461047	6.91301	1.7561	0.528342	0.99183	6.73208	1.31572	0.767846	1.86911	0.0446884
ATP7B	3.51398	2.10216	3.58954	0.62715	0.0299734	3.47128	7.70571	1.47221	0.500057	8.40722	1.81518	0.799788	0.162269	3.31262	0.465463	2.38559	4.26403	0.0785161
ATP8A1	9.96348	0.687516	0.502141	0.510161	0.819469	2.86844	16.8842	2.47771	1.38009	10.9929	1.59726	9.3166	1.82132	8.76469	1.72139	5.99372	3.51577	0.350716
ATP8A2	0.549903	0.677074	3.90494	1.39222	1.3355	1.2422	0.458211	0.527625	2.95708	2.4365	0.934534	8.11941	0.343007	0.843322	0.20109	6.96815	1.67343	0.0177507
ATP8B1	0.00695905	1.46051	0.178013	0.870581	3.04634	0.225609	5.77756	0.713936	4.52958	3.26112	0.281877	2.26591	0.801368	5.96175	1.45531	3.96536	1.07154	1.01265
ATP8B2	2.63033	4.78378	1.81486	0.364565	0.511432	0.310824	2.24328	1.0908	1.51096	3.60239	0.902237	4.89698	0.498213	0.262043	1.05804	6.53755	0.959321	0.128374
ATP8B3	2.86701	0.423668	0.022218	0.61123	0.763873	1.27379	13.7518	0.655569	0.47621	0.989345	0.595186	5.55221	3.18567	2.87975	0.653065	3.81212	0.508165	0.0424204
ATP8B4	2.34656	0.0579713	1.73024	1.33155	0.0989312	1.00324	1.45409	1.64395	3.63591	1.26459	0.113601	1.75745	0.652716	0.432024	0.16281	0.208459	3.0415	0.0151018
ATP8B5P	0.379343	2.71314	0.407629	7.77729	2.69733	0.191285	6.77687	0.0947721	1.48397	0.384617	0.401592	0.458056	3.0547	1.10464	2.65121	0.93708	0.78537	2.21306
ATP9A	1.5507	0.889651	1.31286	2.10629	0.0959918	0.326619	0.527349	0.684109	1.79914	4.6231	0.0249354	2.05538	1.67417	5.91228	0.177226	5.9325	1.47769	0.0703343
ATP9B	1.02492	3.11413	3.56475	0.48092	0.167342	4.86793	0.599756	4.79613	4.43734	0.0646679	0.526279	2.72089	1.7633	1.14275	0.228555	4.05597	2.98989	0.0826515
ATPAF1	8.62544	2.12266	1.2338	2.87026	1.49675	1.21851	2.38368	3.34077	1.39498	0.0501669	0.173209	1.16495	0.647945	2.07245	0.283491	3.3519	1.10676	0.969413
ATPAF2	5.92505	2.45602	5.00938	0.997725	0.396227	0.093663	0.54904	5.96255	1.91685	0.03979	0.741122	1.48914	0.0367489	3.71771	0.82936	5.87094	9.69726e-05	0.632284
ATPBD4	1.97947	1.41242	3.85781	0.984956	1.15846	3.60929	5.16066	4.18697	3.03936	2.42685	1.26315	3.87968	0.0280485	6.54625	0.50561	7.10444	1.06329	2.50263
ATPIF1	1.07325	2.02026	2.17853	0.475486	0.868614	0.450374	0.551116	4.81774	0.752813	1.06797	0.153505	1.67941	1.13934	0.81051	0.987903	2.3272	2.62697	0.193334
ATRIP	0.219439	2.96799	4.32536	2.42518	0.688306	3.12832	2.21608	2.26661	0.838995	0.0786675	1.17008	0.44452	1.16172	1.50358	2.45922	0.582371	1.26283	0.615442
ATRNL1	1.10811	4.47669	0.328764	0.670184	1.40685	0.178821	0.612941	0.0160105	3.86861	4.741	0.866568	0.0295161	1.24995	0.57859	1.79447	6.43452	0.0980597	2.81218
ATRN	1.54906	1.30393	3.37186	0.107751	0.39589	2.04244	9.52379	0.079278	0.0806013	0.771087	1.44181	0.264256	1.35437	1.66895	0.980065	3.39448	2.2324	1.78028
ATRX	3.41791	0.986819	4.75523	0.273799	0.899444	1.48855	7.44527	0.537655	0.0716193	1.15184	0.0983333	0.764721	1.05916	1.50211	0.183828	1.07755	0.685621	0.397002
ATR	0.237201	1.02566	4.01618	0.495382	0.269236	0.505387	3.62582	1.38815	2.60487	9.92266	0.222204	0.42174	0.848186	0.425734	0.223132	5.98801	1.22132	1.91442
ATXN10	1.8662	0.278781	2.69166	1.07986	2.14153	1.3282	1.89914	0.206648	0.828502	6.35478	1.35386	1.39631	1.38445	1.24552	0.0446248	3.09605	5.20368	0.313178
ATXN1L	4.55536	0.161429	2.94626	1.63105	0.410283	0.245502	17.0349	1.61445	0.0459457	5.23983	0.641537	1.29351	0.772691	1.67379	0.705263	1.77419	1.93653	0.0909054
ATXN1	1.49716	0.78504	0.148975	0.435502	0.60885	0.793005	2.17236	0.419377	0.745569	1.4963	0.624463	0.55694	0.943988	0.838426	0.933451	2.31202	0.519785	0.281958
ATXN2L	0.862147	0.65936	2.99652	0.725384	0.1703	0.184609	20.0688	6.358	0.285887	0.583268	0.465365	1.24175	1.56997	0.776514	0.167746	0.896575	2.03076	1.10294
ATXN2	0.562483	1.24152	1.18046	1.92499	0.113433	0.146971	9.51694	0.536484	3.27535	8.60402	0.0805949	0.515524	0.520524	1.11565	2.92597	1.23799	0.375337	1.29654
ATXN3L	1.70616	3.72864	2.15302	1.52896	0.248522	2.3542	1.35306	0.53305	0.651693	0.865307	0.753749	1.02381	0.645932	0.133889	0.272749	0.02962	0.888933	3.5493
ATXN3	0.174544	0.437916	0.536637	0.248623	0.0225757	0.939042	2.7562	1.2097	2.86466	7.64413	0.965935	1.94518	0.449489	0.898062	0.23558	0.545802	3.36783	2.54185
ATXN7L1	0.67913	0.415588	0.708628	1.37656	0.345591	2.09184	2.75759	0.987115	2.76866	5.60001	0.425061	0.0906766	0.650913	3.81764	0.594274	0.0247449	3.01006	0.507839
ATXN7L2	0.926978	2.31361	3.75195	0.379421	1.24746	9.9095	23.9156	1.84059	0.228013	2.43409	0.0158122	1.42676	0.432053	1.34838	0.843979	7.81916	2.79592	0.0920904
ATXN7L3B	3.75161	1.10781	3.54671	0.285977	0.377983	0.367146	12.5363	1.66057	3.1477	0.878641	0.217677	0.632827	0.349296	2.85085	1.07368	0.298491	1.28759	0.574143
ATXN7L3	2.74935	0.453305	1.80547	2.50226	3.13363	0.710578	18.8542	2.0141	0.0859851	2.43445	0.436914	1.28658	0.916648	0.412317	1.56269	0.264514	2.72395	0.952129
ATXN7	2.61234	0.153634	0.125317	0.189651	0.363914	6.02764	0.328446	0.018483	3.55178	5.11943	0.418416	1.91244	0.0240701	1.95187	0.148684	1.27961	0.509321	0.326245
ATXN8OS	0	0.557903	2.25673	0	0.931277	0	0.654892	0.932474	0.513787	1.02501	1.56818	0.388793	0.898693	0	1.89445	0.33824	0.357847	3.05443
AUH	5.09253	0.545963	2.17967	0.0719538	0.617261	0.662558	19.028	7.40081	2.46444	0.979421	1.57272	0.464654	1.8926	7.14569	1.06859	2.10922	1.92176	2.11041
AUP1	6.69649	1.52008	0.242453	2.44241	0.743102	3.57302	21.1729	1.64007	1.53041	1.25487	0.120935	0.77346	1.95085	0.0359402	3.18751	1.7529	1.10131	1.15356
AURKAIP1	0.0537184	0.163858	4.2854	0.394245	0.260347	0.0112055	2.46833	1.50499	1.53634	0.742786	0.143505	1.56761	0.0106736	0.752302	0.215447	0.760974	2.5548	0.2132
AURKAPS1	8.12595	2.19048	0.397068	0.634009	0.168437	3.04584	10.5973	2.07269	2.87111	2.4583	1.44795	0.477443	0.428272	11.5966	0.163849	1.05532	2.03264	1.35242
AURKA	13.2286	1.53714	2.86983	0.44013	0.749943	4.37171	18.6515	5.63673	1.84826	17.665	1.23654	6.31151	0.150867	11.8409	0.365918	8.49582	2.29915	0.103154
AURKB	20.3985	0.0758069	1.26791	1.0853	0.71532	0.28606	30.141	8.84144	1.68397	10.5957	1.03898	4.27756	1.52876	10.0542	0.346293	7.55153	3.69581	0.164793
AURKC	0.383389	2.97079	1.06554	0.339413	0.16316	1.12912	5.61603	2.26799	0.54802	0.74337	0.559472	2.3488	1.60987	1.83629	0.422641	2.98614	0.350771	0.327881
AUTS2	4.58855	1.40381	0.968835	0.32034	1.64135	1.07628	8.33762	0.660024	4.34724	3.73215	2.17838	4.06222	0.0430569	0.149686	3.47658	0.926551	1.07139	0.77106
AVEN	1.02502	3.57103	0.316425	0.523323	0.576042	0.379996	9.53172	0.117173	2.84214	0.27908	0.55632	10.452	0.453568	4.16048	0.0738735	6.56718	0.560544	0.070068
AVIL	0.0301763	1.01899	0.995971	0.34084	0.461665	3.52194	9.42056	0.200392	1.31791	9.99849	0.260905	5.42118	0.0126449	0.231036	1.21548	5.06373	0.667388	1.41576
AVL9	0.329253	0.580921	4.15408	7.37233	0.466934	1.40113	2.80936	0.855173	2.0744	4.54417	1.3541	2.22496	0.501376	0.976834	0.534623	5.26435	0.0464366	0.615989
AVPI1	1.18692	3.51077	4.26688	1.06604	0.995522	0.155165	1.92562	1.25327	1.38369	14.7121	1.56739	4.81145	0.243529	4.07999	0.0747587	3.4708	2.21304	1.62559
AVPR1A	0.78409	1.16593	2.14575	0.823083	0.142092	1.19655	5.60069	2.22849	0.268961	0.42635	0.00605842	0.119012	1.55336	0.122245	1.97597	0.10108	0.0422445	1.14819
AVPR1B	0.333887	0.686915	0.8694	0.00939239	0.857016	0.141192	13.2284	1.05857	3.27419	0.363196	0.660695	0.26218	0.759098	0.0807687	2.27834	5.88156	0.204802	2.86453
AVPR2	1.48708	2.56369	3.92822	0.700361	0.526094	7.42967	2.60831	4.75497	1.98517	0.982603	2.24434	2.87937	0.229169	1.45913	0.3848	0.732878	6.49409	0.559685
AVP	0.862681	0.313148	1.35026	0.0424324	1.10176	0.444494	3.44559	1.08474	0.431661	0.0493357	2.95121	0.708682	0.162602	0.313913	1.12295	0	0.735714	0.672504
AWAT1	1.54261	0.879462	1.22873	0.439557	1.30635	0.843466	2.0177	2.59759	0.714271	0.407927	4.90058	0.948469	0.148762	1.56229	1.24421	2.96607	2.38458	2.86362
AWAT2	1.82203	0.869358	1.11035	0.373831	1.77503	2.21998	5.45553	2.12543	0.903041	1.23841	0.820754	3.13924	0.620705	0.375654	0.0189981	3.04289	3.12448	2.02854
AXIN1	0.455658	3.07392	5.68113	0.0436906	0.971523	2.33881	8.48267	1.79622	0.540712	2.25507	0.513401	1.03593	1.26252	0.0435523	0.200411	1.03059	0.652963	3.06595
AXIN2	0.949632	0.0603204	1.0079	0.352698	0.234112	1.34377	5.92854	0.57973	0.632902	1.84597	0.234255	2.57976	1.77657	5.01805	2.00143	0.877723	0.175262	4.99476
AXL	0.0156843	0.89183	1.42616	1.42133	0.0794313	3.67411	7.23202	0.620064	1.42329	4.11158	0.476192	2.81125	0.685787	13.2255	1.2238	5.89503	1.81285	0.789275
AZGP1	1.20876	1.44299	0.529527	0.103827	3.07066	1.83792	3.40258	1.47456	3.98379	1.01437	1.86028	0.661985	2.66186	0.958309	0.275018	1.46393	0.614558	2.09613
AZI1	5.82961	0.384117	7.01217	0.843458	0.551289	1.94608	12.1218	1.93918	2.25725	0.73921	1.6631	0.652981	0.0167525	1.5936	0.0544951	4.06226	2.99209	0.909609
AZI2	0.0156568	5.14658	2.5721	0.969599	0.506322	1.16193	3.30319	0.0738969	4.33957	0.211584	0.146536	0.0356109	0.810744	6.26887	0.780253	0.758839	0.690685	1.00603
AZIN1	0.0544656	1.3001	5.29119	1.70913	0.954174	3.30397	1.05708	8.24272	0.410644	0.0906319	1.03538	2.12973	0.25747	1.56437	0.401521	5.92579	4.51228	1.45019
AZU1	0.127788	1.69861	5.66783	2.74294	3.71307	0.796071	2.28032	2.5478	3.85161	17.6622	0.248209	1.08369	0.00251946	0.451911	0.222337	1.43051	1.05914	1.48199
B2M	4.43334	1.95942	1.29805	0.0805324	0.0677247	1.50981	3.27389	0.121459	0.966236	7.40156	1.33128	0.421407	0.361707	1.57737	0.800945	6.69751	3.94709	0.216122
B3GALNT1	0.732327	0.989135	2.92648	0.394248	1.04394	1.20513	10.6417	4.66809	0.103899	4.87471	2.73072	5.313	0.862463	1.88471	2.1539	0.239961	3.88576	1.16164
B3GALNT2	8.10297	1.20965	1.33226	2.14873	2.49867	0.0733834	2.24876	3.55259	0.989801	9.20821	0.919273	0.380678	1.3185	11.0662	1.16277	0.721013	3.81869	0.404429
B3GALT1	0.666408	0.0375864	0.721097	1.10318	1.45373	1.66508	5.27382	2.69632	5.72223	7.67104	0.62291	0.319643	2.12934	1.25692	0.905972	0.0978646	1.00773	0.588501
B3GALT2	5.69801	4.52465	0.228426	0.934681	0.389577	1.47768	1.0311	0.681186	2.58173	4.26125	0.825238	6.34544	0.331089	2.06992	0.748676	6.40424	1.0486	0.110679
B3GALT4	0.685544	0.985887	5.97182	0.273604	1.08262	2.19311	1.21698	1.01499	3.55317	0.656437	1.76292	0.0296021	2.06838	5.12574	3.79818	1.51445	12.1921	0.242668
B3GALT5	1.83645	1.18382	0.280854	0.306201	0.0548551	1.59467	4.52268	1.02457	2.1929	9.69512	0.53946	0.127019	0.742041	3.2525	0.830387	5.60844	1.37977	1.10541
B3GALT6	5.51115	2.60424	5.35379	0.954181	0.180872	3.04916	3.53605	0.885238	0.347836	1.49404	0.630887	2.16749	0.596784	1.53315	0.188093	1.39667	3.21364	0.197556
B3GALTL	0.62543	0.0976634	0.251239	0.226854	2.39692	0.115298	5.13682	1.70329	3.31948	1.17673	1.42651	1.55857	0.139035	1.21262	0.00994602	6.60576	0.896445	0.293645
B3GAT1	0.179783	0.210596	1.13082	3.46047	0.0576502	2.14719	7.98862	1.86742	4.83667	5.02077	0.477586	1.99307	0.579795	2.05475	0.495223	8.34042	0.612447	1.45491
B3GAT2	0.185185	2.79884	0.236054	3.09304	0.148109	3.47428	9.55169	1.414	4.07624	1.00943	1.11304	0.294746	1.4872	2.10208	0.732944	0.782356	0.304098	4.38718
B3GAT3	1.67132	3.50384	3.49767	0.116125	3.59373	0.51535	16.2144	0.0139095	1.49025	0.952967	3.10622	0.34979	0.437483	0.109712	2.77056	2.83118	1.98278	2.4389
B3GNT1	9.30711	4.92936	0.918131	1.41179	0.240394	0.465306	9.47146	0.00469523	0.202778	7.93761	0.704821	0.415877	0.278219	4.33011	1.44594	13.0584	1.28637	5.51001
B3GNT2	4.6579	1.14439	5.28562	0.17962	0.231657	0.0967683	8.57577	1.09131	0.830024	0.186568	0.23094	0.940328	1.79746	0.918951	0.101499	8.38802	2.29804	0.95277
B3GNT3	5.59702	6.72568	1.30202	0.292054	0.278045	0.573067	2.44945	1.91889	0.0418454	0.00427939	0.0873145	3.32684	3.58406	1.22478	0.162499	9.23815	0.107747	0.00769948
B3GNT4	0.630829	0.394134	3.00087	0.456495	6.25631	0.804828	1.48898	3.30645	0.0725003	0.99525	2.64751	0.54927	1.58679	1.08499	0.406457	1.02308	2.91188	0.921409
B3GNT5	1.38423	0.678268	0.640631	0.190708	0.612706	4.4082	2.21437	2.92177	0.0131238	9.90771	1.18773	9.51753	2.37958	2.59819	0.520743	7.50605	3.79423	3.59014
B3GNT6	0.284646	0.243901	0.15499	0.589415	0.914114	0.597074	1.22311	0.298519	4.31402	0.176943	0.687257	0.192823	1.08765	0.283002	1.87358	0.414225	0.558841	0.675503
B3GNT7	0.444603	0.581519	0.195236	0.380288	2.50422	1.77999	7.6924	0.0354443	0.362664	9.07409	1.65848	1.83631	4.42005	4.25006	1.94673	2.43771	0.880747	1.08218
B3GNT8	7.91608	0.168843	3.0713	0.0548731	3.45768	1.18248	3.81332	4.36256	2.55279	4.42036	0.144001	8.88276	1.18932	0.352229	0.113719	11.9669	4.83554	0.107245
B3GNT9	0.685734	2.29339	0.531021	0.0373155	5.7797	0.874525	0.785802	1.61179	0.234521	7.03726	3.44292	0.0226364	1.02746	1.8659	0.000608852	2.24432	0.0583291	0.466985
B3GNTL1	2.49191	0.91304	2.95627	0.358559	0.434395	0.936599	31.4741	0.108862	1.78501	1.75317	1.23571	0.878801	0.769739	2.0792	2.14287	0.0958266	1.57087	0.836043
B4GALNT1	4.2449	3.11847	0.495232	0.428977	0.559493	4.50122	3.64372	6.1994	0.595529	0.336466	2.65643	2.88185	0.206735	9.04941	0.203311	0.134406	0.427991	0.0165547
B4GALNT2	3.36311	2.34407	3.45546	0.467678	0.409031	0.234376	0.306677	1.7875	2.81584	1.41648	0.973339	4.29915	0.625753	1.57435	1.81163	0.328817	2.52414	0.14725
B4GALNT3	1.32742	0.455348	0.996344	2.43238	0.0342519	0.324405	0.925763	3.8306	0.853744	2.59602	0.58566	2.49363	1.87758	0.16505	0.782183	0.726033	0.290732	0.333396
B4GALNT4	1.00371	1.24631	8.11703	1.73562	1.40551	0.172648	9.8661	6.01116	0.0598204	2.79548	1.23569	1.42571	1.02743	1.06923	0.669058	10.4159	0.537404	0.254901
B4GALT1	1.3045	3.63388	1.48786	2.23597	1.67259	0.282503	1.56326	2.76835	2.34513	0.869838	1.04045	10.829	0.0219166	0.11427	3.28941	11.3975	0.358926	0.209197
B4GALT2	10.4031	1.56075	0.962494	2.38175	0.336467	0.29479	8.37455	1.21836	1.9085	0.520259	0.873416	1.4951	1.70476	0.298363	0.349143	4.62735	4.98631	1.33955
B4GALT3	4.12626	0.362675	0.8052	2.54569	0.288838	3.12212	3.07494	3.88771	0.130266	0.159821	1.9009	0.797518	0.0780828	0.764475	1.67574	0.0956384	3.69324	0.446082
B4GALT4	0.605573	1.58049	4.56576	2.08056	1.16573	0.688457	2.61833	0.767429	2.42088	7.97954	1.37479	3.57658	2.17335	0.52168	1.17969	2.5095	0.179896	0.11553
B4GALT5	3.46654	1.35295	0.69451	0.307261	0.652846	1.66439	0.088197	1.86214	0.326172	7.16528	2.25748	0.0787972	1.24261	0.218881	2.2391	7.70543	0.710343	0.00322919
B4GALT6	2.65978	0.606558	0.139923	0.381882	0.733643	0.9014	2.59598	0.548675	0.269588	1.66262	0.533446	4.25337	0.0157738	0.190963	0.152332	8.43602	0.248894	0.606979
B4GALT7	12.6799	0.354947	3.32519	0.807125	3.34289	1.71743	6.62973	0.756779	1.13342	1.53285	0.572056	0.056737	0.307315	0.800912	0.855634	2.99435	2.12162	0.757383
B9D1	6.23509	4.48184	4.09169	0.0532314	0.743396	1.29031	0.209755	10.9721	2.90258	0.725456	0.180703	0.937174	0.0719961	3.52212	0.325548	4.89012	0.242559	1.16874
B9D2	2.57898	3.38179	5.38947	6.48318	0.150208	3.14039	0.432296	0.0582563	0.292899	2.95105	0.407605	1.15029	0.2973	0.567729	1.35821	4.54416	1.19961	1.85567
BAALC	5.33748	1.26643	0.967165	2.02665	1.24167	1.5438	0.413805	0.410786	0.249482	0.449037	0.276154	3.04074	0.083366	0.324962	2.10531	1.0674	0.420828	1.01798
BAAT	6.01635	4.2738	1.57685	0.944976	0.828205	0.229751	0.720877	0.607976	0.410978	5.15921	2.01434	2.11968	0.260576	1.07601	0.365673	0.0514606	3.23164	0.0155963
BACE1	5.79069	6.12353	2.78415	1.07993	1.07859	0.121567	1.81082	0.857331	0.378591	0.188024	1.04289	0.146608	1.8032	0.328648	2.99531	1.99648	1.23362	0.654267
BACE2	0.0100544	1.10914	1.22513	3.65868	2.50968	3.57373	6.82224	1.29503	0.484355	9.71163	3.50904	2.53627	0.615658	2.07466	1.48623	4.07566	0.0682393	0.297993
BACH1	0.263358	0.281155	0.818966	3.36495	0.573119	0.770793	0.549797	6.09511	0.768413	5.96925	0.926785	6.46647	0.300116	1.8644	1.36922	8.29774	4.68342	1.09599
BACH2	3.26831	1.67339	2.58067	2.03693	0.215229	1.3884	0.206939	3.95881	0.637088	1.55787	1.57747	1.55147	0.0427517	1.78794	2.10603	1.28306	3.01192	0.26676
BAD	0.0544327	0.533075	4.12915	1.09943	0.512809	0.945314	3.13712	1.7155	1.82796	1.4043	0.198853	1.43695	0.073238	1.21765	0.549818	0.609995	0.318851	3.625
BAG1	0.00316168	0.877028	5.50957	2.10305	0.832184	3.32677	14.7829	7.32798	0.201091	19.9822	0.844452	0.454243	0.291432	3.77048	2.33819	0.1876	1.62987	0.561242
BAG2	0.176921	1.98884	0.263474	1.0651	1.31941	2.09645	12.098	3.65317	0.355012	2.72226	3.41213	5.57757	0.21451	7.58406	2.27129	0.886797	1.30199	0.130833
BAG3	1.94513	0.386465	0.510902	0.187089	1.46198	3.03709	4.62461	0.63119	5.46557	2.09191	0.646244	1.0648	0.356477	0.73066	0.316237	5.52746	0.699984	0.527549
BAG4	0.92477	0.52107	2.89885	0.597816	0.743022	0.264148	6.40647	3.82011	0.00907022	1.99008	0.658014	1.28859	0.778682	0.519389	0.368175	7.82863	0.433986	1.81575
BAG5	0.223818	1.84682	3.12995	1.33708	0.0938768	1.67898	4.71829	3.1147	1.77516	0.753904	0.61461	2.28214	0.56528	0.584137	0.426466	0.172419	0.927538	3.77563
BAGE2	0.442971	0.189769	1.78164	2.07654	0.265105	0.355874	4.72692	2.343	1.86537	4.41411	0.596731	2.82317	0.731985	0.290756	0.95241	0.266275	1.08862	4.501
BAGE	1.75773	0.156865	0.246386	0.717534	0.546646	0.241057	2.44886	3.8653	0.105883	1.73302	2.60276	1.2462	0.769792	1.14448	0.565589	0.249334	1.8569	4.286
BAHCC1	1.4322	1.21597	0.876805	1.09997	0.0788851	0.270596	0.560874	0.475841	0.672923	2.77949	0.727079	3.03086	0.692809	1.14111	0.091319	5.94378	1.63081	1.04986
BAHD1	5.30553	0.805853	0.370746	0.0280697	0.619116	1.11635	8.97561	3.51053	0.332198	2.04874	2.90952	3.73511	0.399851	4.62987	2.13114	6.77075	0.763359	0.409953
BAI1	1.33359	1.26118	3.94306	1.90162	0.102634	0.71929	14.5181	0.362084	2.51535	5.06171	0.728977	5.26917	1.77204	0.411853	0.534934	3.6646	1.48511	0.562313
BAI2	0.403776	0.659558	4.31969	0.67691	1.24408	0.128136	9.30089	2.04309	0.28805	0.0549554	1.41393	0.325519	1.17171	1.72031	0.410146	1.24391	0.253165	2.123
BAI3	2.21047	1.27863	0.0570781	2.12946	0.782789	0.860356	0.585793	0.402665	3.61094	9.99367	0.941045	1.56507	0.380073	0.381623	0.89003	13.4939	0.492118	0.767153
BAIAP2L1	0.731885	1.39713	0.704575	4.14493	1.71287	1.08818	13.8261	0.796091	0.7212	1.26632	0.110755	1.7586	0.170161	0.67105	2.45316	4.64982	0.777893	1.90435
BAIAP2L2	3.37189	0.00900589	0.036848	0.580047	0.0313109	1.6946	0.0223917	1.60331	1.3999	11.9909	1.0737	4.33091	0.855416	6.11568	2.80418	1.53429	0.162655	1.31283
BAIAP2	0.338342	3.45815	1.48582	3.15522	1.18022	0.0214578	0.209164	0.0895183	0.00138428	0.534119	4.04951	0.970184	0.393595	2.33339	1.57173	1.57749	2.59971	0.548487
BAIAP3	0.322185	3.17209	2.27392	0.559818	1.90229	0.866138	1.89067	3.95729	3.47634	0.0330974	0.119036	3.818	0.110026	0.209437	0.662668	4.68526	3.07345	0.408958
BAK1	1.6364	1.26095	0.871147	0.268533	1.21362	3.19996	9.70462	0.0444209	4.33024	3.1823	2.91157	3.75313	1.37422	1.04039	2.25644	5.4196	0.0899301	1.18179
BAMBI	1.52121	2.19525	3.32927	0.176709	0.260008	0.368025	2.8528	3.37645	0.965797	2.99418	1.79396	2.22766	0.0674517	1.06435	1.97875	3.20542	1.58815	0.629523
BANF1	1.76438	0.130903	0.26726	1.07222	0.82828	1.71385	13.9744	0.261567	0.0666911	0.430176	0.445058	2.24732	1.10294	1.72382	0.39264	4.9923	1.18305	0.811307
BANF2	0	1.69111	2.00596	0.884888	0.129237	1.09714	2.22199	0.841787	0	6.89182	1.22677	0.388305	0.406462	0.261393	0.230485	0.806299	0.389471	0.28947
BANK1	4.98108	1.43025	2.24597	1.3529	2.32744	2.77504	9.29484	3.72912	0.0796854	15.3984	1.80128	3.36109	1.40781	4.31537	1.24051	1.89622	1.96149	0.0817828
BANP	3.07129	1.09971	1.54796	2.81544	0.305888	1.44239	0.00592942	2.10285	0.661739	0.175821	0.25238	1.15944	1.50783	0.137916	0.44482	5.13318	0.177635	0.557063
BAP1	1.73465	0.616675	8.51329	0.11218	0.988237	7.45499	0.265884	1.82182	1.15482	2.1711	0.966554	1.0719	3.01369	0.981577	0.215518	1.40401	3.03896	0.293704
BARD1	2.3698	0.9418	2.01874	0.48772	2.45929	1.22111	2.69833	2.85041	0.0512347	17.4756	0.358747	1.6004	0.569035	3.50557	0.313629	4.02835	0.0750003	0.0667013
BARHL1	0.534239	2.46241	0.394851	2.80484	0.134855	0.130984	0.0812257	1.08293	2.63992	0.637882	0.0924097	0.828065	0.430151	2.29984	0.809027	3.40372	2.51311	1.77535
BARHL2	0.380356	1.93414	0.0324277	1.85132	0.0505369	0.872496	2.63545	1.94908	0.397372	1.9018	0.664704	1.41201	1.81361	2.65601	2.60825	1.17663	1.24009	3.21574
BARX1	1.4636	0.287139	0.66209	0.911621	0.295785	1.8328	18.6568	7.3446	1.47928	0.850681	0.284097	0.774001	0.315913	0.386627	0.049096	0.286524	2.98595	1.6411
BARX2	3.27791	2.03474	0.559354	0.288638	2.32738	1.43683	6.20893	0.917985	0.44899	0.55249	0.0303031	3.21884	1.23379	1.43482	0.247364	6.80531	0.23869	0.155423
BASE	0	0.0930996	0.451998	2.52507	0	0.117983	1.19607	0	0	2.58439	2.5058	0.589996	2.82819	0.365954	1.68785	0	1.80314	0.451368
BASP1	0.338314	0.336398	1.68741	3.04044	0.615716	3.50534	19.0561	2.18944	2.45962	19.8051	0.227536	2.2345	0.98047	0.261688	0.187353	1.07242	0.980015	0.797466
BAT1	1.25762	6.1771	2.23776	1.24908	1.86923	1.68484	8.81484	1.26929	0.214423	8.44727	1.20569	2.19634	1.82883	0.371582	1.10332	1.58739	4.83	0.0319621
BAT2L1	4.966	0.0884661	1.59639	0.584643	0.0656074	1.67047	6.59164	0.602105	2.28871	1.07505	0.886259	0.252856	0.0965853	1.1352	0.968455	5.09613	0.800774	0.285367
BAT2L2	4.58433	0.0470007	3.15421	2.61559	0.0175597	0.462002	3.21949	5.74334	0.0888067	7.50335	0.360983	1.42773	1.29974	1.4097	0.534944	5.44098	0.392408	1.47351
BAT2	1.92941	0.65255	1.12472	4.46849	0.19207	1.10382	1.74773	2.28029	0.63249	0.878352	0.77403	0.269864	1.40544	0.422107	0.736551	3.64418	4.54084	0.227744
BAT3	0.972893	0.174151	0.000717671	4.3141	0.378183	1.84871	0.146416	0.269777	1.82922	4.38556	0.155811	0.0546101	0.910891	2.81726	0.629638	1.49065	7.34355	0.513134
BAT4	3.39877	0.518747	2.53544	0.449663	2.17066	2.53333	5.69989	3.384	0.378009	10.3529	0.336225	0.525921	0.150834	9.37652	0.557557	3.58884	0.82089	3.0952
BAT5	0.0579248	2.50351	1.82961	1.09838	0.782224	0.0175243	1.82392	2.61702	5.21798	4.27575	1.00773	2.64017	0.833782	2.41559	1.40905	9.48037	1.70824	2.35623
BATF2	1.4308	4.08625	0.378601	0.0465641	0.446991	1.02632	1.38699	3.85575	4.03093	10.0292	0.104954	1.47602	1.90937	0.354924	3.14012	8.50487	4.4138	2.06838
BATF3	1.25823	1.69089	3.83587	0.216032	1.40074	0.783797	6.2868	4.15866	3.40664	1.11754	0.841603	0.897603	0.100103	3.80193	0.216665	1.45321	0.953189	0.143551
BATF	3.03999	5.1375	7.68448	4.12494	1.19491	5.70084	12.5194	1.57068	6.12113	3.26954	1.80402	0.693881	1.83439	0.5034	1.9572	4.00227	2.05917	0.350134
BAX	0.173884	0.910088	4.77136	0.255621	0.533517	0.70246	2.16797	0.680088	0.148687	3.84048	0.342261	1.02389	0.142335	5.24151	0.0920931	0.466846	0.570246	3.08761
BAZ1A	3.96914	0.661672	1.00226	0.17438	1.92621	0.799849	7.7455	1.56076	0.356357	1.60933	1.77474	0.0711779	0.0317811	0.894345	0.907833	8.70432	0.716482	1.14242
BAZ1B	0.0377362	0.538405	2.19559	3.03784	1.92554	0.740305	1.47409	0.147602	0.392955	20.9827	0.951401	0.272816	1.9654	0.00964477	0.313825	0.151232	0.416266	0.747065
BAZ2A	0.130889	0.410876	2.88997	3.82203	0.371398	0.0345291	0.201695	2.89057	0.567902	0.572964	0.321042	0.644457	0.725626	0.94617	1.42624	0.0980157	0.132895	0.991671
BAZ2B	0.0235115	4.11254	1.01732	0.230461	1.41613	1.85238	0.896681	1.76082	1.88216	0.301587	2.28146	3.88534	0.615201	1.29819	1.23638	0.800546	1.83511	0.77581
BBC3	2.11325	1.79927	8.7965	0.669496	0.450563	2.15697	3.09995	0.626606	2.42235	2.4758	0.366982	2.5211	0.785756	3.86112	1.12534	2.3911	1.10507	3.90479
BBOX1	0.224391	1.49319	1.87232	0.454779	0.536488	0.407025	16.5197	1.91104	0.895926	0.326837	0.263277	1.72248	0.705896	0.913747	1.04203	1.02124	0.00905845	2.22579
BBS10	1.88051	0.256522	1.32304	0.715975	3.39081	0.659342	2.08053	0.191961	0.0562759	0.1588	0.142395	0.164632	2.21072	2.25411	3.15662	1.71171	0.103927	1.4803
BBS12	11.9026	0.382538	0.134129	0.670664	0.478619	4.11984	14.1516	1.37265	2.56235	6.1842	1.02999	0.60875	1.97375	4.55384	0.16329	1.03807	0.436226	0.355204
BBS1	5.23632	0.0493447	0.37986	0.904033	0.420169	0.685101	12.3767	6.22083	0.192395	0.386148	2.14653	3.83853	2.41584	7.01777	0.593798	1.75761	1.40267	0.578923
BBS2	10.154	0.600149	0.649858	2.37942	2.36607	1.86282	3.8349	4.36543	1.178	0.976228	1.05351	0.154382	0.032206	5.88345	0.935843	4.58285	0.333701	0.521754
BBS4	4.21363	2.27542	1.04492	1.02039	0.515422	0.861416	4.05256	5.37756	0.0712449	3.40678	2.27912	0.0118578	0.590857	2.41473	0.169302	2.45924	2.48603	1.51664
BBS5	7.10939	0.0311565	1.81468	0.380532	2.09383	0.0878712	2.15787	6.35444	0.14526	2.97646	2.4257	5.72977	0.590255	1.93967	0.809987	14.7587	3.03945	0.418179
BBS7	2.46358	0.590859	2.36731	1.85749	0.662421	1.13451	14.66	0.426737	4.05686	1.64327	7.02158	2.68561	0.032335	0.0234633	0.511218	0.286077	0.190766	0.681173
BBS9	2.30065	4.95612	1.28819	0.305746	0.15734	1.7039	7.62175	0.991515	3.19186	11.726	0.486447	1.17116	1.79572	0.0112251	0.985471	2.10753	0.157895	0.518472
BBX	4.7711	0.219594	6.46572	2.242	2.06499	0.802439	8.36013	0.989597	0.6535	4.21375	0.805186	2.74618	0.536568	0.641768	0.646676	0.347942	0.204943	0.577944
BCAM	0.742075	2.94445	3.17002	0.231704	2.02742	5.03326	2.92743	1.46175	0.16676	1.67165	1.37869	5.62174	1.73346	1.98856	0.0765004	9.27991	0.644736	1.09835
BCAN	0.429538	0.475415	2.80389	0.120621	0.800425	0.602603	2.49735	1.60408	3.78095	8.36565	0.18109	5.15757	0.0122518	2.36339	1.49299	0.406374	0.703253	2.34871
BCAP29	5.59953	0.111313	0.0155419	0.52989	1.5245	1.99032	2.78761	0.411286	0.935267	5.11173	0.147105	0.429707	0.078531	0.860234	0.296053	1.90673	1.32637	1.01796
BCAP31	2.01214	0.377432	0.94648	0.174773	1.3241	4.39986	3.28944	0.295528	1.30972	1.63034	0.0114511	1.92815	0.956178	1.06691	2.19426	0.593222	0.0929662	1.46398
BCAR1	0.895811	1.07226	1.52304	1.91662	0.276717	3.78284	1.49461	2.52376	0.0797215	12.4183	1.62673	7.38046	2.37901	0.0236855	0.447184	0.783427	3.07793	0.511075
BCAR3	0.132864	2.40156	0.964986	1.63124	2.28541	4.85606	12.0051	0.748471	0.548703	0.606113	3.36319	8.07832	3.91086	1.13284	0.053612	8.7989	5.20954	0.55172
BCAR4	1.00456	0.411567	1.29021	1.73445	0.265438	0.548413	3.67879	0.774641	1.27346	1.8867	0.828904	0.545227	0.150136	1.75729	1.94338	0.95373	0.755612	0.0810882
BCAS1	0.284632	2.22056	1.93447	1.87683	0.0118831	0.277601	5.81667	1.66388	2.34871	0.150661	0.110217	1.2759	1.13135	1.39431	0.0547103	4.35909	0.37132	0.204562
BCAS2	0.679134	0.975399	1.94596	1.39585	0.481175	2.15389	11.6442	0.627764	1.81899	2.26999	2.07732	3.03936	1.81292	0.797443	2.55357	0.54345	0.596809	0.518378
BCAS3	2.63239	1.87435	5.86954	2.80708	0.655893	0.525086	11.5032	1.78899	1.60541	0.0915391	2.2334	0.859281	0.000459827	2.59608	0.649278	8.39055	0.629616	0.873909
BCAS4	0.684447	1.67185	1.40195	0.698023	0.276476	0.0187587	1.07421	1.6149	1.88655	7.52591	0.297093	2.67066	0.70249	0.617058	0.390346	7.57117	0.608764	1.36936
BCAT1	10.8651	1.63725	1.32912	4.57258	0.361766	2.01727	6.89972	3.39169	1.45183	16.1229	6.16679	1.42802	2.282	1.93824	0.0980822	7.62958	1.25214	1.89246
BCAT2	1.36581	2.56626	3.54777	1.06145	0.0692402	0.665276	1.81656	3.08545	0.239358	0.947051	0.481068	6.41157	0.724279	0.631757	0.428118	5.81718	0.764736	1.9989
BCCIP	6.74846	0.546674	0.206299	1.89847	2.76437	1.09409	2.72021	0.03934	0.238069	17.3344	0.319485	2.90297	1.54242	0.284924	0.605212	0.605194	2.46898	0.174479
BCDIN3D	0.913297	0.243606	1.18767	0.015602	0.374029	2.08487	8.13053	0.137751	0.765087	0.287308	0.0198165	0.877896	2.76186	4.33513	2.21367	3.10493	2.92388	0.355532
BCHE	0.101056	3.71502	1.63492	1.69087	2.51664	2.26899	1.43137	0.473764	1.07961	3.1317	1.75228	0.904789	1.74092	0.47132	2.81462	1.64576	0.162785	0.960349
BCKDHA	1.739	0.0075991	0.276738	2.85897	1.193	0.863674	8.26443	0.696666	0.540211	2.18391	1.28054	0.207311	0.159609	2.31708	0.383967	2.72945	0.440051	0.917072
BCKDHB	8.72289	2.04964	0.308433	0.462509	0.311854	0.0218456	3.21023	2.68878	4.24741	0.251414	0.893676	0.959204	0.361488	1.34318	1.02265	2.79445	0.0285617	1.284
BCKDK	11.8529	5.55408	0.276648	0.887102	2.65896	0.978117	1.43872	0.769194	6.63808	1.84265	0.926271	0.137722	1.17971	0.188712	1.22609	1.23141	0.523993	0.185597
BCL10	0.855536	0.466032	0.18535	0.672058	0.13221	0.663476	8.86979	4.3217	0.757803	5.31688	2.54381	0.927482	0.446073	0.672065	0.703708	4.56754	2.70695	0.0308213
BCL11A	6.03207	0.241638	0.492709	0.15361	0.251032	5.4345	1.45149	0.0552673	0.00973976	0.30736	2.60872	1.85622	0.872362	0.161859	1.08154	8.95801	2.77109	0.529103
BCL11B	0.553337	0.812258	1.98927	2.60114	1.58677	0.268467	2.88685	1.2737	1.3743	4.08723	3.80001	2.70292	1.50107	0.186573	0.0728043	1.75204	0.809918	2.77611
BCL2A1	1.65336	0.379751	4.00919	1.30057	2.57004	0.744142	10.3778	0.0746655	4.47422	1.65092	0.460876	0.0121131	0.850042	0.368443	0.87945	1.14481	0.383121	0.227815
BCL2L10	1.71027	0.970292	1.49545	0.0824969	3.54521	0.249319	1.3614	10.1965	0.727616	2.16831	1.94129	4.79292	0.0082818	1.07687	1.04504	1.38731	0.145989	1.51192
BCL2L11	0.630097	2.2867	1.8267	0.636693	0.864663	2.26496	1.1391	3.75891	4.74003	1.10614	1.81134	0.93462	0.0256645	0.23161	2.17788	1.63599	3.55098	1.78606
BCL2L12	8.44616	1.43627	2.13396	0.761558	0.0871887	0.0335307	20.2797	4.70078	0.318904	10.8053	0.00822092	2.68815	0.135592	7.95114	0.60272	6.23347	3.79419	0.58947
BCL2L13	3.38844	0.58158	0.560893	0.86805	1.35212	4.69038	5.99038	1.53316	0.329723	0.416739	1.51511	2.21123	0.522332	3.47459	1.65544	2.86388	3.00373	0.0313957
BCL2L14	3.02127	10.9682	3.2347	2.75207	0.385021	1.65266	3.95851	0.00644208	1.08393	5.24473	2.25339	1.89245	0.0560098	0.0115225	0.0227381	5.10708	9.28317	1.96874
BCL2L15	1.34112	1.46402	0.201723	0.936271	0.0815744	1.85616	2.12753	2.87037	0.156762	0.584118	0.435989	0.250967	0.627424	1.85202	2.85693	7.86808	2.11957	2.08223
BCL2L1	5.73304	0.511041	0.0303368	1.01537	0.258406	1.27081	0.441939	4.59127	0.636532	2.59949	0.100712	5.4883	2.31861	0.304777	0.10053	13.632	0.518404	1.4947
BCL2L2	1.05969	0.354465	0.276028	0.339738	0.81193	0.199723	8.85804	1.13719	0.745109	8.3733	1.40266	2.71771	0.762173	2.25664	2.12979	7.1085	1.93855	1.56806
BCL2	0.273631	2.23089	4.14702	6.61825	0.0279662	5.39077	16.9619	1.77305	4.06439	1.67982	0.424865	2.1219	0.460491	0.471314	0.981961	2.28916	0.145629	0.691573
BCL3	0.641441	2.17535	7.34616	0.000574314	4.38226	4.03025	22.9893	4.3602	3.49664	5.25039	0.637647	0.242497	0.417115	1.19289	0.01008	0.773439	3.08763	0.542521
BCL6B	0.711886	3.36613	0.486968	1.77076	0.789586	2.98238	6.80853	3.34654	0.0282303	0.987245	0.00978523	0.545107	2.84352	7.30251	0.0192162	1.36297	0.809865	0.594213
BCL6	0.182683	3.04215	2.35871	3.79965	0.437298	1.39402	7.90094	2.68567	2.04761	0.246716	0.291677	1.5018	1.11635	0.255383	1.40221	5.85315	0.269466	0.109176
BCL7A	6.14844	3.09599	0.122853	0.287972	0.521327	0.308308	3.86791	1.32524	0.0182919	8.808	0.2267	0.104711	2.03337	1.40571	2.9148	0.537641	6.52255	0.859116
BCL7B	2.58841	1.19967	4.24533	0.934727	2.76883	1.35519	0.301785	3.31385	0.231438	2.27466	1.37346	0.216645	0.314393	0.110662	0.00382422	0.776492	8.58326	0.55779
BCL7C	1.25883	0.396297	5.07281	2.49878	0.623676	0.321116	3.75776	0.0582812	0.0970706	0.481912	0.1855	0.249723	0.653541	2.18023	0.930225	0.472938	0.067436	2.04421
BCL8	0.597733	0.139624	2.29397	0.14873	0.227489	2.37348	6.612	2.65711	1.50166	3.96395	0.901758	0.280182	0.695287	0.351618	0.864602	2.25468	0.831851	1.46145
BCL9L	0.100418	0.657557	2.07314	4.02449	0.289238	0.0199114	4.77982	3.33565	1.70725	0.187241	0.0530898	5.76623	2.06256	2.23486	0.700344	6.54781	0.254868	0.860231
BCL9	2.64908	0.908727	0.187135	2.34484	0.250132	0.254574	3.63094	8.49485	3.65442	4.26602	0.917212	0.271539	1.05196	0.1169	0.889851	3.63145	0.78113	1.13227
BCLAF1	2.5874	0.377532	8.11256	0.0210342	1.93919	0.593524	3.82467	1.30359	1.72141	0.887706	1.03576	2.05058	1.42658	0.212803	2.39182	0.00498038	0.587061	1.71881
BCMO1	4.12713	1.13628	0.0310789	5.90381	1.53023	3.31959	0.00529864	0.0725951	0.212953	4.58944	0.533412	0.127593	0.940242	8.04927	0.945115	1.69609	1.84117	0.508182
BCO2	7.9472	0.462238	1.39355	0.0093127	0.103167	1.4351	8.39306	1.64724	1.30829	3.05932	1.67206	0.168177	0.784679	6.15328	0.657522	1.90977	0.238652	0.0796458
BCORL1	0.228989	3.30474	0.577034	6.9158	0.0124527	3.8835	1.40103	2.10979	0.83915	6.92932	1.65898	1.05464	0.542872	1.17873	1.36164	1.17824	0.0606146	0.251849
BCORL2	0.138171	0.73974	0.692205	2.1973	1.64895	7.50692	2.05044	1.05026	0.107179	0.260851	1.56279	0.0516403	0.214849	0.199936	0	0.562048	1.42365	2.92622
BCOR	0.18182	1.36872	2.02367	0.81166	0.300289	2.52448	4.99868	1.81878	2.25302	0.926828	3.56345	1.41582	1.48598	0.0439459	0.558219	2.94316	0.374874	0.0104199
BCR	0.702934	1.38456	0.723787	1.02962	1.36356	0.716531	3.60337	0.0564451	1.02861	12.0698	0.0535123	2.29045	0.494744	5.76135	0.273672	1.45947	0.344366	0.369352
BCS1L	1.98116	3.8151	0.0407181	0.481705	0.422979	0.321415	8.05919	1.28041	2.5149	5.92535	0.359754	0.667779	0.102745	0.414412	2.1268	0.535985	0.562858	0.00381785
BCYRN1	0.857236	0.536764	0	0.403932	0	0.34025	1.13626	0	2.04669	1.44649	0	0.422485	0	0	0.514214	0.158586	0	1.13002
BDH1	1.61912	0.239496	0.24498	6.16087	4.6895	1.31502	0.652549	7.5053	6.68072	0.546562	3.39408	0.647699	1.32634	0.623575	0.122723	2.26115	0.171005	0.56784
BDH2	12.6381	2.65913	2.12989	0.502377	0.896567	1.73076	11.2259	9.02624	0.143317	1.8775	0.634637	7.90062	0.177805	10.3138	0.751382	3.92023	1.0038	0.594858
BDKRB1	1.97501	1.97435	0.314496	1.30524	4.34458	1.77492	4.27266	2.50071	1.07643	1.14182	0.653567	0.33697	0.679087	0.565912	2.75069	1.55403	3.07775	1.6906
BDKRB2	3.20552	4.68111	0.532846	0.354903	4.67654	0.077742	0.0263297	1.73341	1.07423	6.52234	0.122231	0.338408	0.463801	0.50166	0.541203	0.324884	2.33603	0.330993
BDNFOS	10.8704	1.18185	1.30385	2.92775	0.0873187	0.798961	7.4379	3.93592	0.467794	4.51609	2.2138	0.971144	1.24743	5.70542	0.0530307	2.31473	2.13978	1.95123
BDNF	1.22533	3.00224	2.14808	0.892771	1.80924	0.90709	3.59637	0.230124	0.0555657	0.744489	3.15256	2.08489	2.39259	5.22705	0.670277	3.62697	0.456112	0.0334402
BDP1	0.714021	0.94077	2.37521	0.17346	1.00798	1.61442	5.75147	0.360717	3.20905	0.916805	0.163493	0.588498	0.23669	0.432242	0.0846355	0.580662	2.28838	1.64766
BEAN	0.963072	0.298522	0.456025	4.01148	1.21808	0.283216	6.57541	0.686936	0.0690481	3.009	0.504001	0.751228	1.70263	6.61237	0.0996392	7.14083	1.89533	0.037139
BECN1	0.98437	0.959074	0.192256	0.227173	0.575106	3.37417	3.67606	0.903743	0.604541	2.37495	0.278642	0.39779	0.00258924	1.89305	0.806599	0.812767	2.9468	0.549431
BEGAIN	1.11712	0.439787	4.91974	1.65399	3.3884	2.86395	0.457154	1.68568	0.798023	0.87361	0.570314	7.38258	1.43506	0.263082	0.619114	2.96874	2.10679	0.109011
BEND2	3.3693	3.07877	1.14117	0.623642	1.58752	1.65483	2.59434	1.35302	0.123527	0.237544	0.117669	0.2178	2.37293	0.666249	3.88735	1.84136	0.239325	4.75924
BEND3	5.19697	0.456265	4.72085	0.904095	0.494281	0.560024	5.33715	2.92221	7.02303	0.264967	1.58703	0.212023	0.365978	3.01033	0.0363009	1.78378	5.79895	3.24013
BEND4	0.980143	0.10284	2.05367	0.00856664	2.18322	1.14809	4.81215	9.46204	1.79044	3.80979	0.601772	1.75262	0.78541	0.336512	0.457475	3.79924	1.78418	0.953779
BEND5	0.096502	1.84459	9.11905	0.942862	0.580453	3.6932	6.67493	6.17448	1.43513	5.42251	0.757451	4.59869	1.39494	4.61724	0.538322	6.83865	1.42339	0.411919
BEND6	0.153693	3.19303	0.433058	0.162359	0.599759	1.42173	14.9853	1.82763	0.997557	3.39848	0.947174	5.29217	1.97252	8.82467	0.191261	1.68704	0.493339	0.289653
BEND7	4.24243	1.15739	0.794608	0.452843	2.19434	2.33132	3.56919	0.925361	1.19591	6.67792	0.317993	0.874936	0.770927	0.30558	0.330914	2.05811	0.406534	2.26094
BEST1	1.26498	1.43577	3.63041	1.48497	0.95532	0.316661	9.771	0.137215	1.17407	0.700073	0.150727	2.31988	0.837295	0.0082237	0.269471	3.64329	0.61653	0.0111725
BEST2	2.99349	2.59254	0.474012	0.379746	0.069178	4.81512	2.80128	0.696675	0.893761	0.530529	0.470554	6.92224	2.67508	0.877819	1.9698	2.01191	3.1952	0.624456
BEST3	8.79662	2.5143	0.121064	2.5958	4.6968	1.31523	0.171419	1.19675	2.54462	3.97033	0.0795474	6.15044	0.875127	1.38549	1.79129	0.921315	3.28879	1.10312
BEST4	3.55349	0.87769	0.814798	1.35633	1.0942	0.402576	5.60484	2.8508	0.77743	8.13476	1.08785	5.57624	2.63127	0.77307	0.306025	0.566539	1.02762	0.661871
BET1L	2.16973	0.125623	0.123378	1.77532	5.07072	0.499968	0.387035	0.51648	0.12843	0.694454	0.232362	0.664553	2.16579	0.899792	0.332665	0.217483	0.125816	0.0931072
BET1	4.9058	1.14528	0.00225799	2.31157	2.16902	2.6699	6.31347	6.89008	1.95316	5.16878	0.244767	1.22489	0.742042	2.06316	0.424294	0.173695	0.533066	0.308029
BET3L	0.202971	0.222218	0.81909	0.668685	0.519812	1.9957	3.47339	0.783109	0.439953	0.391674	1.77793	0.254954	0.566833	0.314875	1.08939	2.94231	0.519267	0.778339
BEX1	5.10954	1.07789	0.207691	0.280094	0.638918	1.46582	1.77247	3.13699	0.195173	10.5463	1.41349	0.745899	0.00511766	1.56032	0.47439	6.80211	0.476328	2.34491
BEX2	7.77295	1.12759	0.0866751	0.257346	0.101416	0.169053	8.75543	10.3109	4.56967	5.29887	0.0911685	1.91872	2.74364	6.3359	0.960153	7.63395	0.238589	0.649413
BEX4	5.49508	0.35293	1.77762	0.313479	1.54151	0.927707	9.45612	9.2353	0.787339	19.6739	0.0281221	7.44076	0.40845	4.76264	1.18888	8.3461	0.225176	0.975066
BEX5	3.22228	0.653399	1.49409	0.0618176	2.04342	0.115078	8.46061	0.16361	1.87225	0.535677	0.0958578	8.19103	0.429927	1.48926	0.243036	6.00561	0.451269	0.137217
BEYLA	1.70616	0.301142	0.858937	0	0	2.1479	0.866819	0	0.184986	0.108849	1.1778	2.79509	0.466901	1.3981	0.657751	0	0.962636	5.34201
BFAR	2.7839	2.46205	0.0635119	1.18953	0.214002	5.51641	5.06271	0.898495	3.78511	4.09378	1.10092	0.251934	0.0213948	1.21598	0.750283	12.462	0.247942	0.0551829
BFSP1	7.38714	0.31288	5.96111	0.407111	1.94342	0.635972	5.15189	3.69669	6.15681	0.756706	1.46921	0.420522	1.38001	2.64753	2.0718	0.112653	0.304042	0.476118
BFSP2	1.15235	2.52441	1.97232	3.40949	1.20861	6.87818	4.02189	1.14318	2.71621	3.4403	1.38783	2.67465	1.72549	3.09258	1.49988	0.883062	3.26789	0.599206
BGLAP	1.25116	1.83132	1.9402	0.415481	1.2789	0.0642071	6.49339	0.280193	0.0564198	7.82744	0.746293	0.446321	0.194639	0.347573	1.14747	2.1187	2.2136	0.0173073
BGN	2.52138	2.54604	4.20821	1.91669	2.66597	1.9036	1.65346	3.40193	1.85819	10.8838	0.0177255	2.00553	1.24419	2.4757	0.915719	2.53448	0.758171	0.350671
BHLHA15	0.457733	0.0699151	0.266791	2.55475	3.83066	2.20362	0.141628	2.35187	0.406998	0.209838	1.00871	3.04438	3.70094	0.314246	0.347507	0.546838	1.71801	1.87373
BHLHB9	3.2901	0.0469487	4.87432	1.06624	4.39483	0.24204	11.0445	1.66077	0.970546	1.67631	0.391167	2.17945	1.5779	3.70078	1.76058	3.87675	1.69029	0.442629
BHLHE22	2.9309	0.0770832	0.658733	0.678381	2.4956	3.50202	6.48732	1.33472	0.0136529	1.64499	0.0435871	0.654773	0.179866	0.537329	0.938539	0.984029	5.53919	1.80876
BHLHE23	0.465414	0.597322	0.660502	0.165783	0.343285	1.03556	3.72809	0	3.15926	0.373286	0	0.883269	0.197967	0.124257	2.33051	0	1.09172	1.48647
BHLHE40	1.43172	0.898789	2.98791	1.42585	6.33137	0.443817	2.25324	0.626858	1.18731	4.7851	0.867517	1.7737	3.72756	0.217755	0.509794	6.15164	0.405428	1.50358
BHLHE41	0.766112	5.64691	2.75292	0.118136	0.304023	0.377267	1.44471	0.714399	1.62766	1.76743	1.36901	0.778703	1.61084	1.13286	0.799741	4.4232	0.141462	0.162742
BHMT2	6.25108	0.627135	1.91419	0.0871327	3.7233	2.13643	4.61055	3.25881	1.62545	0.623157	0.714382	0.808805	5.58194	0.45497	1.48026	0.56788	2.71342	0.585823
BHMT	2.55428	2.62343	1.45236	1.05073	1.66139	0.140519	8.11047	0.384579	0.264277	4.61429	2.00781	1.16444	0.647832	1.34624	4.78483	5.21863	0.180844	0.976581
BICC1	0.737089	0.548314	0.288453	4.9203	1.79309	0.330096	2.66219	0.374421	1.02091	6.01319	0.597597	1.78332	0.466997	3.08141	0.272483	6.05233	1.29177	0.267027
BICD1	5.29263	2.97372	0.38231	4.23729	0.88588	1.28158	0.0623216	4.61474	0.964305	16.8444	3.01753	3.88482	0.46223	6.73699	0.180134	4.76667	0.347588	0.332739
BICD2	4.06386	2.62646	4.12071	0.546038	1.01132	0.289063	1.38118	0.577934	0.593633	1.14412	0.481576	0.409442	1.93092	5.54127	2.50349	0.292415	1.55099	1.27988
BID	0.783796	2.45792	0.481929	0.106589	2.24361	4.82748	20.1049	0.585301	0.9595	18.6351	0.45435	1.83954	0.364056	1.13673	1.60451	3.34512	0.0813436	0.00376211
BIK	3.43258	4.15056	0.293365	0.330825	0.970796	2.51503	0.838937	0.934978	1.57227	4.76656	0.173696	2.80263	0.195434	3.19134	0.330826	7.63525	0.163952	1.01417
BIN1	0.506489	0.762898	3.23763	0.891874	0.148599	0.415274	0.0761601	2.7377	1.00176	6.46328	0.524441	0.00826568	0.614582	1.29938	0.654815	1.40827	0.0286661	0.0748762
BIN2	1.12747	0.828135	3.02324	6.99868	0.588032	2.28778	3.56468	0.525291	6.5539	2.14252	1.03764	3.25746	2.0611	0.00390416	0.929445	0.15517	2.39495	0.172724
BIN3	2.8425	0.192711	9.42013	3.26373	3.19142	2.67717	3.14691	4.51358	1.91625	5.0159	1.47777	2.2249	1.949	1.37814	0.388813	0.0698241	0.203283	2.62052
BIRC2	7.98487	1.4523	4.55906	2.92783	0.844424	0.646493	0.302732	0.972663	0.803019	3.49101	0.0529194	4.49325	0.0353615	1.44083	0.0525786	7.60613	1.20717	1.07418
BIRC3	1.04717	2.12669	5.73674	1.00351	4.84654	1.92007	4.25056	4.76004	1.6599	3.51221	0.48992	7.12983	0.251879	1.85096	0.530575	6.90788	2.10856	0.0315759
BIRC5	17.5291	1.90548	1.45797	1.39275	0.484703	0.80687	28.1852	14.1718	0.980153	11.9433	2.84817	6.64919	1.05825	12.9744	0.777891	11.2844	2.01277	0.203641
BIRC6	4.62713	0.826632	6.76431	2.00918	1.0141	0.219718	5.14932	0.986488	1.91523	0.594599	0.60295	0.683825	0.901723	0.160305	0.280969	1.1072	0.202158	1.96685
BIRC7	2.4684	1.66699	0.838354	0.346658	0.557236	0.32322	1.8323	0.253967	0.333335	4.63569	0.00878247	2.36853	1.91726	0.195619	0.467503	3.44486	2.7739	1.79105
BIRC8	0	1.69737	0.334687	1.25983	0.638283	3.59649	0.37814	0.970235	0	0.0714002	6.28354	0.975026	0.658895	0	0	0.189869	1.8295	2.15741
BIVM	1.28023	0.339689	0.445232	0.190298	2.70686	1.98981	0.303918	7.95875	0.14005	8.25017	1.42395	0.959914	0.361341	4.91161	0.688084	5.93584	0.539537	3.32686
BLCAP	2.54348	4.22647	1.62383	2.5402	0.212754	2.61886	3.30265	3.76265	0.0090746	3.77246	1.36039	0.271443	0.23645	1.79799	1.14688	1.04945	5.78914	0.371119
BLID	3.15408	1.74934	0.011544	5.86928	0.346837	2.05387	8.42611	5.11907	5.01503	0.0601163	1.21862	0.499988	2.33569	1.0287	0.422485	0.994407	2.47114	0.916486
BLK	0.620696	0.591372	3.78113	3.3188	0.52522	6.36295	4.53954	4.2037	0.484484	4.77631	1.61532	5.72093	0.67393	0.648025	2.68903	1.08125	0.804556	0.135526
BLMH	2.88265	4.37421	1.22396	0.31387	0.212467	0.932883	3.5668	0.853773	0.096211	2.50158	0.112176	0.073204	0.100306	8.03986	1.69727	6.73892	5.59773	2.81919
BLM	15.5132	0.266978	1.3444	1.51905	0.282556	0.0707551	17.0399	8.86198	0.156357	3.85123	0.119765	5.25421	3.50177	8.58057	0.125356	6.80836	3.05341	2.23081
BLNK	0.27264	5.91085	1.56985	2.67459	0.245829	5.15802	2.23647	0.783858	3.73764	3.86725	3.04775	4.94583	1.19389	0.593842	1.21394	1.86206	4.94313	1.62448
BLOC1S1	4.10566	0.778645	3.01888	3.38854	0.417029	0.958707	3.21679	2.90563	1.67154	0.315186	0.746535	0.206734	0.0348903	1.4966	1.96726	2.85242	2.43765	0.661336
BLOC1S2	0.455419	0.359733	1.21465	2.08858	0.709137	0.890921	1.89478	0.548617	4.60298	17.1574	1.34824	0.591058	0.893456	0.564088	0.140585	0.989997	1.06711	0.524123
BLOC1S3	0.108659	6.26745	2.82423	1.53069	1.03729	0.25957	10.838	0.627531	2.19534	0.24388	0.261257	1.19125	2.64601	0.266271	0.71401	0.214881	0.541469	0.730054
BLVRA	3.84572	0.413904	3.20777	1.05843	1.99029	0.716101	0.454719	3.52551	0.344097	2.75224	1.73215	0.563178	0.690654	1.95189	0.323118	0.276606	2.07532	0.0134694
BLVRB	7.47191	0.692207	0.777007	2.30558	1.32744	1.18874	2.74611	1.66856	0.642759	0.436941	0.120715	2.37917	0.476097	0.230899	1.83979	4.55286	2.85889	1.16943
BLZF1	2.49996	0.0955423	4.21752	1.95686	0.299595	0.255284	3.67076	2.71512	1.58429	4.1363	0.960786	5.14238	0.24498	1.72488	1.85727	5.43292	2.14702	0.378236
BMF	3.05692	1.32481	2.29524	1.25684	0.11896	3.7408	1.20456	0.409784	0.848484	4.2071	0.224631	3.7003	0.758129	0.586247	0.620453	0.693739	1.55281	0.849344
BMI1	0.0818976	0.0854956	0.230672	0.280287	6.37098	0.0612852	8.36784	0.969647	1.77605	0.492946	2.22808	1.68021	0.641011	0.622839	4.42221	0.396268	2.24878	0.00472443
BMP10	1.12568	0.802202	0.714742	1.1906	0.232835	2.76802	2.23855	4.09336	0.240575	0.251812	0.682149	4.03714	0.493671	0.384734	0.158165	1.84501	2.01615	5.04036
BMP15	4.02658	2.69657	0.304549	1.66043	0.147905	0.746535	0.280981	0.951569	0	2.80842	0.0310901	1.42567	0.404383	0.161726	0.902578	0.00207104	0	2.62069
BMP1	9.66022	0.322838	2.93727	2.64076	4.03033	0.22309	22.7509	2.49003	0.00463015	10.3975	1.2832	5.45917	0.801304	4.86063	0.0332403	3.56724	1.18014	0.783792
BMP2K	3.20663	1.33424	0.190335	0.0111537	0.352848	1.18634	2.25636	0.387695	1.19494	6.9035	1.94956	0.399437	2.27364	2.92248	0.43084	1.27444	1.41395	0.595887
BMP2	0.878058	1.99401	0.914572	1.68028	5.46378	0.0999518	7.22385	0.528794	2.94729	22.6103	1.00279	1.1314	3.96533	1.35267	0.163968	4.50141	1.31832	1.48648
BMP3	2.19538	1.11271	0.767019	2.00149	0.225673	0.708896	0.857404	5.6468	0.346313	2.53897	0.627989	1.50683	0.0149927	1.00487	1.46221	0.101702	1.62387	0.792042
BMP4	1.69639	0.359199	0.942373	2.22404	1.28506	0.0645252	3.65226	0.270376	6.22596	9.20327	0.593553	0.597287	0.0952145	3.393	4.01173	7.00874	0.646007	1.33303
BMP5	3.31159	0.589746	0.2746	0.588319	1.13757	0.295279	9.32818	0.385254	1.22508	4.57459	0.057334	4.94834	1.67625	0.0173117	4.09377	1.16564	3.80571	0.566112
BMP6	1.58261	1.8743	0.233981	0.58684	0.0456651	0.152084	8.47663	0.538252	0.472272	1.35109	3.26649	0.0144079	0.860529	0.949881	0.777137	2.94869	0.604858	0.240191
BMP7	3.09353	1.68231	0.733653	4.03855	0.153845	0.583113	2.78066	1.12021	1.49276	0.319493	0.586259	3.0568	1.39623	0.532068	1.01063	0.774945	0.695406	0.16957
BMP8A	1.23903	0.0232195	0.201455	0.621279	0.403218	0.392806	8.43934	5.22098	0.442521	3.39078	0.0031105	0.533765	0.315834	3.58231	2.30871	1.54683	0.0773645	0.579945
BMP8B	1.37884	0.287785	3.39151	0.766796	0.0134034	0.451849	0.205957	1.33285	6.36387	1.3438	0.151492	0.0385195	0.0513197	2.35852	0.895502	1.4684	0.572631	2.19274
BMPER	0.30874	3.83039	1.23069	2.56265	0.635725	1.94487	3.76977	0.40177	1.98737	1.79964	0.977736	0.297519	1.65519	0.96522	4.12758	6.33954	0.204438	0.36079
BMPR1A	1.96093	0.737597	1.29382	1.54056	6.02799	0.57314	5.19273	0.29277	0.000924249	7.10032	0.564917	1.20001	0.216033	0.64843	1.32139	0.106086	1.26326	1.52034
BMPR1B	2.68145	1.33849	0.536923	1.41856	1.09264	0.333896	1.97604	4.9182	0.450943	1.17906	0.216718	4.19182	0.475826	1.04613	0.537736	3.82694	1.51796	1.05393
BMPR2	0.115856	0.247474	0.932177	0.928726	0.727868	0.59675	11.1559	0.953997	0.0832428	0.718287	0.107331	0.0661025	2.02559	0.586398	1.28592	2.81872	0.952978	1.93656
BMS1P4	2.61305	0.0466224	1.21922	1.06679	0.545729	5.79438	1.49422	0.021043	0.390605	0.587664	1.72556	5.13045	0.733661	0.883278	0.511317	0.803091	0.189719	0.0578182
BMS1P5	2.57649	4.45495	1.25399	0.223734	1.33345	7.14899	8.91121	1.81519	4.35491	6.19702	2.08101	3.98172	0.114219	0.424545	0.718994	0.414296	0.753908	4.76141
BMS1	7.21299	1.94164	5.06818	0.0803009	0.437955	3.03268	2.31011	0.427694	0.717924	5.12907	3.17246	2.44475	0.028915	2.72382	0.151412	2.80206	0.781089	2.15009
BMX	8.36327	4.63791	1.11065	0.448575	0.529954	0.17098	4.80051	0.701978	4.16372	0.00952223	1.37244	1.93146	0.771414	3.06466	0.124206	1.40978	4.18179	0.711443
BNC1	0.285826	1.24678	2.25743	0.137332	1.04689	1.32579	6.68471	2.43061	1.79143	2.81402	1.5508	4.4433	0.950942	4.2051	5.49541	2.97426	1.91778	1.51642
BNC2	0.404113	1.08642	0.64246	0.812289	2.19492	0.853535	0.774991	0.00273532	1.19015	1.52441	1.04735	1.04695	0.428263	1.54994	0.502888	1.91152	0.997393	0.0971446
BNIP1	0.722309	4.46905	0.334936	0.373539	1.05756	2.06125	3.43907	0.365235	0.649096	1.86092	0.629798	0.47716	1.10283	2.28209	0.288976	2.22598	0.247211	0.103345
BNIP2	0.526592	0.356022	0.869934	0.028404	0.113082	0.916552	2.50785	1.3122	1.21443	5.53294	1.82431	1.59474	0.155648	1.7214	2.0318	8.14883	10.0878	4.76353
BNIP3L	0.769414	2.70798	0.786441	0.515842	1.20861	0.991947	4.12463	0.896323	0.249096	1.61824	1.75938	1.41327	0.0984525	3.08089	0.0222937	3.05043	0.253253	0.021001
BNIP3	0.237322	0.272302	3.43075	1.83353	1.1252	2.95486	8.91826	1.52457	4.02727	18.181	0.749062	1.00726	1.54089	0.386193	0.230973	2.89609	6.23476	0.510901
BNIPL	7.09399	0.44059	0.53902	2.87707	0.878446	2.0491	16.6367	0.633472	0.0464635	0.49473	0.816236	1.73925	0.141332	0.17132	0.59885	2.03901	1.25072	0.163612
BOC	1.2745	2.14962	2.57377	4.13979	1.1205	5.16456	7.08868	0.72069	0.0631124	1.61065	3.97737	0.080106	0.0240494	5.22287	2.64652	2.28901	0.284564	0.28788
BOD1L	3.12492	1.38951	1.63001	1.83515	0.032588	0.275465	5.17114	1.32188	0.575314	1.38568	0.984464	0.750678	0.130923	0.383201	1.6719	0.545975	0.416237	0.628365
BOD1	1.02816	2.68909	0.634213	0.710356	0.675189	7.63814	3.42603	0.696212	2.96445	0.366188	5.27278	0.816863	0.0980629	1.23561	0.741268	1.90795	1.52122	0.294867
BOK	9.42595	0.47731	4.82785	0.426357	0.335774	0.856169	3.07275	4.51351	0.325095	0.406937	1.45619	0.654959	0.16495	0.0713014	1.02688	1.09042	0.17403	1.12072
BOLA1	0.266437	0.315169	0.129971	4.22552	0.472045	0.223161	0.224039	0.398853	2.27629	7.4902	1.15412	0.108838	6.25815	3.2103	2.40154	1.69855	0.963884	1.43838
BOLA2	0.370854	0.168509	0.302942	1.22309	0.315881	0.926295	6.74433	2.51553	2.35773	4.10979	0.830331	1.35795	0.558571	2.59421	1.56401	2.355	2.14476	0.221834
BOLA3	2.46472	0.0675702	2.46712	0.614286	0.252866	2.61224	9.71977	0.723038	0.348731	2.90753	0.219366	2.56158	0.760743	2.24061	1.63889	0.230573	0.7613	0.498389
BOLL	0.950477	0.586541	0.0172801	0.0969226	0.344034	1.49084	1.10513	0.207046	1.01789	1.60207	2.30231	0.70051	0.0629821	0.119053	2.54243	1.22657	0.542522	3.33121
BOP1	2.60232	0.710998	0.702037	1.88695	0.0887423	1.93756	5.36477	1.07	1.94516	4.02681	6.91941	3.85645	2.13516	0.179388	0.0127201	2.13828	7.86086	0.48011
BPESC1	5.97387	0.581179	0.586381	1.6523	0.463749	3.50256	5.0042	2.28978	3.35983	1.08687	1.62263	0.703294	0.0546044	2.83122	0.86012	0.113365	0.781551	2.37381
BPGM	0.559547	0.78627	0.102028	2.89731	0.528408	1.86267	6.55012	0.196173	0.666365	0.585636	0.0486052	0.0502788	0.765823	0.18691	0.0775985	2.41774	0.195498	0.187491
BPHL	0.729607	1.82133	0.209234	0.151629	2.04462	0.637151	14.5689	5.72186	0.0556204	3.08916	0.579335	0.553178	0.0409623	1.43505	1.21359	0.0174122	3.68423	0.15241
BPIL1	0	0.804684	0.126645	0.585337	0.626923	2.16604	0.33713	1.54213	0.0619689	5.22252	0.78903	5.07718	0.65557	1.57262	2.01411	4.60675	1.58245	0.0900626
BPIL2	0.724803	0.52049	1.17396	0.248498	5.06964	0.0244397	4.70729	1.82754	0.268017	2.58071	0.293611	1.66263	0.847943	3.04606	0.434887	1.11967	0.557018	2.26445
BPIL3	0	0.221294	0.505843	3.85363	3.99474	2.01874	0.620475	0	0	1.50088	0.0660836	5.10515	0.275629	0	0.225483	0	0.95589	0.899869
BPI	1.53076	2.56817	1.77413	0.271034	2.25748	0.523606	1.67553	0.454946	1.01586	0.27286	0.435163	1.8738	1.57027	0.524201	1.18031	0.373832	0.417321	2.2731
BPNT1	3.72816	0.820695	0.77352	0.834868	3.89514	0.31313	10.5508	1.59383	1.00973	3.89081	0.145221	0.0776393	0.0680223	3.36389	0.427641	1.92434	0.509706	0.937293
BPTF	0.931408	0.359159	4.91116	1.53631	0.622761	0.0160713	5.35466	0.4261	2.422	2.36987	0.0602097	0.136115	0.334974	2.07299	0.420572	2.89896	0.422525	0.547804
BPY2	0	0.0880643	0	0	0	0.235339	2.20864	0.297934	0	0	1.60442	3.51577	1.93427	0	0	0.201267	0	3.90246
BRAF	0.313809	0.140508	0.230631	1.62115	0.943257	0.147874	15.3843	0.503162	2.98145	5.72127	1.17326	0.310879	0.419536	0.394366	0.549192	3.71624	0.81954	0.670868
BRAP	2.18487	0.338771	1.85426	1.95071	0.178445	0.958936	0.996112	1.1526	1.17863	1.03505	0.353689	0.827954	0.172533	1.76452	2.24173	1.481	1.26142	1.76896
BRCA1	14.6174	1.86238	5.05323	2.28574	0.779822	1.00311	2.80609	4.15885	0.813047	23.1187	0.903169	3.30471	1.04102	11.2076	0.336508	3.56704	0.668947	1.06058
BRCA2	9.60791	0.68666	4.80978	1.81412	0.678325	0.15461	0.597257	4.99097	0.571606	20.5148	0.153345	3.59959	0.538152	1.84932	0.112489	5.73153	0.637237	2.22577
BRCC3	3.30126	0.30939	4.52034	2.85667	0.00626527	0.0644541	1.93941	0.619944	0.862376	4.33115	0.272508	0.480037	1.11833	1.08756	0.983982	7.11618	0.404349	1.39388
BRD1	0.514396	3.67783	1.27113	0.703417	0.0632754	1.98826	0.667499	0.0539555	0.531718	4.15374	0.746886	1.91846	0.637909	0.0904521	0.624693	4.44642	0.68647	0.797564
BRD2	1.42156	0.489326	2.17574	0.793834	0.143343	3.04006	3.22153	0.00470603	0.196106	1.33381	0.976248	0.0187373	0.104772	5.17324	1.63713	1.88971	2.1497	1.98646
BRD3	5.67272	0.133331	1.45453	0.442934	2.10088	0.732831	2.12478	0.631844	2.46673	2.14846	0.334111	0.762301	0.245882	0.921546	0.791132	2.63851	0.180739	0.265945
BRD4	0.632879	1.41372	3.03292	0.149771	0.534433	0.643169	4.51466	5.00245	1.35698	4.13306	0.751142	0.513125	0.729719	1.18211	3.47309	0.0551771	0.149227	0.0793862
BRD7P3	0.407258	0.562415	1.17894	3.25044	0.428256	0.575651	9.04571	0.234952	0.313557	2.37438	1.0593	0.549109	0.685723	1.35404	0.225972	0.148698	4.10189	1.08835
BRD7	8.6082	2.82455	5.45818	0.490393	2.23862	0.124545	1.72649	0.794834	0.106319	3.91647	1.05387	0.369124	0.762309	2.31554	1.89744	1.31004	1.41257	0.305601
BRD8	2.38862	0.0787089	0.405643	0.222675	0.808894	1.71103	1.94097	0.750856	0.2718	5.77728	1.39926	1.8976	0.804575	3.68535	0.0980871	5.60129	1.80732	2.08372
BRD9	1.53891	1.38824	2.49063	0.138767	1.84115	3.03402	17.7257	1.43714	2.84555	8.31028	2.33955	0.479572	0.00230782	1.77259	2.17552	0.79289	2.09347	2.09119
BRDT	0.557823	0.824947	0.473563	0.973347	2.89577	0.012293	2.21463	4.18166	0.798692	0.495557	1.86579	1.67722	2.28516	0.202404	0.420654	0.402835	0.149019	0.0457427
BREA2	3.80727	1.86071	0.326831	0.379032	0.30167	1.64623	20.2721	0.658134	1.34984	3.49193	0.340063	1.10035	1.18157	0.0418526	0.34681	0.940455	0.056024	0.81693
BRE	8.35113	3.93359	0.61699	0.0222001	0.209662	2.38936	1.80755	0.620983	1.85153	1.14544	0.359897	1.24649	0.201623	1.15822	0.569641	2.32688	0.549338	3.87632
BRF1	1.36981	0.267248	5.89767	2.43226	0.728745	0.497309	0.306148	1.08596	2.53889	13.3922	0.487306	1.66385	0.554457	0.188312	0.0868199	9.73548	1.5401	0.35285
BRF2	1.26139	0.995436	1.37164	1.5655	0.329837	3.36543	0.0829978	1.47613	0.616318	3.37326	0.105915	0.0949313	1.88893	1.15357	0.191004	0.338264	0.243295	2.57703
BRI3BP	3.2572	0.284158	1.64535	0.28608	2.5786	1.10545	1.56741	3.11384	3.727	3.23436	1.28475	4.00601	0.519028	2.58009	1.98858	0.0791776	0.357578	3.29528
BRI3	2.68157	0.113106	2.6714	0.853379	1.6932	2.99724	1.57701	0.0152029	0.201777	0.392887	0.46112	0.426758	1.09724	0.232627	0.591866	3.00676	0.145583	0.290484
BRIP1	6.09934	0.18623	2.25395	0.180227	0.0407386	1.36568	4.04599	6.87598	1.8926	19.0458	0.0279619	3.9773	1.02287	12.0989	0.132819	6.82179	0.00304253	0.00679239
BRIX1	0.601899	0.213339	3.29314	0.153256	0.981052	1.37502	5.53378	1.67878	0.879026	0.555772	3.56311	2.13264	2.3209	1.68463	0.966353	2.32667	0.359279	1.18609
BRMS1L	1.44938	6.91712	4.22488	0.745097	2.70707	1.85712	16.0154	0.466771	1.28207	10.2336	1.35528	0.386345	0.0927995	0.573337	0.785929	1.3925	0.61738	1.35896
BRMS1	3.20794	0.611983	2.31829	1.17497	0.411603	0.978567	4.97811	2.75	2.92313	0.431188	0.690563	0.319829	1.31486	0.576248	0.347759	1.32901	0.0669958	0.730448
BRP44L	4.23557	0.0389312	2.02751	8.41983	1.24375	3.19034	4.46989	6.74133	0.211835	8.53502	0.580509	2.78526	0.330054	0.215571	0.907275	3.97806	0.264621	1.3333
BRP44	1.06416	0.540026	0.19345	1.2788	0.151401	0.0772143	1.55738	0.116266	0.383059	1.09088	0.00915631	0.467627	1.55976	1.54926	2.73882	3.12837	2.6787	0.421383
BRPF1	0.693702	0.0275059	1.44837	0.396368	0.283586	5.2782	0.245374	0.0303237	0.75139	0.852278	0.154808	0.473637	0.76246	4.53893	1.12647	0.220649	0.412341	1.11157
BRPF3	3.04425	0.0694455	1.39848	0.640184	0.00870613	2.38775	6.54563	2.42181	1.49939	0.687363	1.08319	0.077386	0.210476	3.58671	0.393131	3.85304	0.859444	0.645685
BRS3	0.513507	0.0766278	0.813962	0.249772	0.217528	0.0892925	4.47488	1.08505	0.455159	0.502686	1.26079	1.4945	1.48349	0.619879	1.33163	3.0617	0.417625	0.512673
BRSK1	2.51537	0.109971	2.25215	3.23554	0.436488	1.56748	13.9185	0.444924	1.43215	4.0663	2.50423	1.69718	0.0448334	6.57645	1.60164	11.1391	0.0448899	0.741323
BRSK2	0.927772	0.527841	2.99514	0.16653	0.0249175	0.3502	7.1984	5.12599	2.32323	10.5471	1.57116	1.27537	1.51272	0.786182	0.064171	5.22161	1.48441	0.899877
BRWD1	0.253014	2.23661	4.43428	0.742342	1.01856	0.725658	0.917231	0.352392	1.16303	4.43611	4.64244	0.441081	2.43171	1.07749	0.940521	1.30793	3.63575	2.34147
BRWD3	0.285137	0.27222	6.38461	1.26942	1.22225	0.119874	5.66104	3.9443	0.777078	2.74731	0.249279	0.196545	0.591696	1.53831	1.85457	2.15239	2.09543	0.0595504
BSCL2	0.663678	1.48669	0.950474	1.32203	2.18832	0.972531	3.50564	1.73687	0.524136	0.252687	0.0335761	1.37469	0.655331	2.64347	1.26701	4.11961	0.393225	2.66998
BSDC1	2.57139	0.682271	1.39661	0.343247	0.669035	2.49442	3.2789	0.0700581	1.24906	1.0572	0.129432	2.54376	0.132916	1.90796	1.33048	3.30876	2.22753	1.31227
BSG	4.91938	0.762793	0.126573	0.0316604	0.589996	1.84234	0.172584	1.53069	1.28864	1.61567	1.57318	1.34637	0.332582	0.408918	0.361701	3.90575	1.70733	0.613058
BSND	0.888433	7.52415	0.144328	1.15739	1.83831	1.22528	2.3019	0.0844011	0.536551	6.5564	0.273753	2.20116	0.126956	0.0444894	0.475285	4.5237	0.309845	1.60727
BSN	0.26781	2.62553	0.931502	0.503046	1.90608	1.47661	0.258272	0.540846	1.27813	3.45155	1.64128	1.96435	1.50347	0.78563	1.19519	10.7669	2.05262	0.0306185
BSPH1	0	0	0	0	0.946427	0	0.306238	0	0	0.249015	0	0	0	0	1.21896	0	1.92229	1.88234
BSPRY	2.47853	0.0603576	0.333729	2.24518	0.367567	3.15979	15.7937	1.19183	0.340259	5.25624	0.705162	5.19054	3.89871	0.0140437	1.19359	0.0840232	2.71798	1.15104
BST1	0.188279	0.131544	0.615602	0.0869034	0.26604	0.402117	3.13727	2.01553	0.400325	8.98612	2.11921	0.124506	2.02807	3.26462	1.45426	1.12224	2.4187	0.0805609
BST2	2.97897	1.0347	4.84326	1.21951	1.51257	0.170284	5.59568	5.36594	2.09037	7.56726	0.273398	0.659657	0.115987	1.09409	0.721046	4.91081	0.366614	0.901434
BSX	1.10414	0.06951	0.363402	4.54026	0.291293	0.341317	1.23595	0	0.242277	0	0.0747394	0.21664	0.17753	0.277511	0.107938	0.93419	0.310111	0.176443
BTAF1	3.2599	1.58342	2.93511	0.112295	1.11049	3.51307	4.86796	0.0931099	0.0405218	4.3453	3.38374	1.66641	0.341748	0.998474	1.33303	1.47803	0.44306	1.44242
BTBD10	1.90903	0.458926	1.19271	0.465888	0.205755	2.64003	1.48331	0.533817	0.907227	0.11549	0.822457	0.285084	0.459753	7.57685	0.475326	6.70794	0.456083	0.327628
BTBD11	5.47563	1.92437	0.85252	0.0365758	1.28661	3.32357	12.5068	0.864574	4.35771	3.05415	0.337597	0.457971	0.618355	0.844517	0.163717	3.0324	2.94303	2.9363
BTBD12	2.7009	1.82852	0.896782	0.175299	1.17604	5.90715	14.0599	1.91503	1.3084	0.366463	0.673647	0.163409	0.591479	3.51958	0.491275	1.74782	0.0801574	0.561702
BTBD16	3.79377	2.7207	3.45045	0.187927	0.167637	0.713542	0.665029	3.74699	0.830988	1.00586	0.957349	2.65732	0.374793	9.09635	0.208732	0.415961	0.690533	0.286888
BTBD17	0.991136	0.178991	0.587296	0.244934	0.79533	0.0528702	3.17888	5.70334	1.68614	11.897	1.43372	1.27995	0.0781017	0.908951	0.718958	14.0082	2.21155	1.36632
BTBD18	1.87394	0.352407	0.45853	0.774243	0.43294	4.17962	1.71726	0.699005	2.18847	0.967436	0.639283	5.38629	0.0492169	0.226792	0.0512033	1.5717	0.013186	0.417675
BTBD19	3.35411	0.970298	1.21588	3.70696	1.23463	2.33434	4.06824	0.91098	1.6469	5.45886	0.130375	0.381224	0.172746	0.165804	0.267793	2.07288	1.17609	0.323879
BTBD1	1.30088	5.23974	1.24136	0.998349	0.0614954	1.04047	3.56332	0.471722	0.0230736	1.18971	0.200346	3.329	4.22928	2.66774	0.302247	0.3655	2.17524	1.94981
BTBD2	3.50113	0.103792	3.23085	0.87902	0.0945812	1.059	1.12173	0.49225	0.682106	0.903501	0.936524	0.271683	1.30251	0.448632	0.826391	2.52881	4.11274	3.47727
BTBD3	0.88799	2.4646	5.32097	1.36939	2.88528	2.36418	10.3499	0.842551	1.25582	0.313743	1.55373	1.48277	2.41121	4.42556	0.524306	4.19971	4.48401	0.0314841
BTBD6	5.04897	1.09756	8.91634	2.46006	1.06378	0.139125	0.694004	2.77783	1.76815	3.28127	1.01362	0.605285	0.00708859	0.167959	0.135042	6.4982	0.12904	0.760661
BTBD7	0.651018	1.00867	1.61161	2.49463	0.7917	0.0244172	5.32782	0.488032	0.790758	0.155244	0.631039	0.349996	0.621203	0.203452	0.427212	3.35939	0.0241102	3.3828
BTBD8	1.33103	0.106422	2.86267	3.04568	0.654494	1.25681	14.4848	0.511532	2.20205	4.58255	0.0294427	0.335171	3.42078	2.30104	0.713987	1.24538	0.373502	0.0549955
BTBD9	7.9003	0.580328	0.115867	0.288316	0.54271	3.52274	7.4986	3.82922	0.236625	3.28171	0.253411	7.45247	2.28096	2.71895	0.200498	5.45145	4.15251	0.651644
BTC	0.197743	0.489644	2.09364	1.45724	0.370953	4.91445	5.74882	0.00872111	0.209861	0.223971	0.127521	1.00732	0.299826	5.03725	0.0324778	0.447445	3.95581	1.20068
BTD	10.541	0.230509	2.01702	0.968613	0.877012	0.139093	16.9642	1.07435	0.340378	2.78767	0.300705	0.0868965	4.33496	2.38166	0.730164	2.30331	0.448271	0.0718116
BTF3L1	0.0542808	0.568441	0.255747	1.50827	0.472359	0.115381	0.0205884	0.144827	1.63162	1.38703	1.94762	0.232628	1.89525	0.714494	0.485115	0.862001	1.29958	4.09355
BTF3L4	0.476193	1.1561	3.44266	0.824716	2.87984	0.0349053	1.82904	1.1468	6.39637	0.36598	2.14521	0.0609578	1.0942	0.845581	0.216988	0.651067	5.85338	0.154398
BTF3	0.310466	1.77788	1.97493	0.003037	2.41582	0.520977	1.47981	0.87793	4.04152	7.01747	0.247673	2.95318	0.740176	0.858782	0.243307	2.08998	0.0458762	0.960581
BTG1	0.53453	0.621108	3.27309	0.00741337	0.265142	3.99611	2.80171	6.28331	0.305422	0.200726	0.629879	1.38398	2.20152	0.286697	0.639041	0.149287	1.80953	0.211724
BTG2	1.57586	2.57788	7.21187	2.48699	0.0763229	1.1145	4.50139	0.785775	1.35455	2.0253	0.174434	10.1215	0.695551	2.32756	0.19766	2.94781	7.45961	2.50711
BTG3	1.69854	1.20877	0.634218	0.933138	0.68782	4.10237	7.42368	3.55928	1.0109	9.57063	0.325403	0.39827	3.25402	1.00225	0.345429	0.184661	0.187739	1.27541
BTG4	0.570887	0.469045	0.0441612	0.816502	1.5175	2.14281	7.67048	0.281284	2.58434	3.10797	0.449516	0.440842	2.48785	4.29656	0.258321	1.12662	0.374504	2.12406
BTK	1.23528	0.0554264	1.65312	3.03611	0.438075	2.36341	0.598624	0.527179	4.62181	5.89792	0.0715328	4.31898	2.03421	0.347524	0.452417	0.10237	2.65283	0.934495
BTLA	0.303542	2.41389	2.61954	4.94798	0.837508	7.28986	1.4672	5.46116	0.435189	3.17141	3.33672	3.90727	0.154721	0.572711	2.52275	1.34296	4.11636	0.490905
BTN1A1	4.63232	1.56006	0.0829071	1.27135	0.139935	3.38937	5.78142	9.59103	6.32416	3.9045	0.215389	2.71808	0.21647	0.292563	0.443151	0.0211958	0.187162	0.00293325
BTN2A1	0.0807501	5.72889	1.00901	0.997031	0.0091219	1.01932	0.904689	0.298055	0.126588	0.859926	0.376721	3.93487	0.576803	1.48773	0.971494	1.64345	0.0131333	0.707552
BTN2A2	1.71031	2.37576	2.44149	1.08371	1.61	0.0727135	1.79258	1.05572	0.266718	13.2323	0.134676	11.315	0.0184803	0.810066	1.61775	0.973227	1.21334	0.480011
BTN2A3	5.28538	3.75439	0.852844	0.230028	2.35751	1.62084	2.49796	0.118863	0.0475789	10.5874	0.299279	4.91048	0.455834	0.723776	1.56987	2.0392	0.914723	0.40882
BTN3A1	2.40362	6.78492	2.22984	0.221094	1.25458	0.228168	1.50616	1.53122	0.927583	3.72699	1.50533	1.79295	1.4921	3.67195	0.623023	3.00104	1.65885	0.000170189
BTN3A2	2.67719	4.86091	1.22387	1.15922	0.473053	0.186157	0.637447	1.56062	1.16668	5.84404	0.92979	0.0341586	1.86298	4.62584	0.726504	3.27105	2.54641	0.900328
BTN3A3	0.654992	4.00577	2.88657	1.76543	0.242588	0.3531	0.209227	1.11208	0.507252	2.10458	3.32254	1.3902	0.986777	8.38103	1.75497	3.27146	4.29986	0.510941
BTNL2	0.216679	0.888403	0.455149	0.349297	0.502066	4.88036	3.14773	3.00625	0.334026	0.111313	1.8454	0.726809	1.54196	0.0781006	0.674227	0.323795	1.80256	1.51787
BTNL3	2.98727	0.684832	1.18994	0.160846	0.0128445	0.538244	0.811606	0.388835	0.505742	0.309467	1.13437	2.24988	0.0945984	2.0314	3.70996	0.240181	0.619378	0.149635
BTNL8	0.896558	0.961167	0.994866	4.49438	3.35759	0.144553	3.02713	1.02369	0.557916	0.051299	0.59004	2.24487	0.257108	0.390188	0.861827	0.130808	0.0813103	0.783544
BTNL9	0.354641	0.497549	0.359775	2.03979	0.081837	3.27505	10.3284	0.754287	0.764392	8.4734	3.24142	6.21078	0.183428	0.136964	0.108396	8.36912	0.159224	0.381378
BTRC	0.470081	1.16457	0.78497	0.106791	0.107111	0.292328	7.07915	0.699524	1.20491	9.66134	1.74423	1.00265	0.263838	2.53014	4.68411	7.24019	0.596266	1.63386
BUB1B	16.6266	2.6371	3.69881	0.309668	0.2061	0.457926	22.7134	7.36896	1.16794	13.5149	1.86703	6.34332	1.43771	7.65329	0.320775	11.6783	1.02248	3.37353
BUB1	19.0695	0.172408	3.82703	1.05041	0.46801	2.5878	19.4452	10.7113	2.33074	17.7118	2.72029	6.16002	0.0259803	10.1623	0.206588	12.4152	1.53279	0.616086
BUB3	12.1921	1.12015	1.26014	1.49263	2.55911	0.404384	8.74101	4.3119	0.222802	4.89946	0.833799	7.81625	1.37774	2.92593	0.229471	3.65188	0.126657	0.593674
BUD13	9.40282	4.31386	2.08953	0.737335	2.76949	0.590475	4.10458	1.73125	0.0651258	0.01119	0.461794	0.385414	0.269896	0.179737	0.0406288	2.36341	1.33333	0.276968
BUD31	1.1263	0.339955	1.25582	0.0902487	0.965497	1.02888	6.81928	0.175219	0.473947	1.77017	0.139467	0.333494	2.95899	1.81659	0.216686	0.243464	0.459666	0.0243075
BVES	3.29888	2.21114	0.227114	0.642384	0.321792	0.226391	0.812927	1.41745	3.14093	5.35143	0.0327393	1.3676	1.84447	3.60355	1.41571	4.66398	1.39737	0.307244
BYSL	2.3617	0.432837	0.331908	0.713357	1.8807	0.282592	7.90855	0.322693	1.63126	3.36909	0.788799	1.145	0.733183	0.157393	0.0474938	0.532229	4.95732	0.859366
BZRAP1	2.58628	0.543452	6.47197	0.42259	0.406108	8.66934	0.939165	9.20844	8.49018	10.9937	1.51404	13.5865	0.0432944	4.85854	0.788363	13.176	1.70277	0.681186
BZW1	3.782	0.106842	1.99379	4.20666	0.123111	3.95979	0.1238	6.74274	0.729206	11.1528	2.17888	11.6123	1.08139	0.314371	0.124259	7.09625	0.202146	2.95816
BZW2	0.978722	0.510315	3.9983	2.75087	0.505253	4.2065	5.13221	1.1374	0.0303517	0.0737311	1.88879	6.28163	1.25224	3.9412	1.52765	8.34985	4.46757	0.368521
C10orf105	7.42923	1.45829	5.19197	4.8987	0.405524	8.15527	1.00674	3.85796	6.91035	8.79162	2.21558	4.38169	0.295055	5.35163	5.45998	4.62004	0.215593	1.33
C10orf107	2.09454	0.720809	7.00168	3.76234	2.17053	0.0126271	0.211678	2.33326	0.683958	0.410099	0.268859	1.53253	0.679018	0.808302	0.0759101	0.0725551	0.692737	0.28352
C10orf108	1.75373	0.169805	0.167502	0.012679	0.652653	2.76683	9.81591	0.93568	0.601677	0.821679	1.71544	0.23099	3.87188	0.426701	0.825554	2.78231	3.52368	2.75699
C10orf10	1.7407	0.0833018	2.83698	4.15112	2.15247	2.74755	0.456444	6.1216	3.24707	6.34873	0.0393772	0.880919	1.56813	0.40869	0.8195	0.85669	0.291005	0.118835
C10orf110	5.49188	1.10472	0.36699	1.73401	2.13616	4.0171	8.86652	1.21844	1.36223	8.11511	0.499517	2.56316	0.403819	0.239249	1.61097	1.04384	1.40557	4.11462
C10orf111	0.873079	0.009262	0.535185	3.16937	0.268682	1.99781	4.77692	0.681038	3.06431	5.04741	0.0576717	5.5667	0.927125	0.533878	0.964019	11.8523	2.16067	0.705657
C10orf113	3.27673	0.7593	2.1251	1.01003	0.326064	0.746753	6.74471	0.728023	0.0831053	2.75998	0.310781	0.175951	0.972102	0.271906	5.65345	2.14806	0.703818	1.75348
C10orf114	4.14742	1.09063	0.137391	2.91618	4.07212	1.7837	5.04689	0.0162051	0.743493	5.38379	0.295368	2.72867	0.322797	5.5263	2.62629	3.99881	2.38238	0.967817
C10orf116	1.1614	3.32094	1.74429	2.07731	1.53869	0.334244	6.37574	3.85547	0.309019	4.59076	1.9348	1.97881	0.725695	2.26472	0.00818273	2.03272	8.56308	0.571968
C10orf118	1.04625	0.101143	5.70994	2.10981	0.624827	1.97954	12.7762	0.317119	1.49961	1.50418	0.713161	0.749409	1.90712	3.07459	1.41187	0.809277	0.0788092	0.0422814
C10orf119	8.59407	3.0661	2.80754	0.414512	1.27473	0.0605016	5.52941	2.33859	0.875581	5.83983	0.180699	4.36285	0.906876	1.02903	1.11149	7.00372	0.63189	0.672456
C10orf11	1.39989	0.185025	0.975832	0.452093	1.22888	0.574855	1.42541	8.55088	3.00336	4.88121	1.94489	2.264	2.1978	7.56979	0.279693	0.622911	2.58798	1.82028
C10orf120	2.38026	2.26618	3.23913	0.485816	0.474644	2.45637	2.72435	0.544147	0	3.85326	2.30757	1.23349	2.56308	0.342996	1.24984	0.0284587	1.17709	1.6484
C10orf122	0	1.11846	1.39615	1.61299	0.0649394	1.19631	3.53854	1.39939	0	0.717154	1.0981	1.06485	3.13909	0.108688	1.91868	0	0.27569	2.81745
C10orf125	4.61952	0.760749	5.30068	0.0536582	0.186206	0.781511	0.236295	1.74019	0.0208622	0.310248	0.980801	0.142731	0.543888	0.0346047	1.59473	2.37577	0.128584	0.0451247
C10orf128	5.85537	0.523883	1.1276	1.18106	0.0139	1.64503	0.115686	0.860121	8.20482	0.132279	0.153997	3.08495	2.25435	0.188244	0.854604	0.547781	6.29114	0.171809
C10orf129	0.209158	3.38928	0.805319	0.878516	0.795456	0.890818	1.01875	0.0324137	1.26869	0.517862	0.279562	0.141158	1.87175	0.534462	2.68794	1.11515	1.33349	0.527037
C10orf12	6.24076	0.368587	2.97557	1.45428	0.420399	0.0377959	2.10112	3.54472	0.16719	2.25024	1.14336	4.7407	1.17814	3.11001	1.01055	6.29341	1.70482	0.798728
C10orf131	0.337472	1.8487	2.14628	1.013	1.52469	0.978023	1.93643	0.942078	2.24794	2.40922	0.78938	0.624764	1.08246	1.24095	2.07548	0.275149	0.807895	1.0777
C10orf137	8.45414	1.42011	0.28975	0.0683576	1.41288	3.94331	1.57558	0.467316	0.650247	8.2496	2.48431	2.28146	3.61624	0.139557	0.285132	4.98602	0.0750939	0.503873
C10orf140	0.33391	1.81217	1.15754	0.0197754	1.46134	2.88652	3.81755	1.33942	1.72206	6.78026	0.335458	0.583701	1.26107	1.02793	3.92736	7.21011	1.62424	1.44181
C10orf18	1.88673	0.646869	8.35515	1.70762	5.44945	0.123774	1.09593	0.90172	0.927848	3.13595	1.78705	0.363965	0.49293	0.582172	1.90967	0.339153	0.233075	2.37966
C10orf25	0.580245	1.21543	0.620284	0.296519	5.90225	0.207403	0.789522	0.0554718	2.11804	0.610064	0.0853558	0.0479525	2.16185	0.289284	0.0577304	1.70605	0.195541	3.17093
C10orf26	2.72834	0.59224	1.62682	0.0876299	1.87058	0.662503	5.18258	0.249145	4.79954	8.97191	5.11932	0.342885	1.28257	8.83109	2.2778	2.55679	2.81644	2.39999
C10orf27	4.62459	0.556077	2.24943	1.31116	0.865745	0.111849	0.427409	1.06427	0.0891503	0.997931	1.19349	0.727982	0.328467	3.77353	2.12463	2.13852	0.162927	3.33306
C10orf28	9.70422	1.29276	0.786439	1.43587	2.61876	1.56677	0.641229	1.17869	2.03366	12.1008	1.5395	1.15921	0.970089	2.26235	0.462913	0.77969	0.453722	1.81379
C10orf2	7.24316	2.33531	0.239389	1.02962	4.68944	0.617441	1.49654	1.71005	0.0392874	12.7072	0.616091	4.57195	0.333742	0.22754	2.08754	1.37101	0.72217	1.90715
C10orf32	1.49326	1.6855	0.348828	2.04698	1.56177	0.263046	11.1397	6.25271	3.86311	10.5781	5.54682	2.04899	0.680702	8.80591	0.507093	5.79455	1.19693	0.831615
C10orf35	0.273432	5.15116	0.990474	0.156615	3.66757	7.11137	0.049575	4.01177	0.945362	0.927678	0.851607	2.43542	0.117644	0.935842	0.404223	0.851447	0.0925146	1.29739
C10orf40	0	1.47254	0.714903	0.364814	0.216142	1.39678	0.442602	0	0.599805	0.524118	1.56818	0.494974	0.683835	0	0.402578	1.87377	3.12239	3.54025
C10orf41	0.107525	1.28514	0.445517	0.193021	0.613836	2.34464	3.26387	2.43207	0.200477	4.33689	0.0165457	0.485852	0.142066	7.31869	0.428815	3.09386	0.822325	1.53603
C10orf46	0.0163746	0.654373	1.41597	1.451	2.38089	0.498496	2.87919	4.39768	3.21746	6.57058	0.264905	1.64527	0.706727	0.803303	0.20079	4.41855	1.27598	0.590988
C10orf47	2.17367	4.84421	4.18216	0.845213	1.17334	2.00479	1.8459	1.67891	0.229825	0.146723	1.85239	3.2723	0.446414	0.382037	3.38278	7.07374	0.782238	1.43563
C10orf4	3.052	0.622816	2.41078	0.278696	2.65254	0.0197108	2.33419	1.27	1.07211	27.918	1.47393	0.598961	2.53364	1.43794	1.15857	1.30051	1.55144	1.07712
C10orf50	0.2838	0.403027	2.10748	1.7011	2.09693	1.20435	8.57108	2.93896	0.0218382	1.68098	0.696088	4.05151	0.0399415	1.31549	1.60274	1.074	2.22746	1.43185
C10orf53	0.274356	0.661915	1.79386	0.819444	2.70227	0.433662	4.86665	0.261614	1.97696	2.72476	2.51235	3.46182	0.469151	1.38273	0.853903	7.8342	0.158359	6.12678
C10orf54	2.62959	0.720223	2.88047	3.64107	0.0146877	0.351923	0.415626	0.802483	4.92411	0.595972	0.0587909	0.574504	2.99618	7.47671	0.0787495	0.973628	4.00445	1.44089
C10orf55	1.71204	0.167615	1.16479	0.491449	0.820726	1.17676	11.8334	0.82328	1.29323	5.63514	0.601169	0.917843	4.12989	3.5512	0.100372	7.31168	0.412865	0.000746101
C10orf57	0.355383	0.271626	1.21221	0.0255971	0.608008	0.612969	0.109629	1.04799	3.50483	9.51208	1.46654	0.473877	0.42253	3.06512	1.95234	1.92019	0.546321	0.0202365
C10orf58	0.195147	3.3138	1.08925	0.962278	0.452006	0.705684	11.8906	5.13812	2.8698	4.49484	0.453905	0.0904354	0.00620351	0.65789	0.39828	0.101755	0.344745	0.563237
C10orf62	2.74991	1.27346	0.627694	3.15599	0.12103	0.912965	0.123722	1.55039	0.41226	3.9941	1.84933	0.101614	2.4307	0.225605	1.76344	0.884176	0.187257	3.15265
C10orf67	1.48295	1.26249	6.25388	0.601037	2.83435	1.04311	0.991124	7.38171	2.63642	2.88989	1.55292	2.16001	0.804703	1.66168	1.0254	0.238871	1.00322	1.02774
C10orf68	0.399391	0.0342309	0.0812047	0.390683	0.866005	1.44671	6.18281	0.478416	0.527466	5.38334	1.10746	3.94018	0.907315	1.48534	0.300287	8.01402	0.0484676	1.65811
C10orf71	0.316483	1.04758	1.49418	0.00986655	2.19406	0.607907	1.10752	0	0.0720865	0.178264	0.010073	3.41884	0.0945078	0.298236	0.807838	0.0817566	2.66241	3.91658
C10orf72	2.22166	2.28183	0.509137	0.040037	0.318862	3.10601	6.92303	0.387709	4.18072	0.189812	0.361243	1.57481	0.296168	0.0616532	2.59242	0.406727	0.554448	0.120349
C10orf75	0.0592102	0.302916	0.933011	2.47337	0.175495	0.00408291	1.21496	2.49206	2.23696	15.728	0.948994	0.0664691	0.157691	1.63982	1.04899	2.76372	0.164285	0.538138
C10orf76	0.283147	2.34925	1.53553	2.1823	1.8934	0.4067	7.29966	2.0823	0.519349	7.37001	0.475949	1.33426	0.64299	3.87382	1.94961	2.63058	4.45001	2.14642
C10orf78	3.41913	0.963354	1.33722	1.44758	0.724685	0.586422	1.13049	0.521743	1.89972	11.1871	2.1737	3.05129	0.294729	3.24334	0.286604	9.40495	3.96817	0.712833
C10orf79	0.474388	0.573059	1.84035	2.56292	0.294723	0.929086	0.1016	0.904576	0.406754	2.56195	2.41008	1.48798	0.132409	1.77528	0.346178	7.31555	2.8419	0.593165
C10orf81	3.56806	5.35043	0.0923109	1.64627	0.0037305	0.247235	10.7015	1.23686	0.179561	5.15806	0.480085	3.06616	0.0541179	3.85625	1.65771	2.79298	0.181268	2.21009
C10orf82	0.0447432	0.561254	2.40246	3.91972	4.45965	0.14757	2.987	0.784148	1.85708	4.02378	3.81107	0.278927	1.18777	3.43187	0.380909	1.78274	0.859094	0.675776
C10orf84	4.11561	0.814071	1.73097	0.383159	2.74346	0.594807	3.20203	0.931763	0.768997	16.0797	1.93134	0.290395	0.297301	2.16464	0.294745	2.06995	1.86726	0.282406
C10orf88	6.02363	0.0453443	1.21153	0.0125246	1.44816	0.593094	0.661421	1.40467	0.760088	19.1619	0.7618	1.21093	0.317659	0.276395	0.811295	6.59742	0.677448	1.01365
C10orf90	0.567712	3.27895	0.454954	1.27211	0.285392	1.524	19.4396	0.772628	0.288334	0.606685	2.76486	3.69243	0.155051	1.33241	3.18886	0.626305	0.461148	5.65738
C10orf91	1.17957	0.517653	0.214191	0.475406	0.345515	0.350864	11.2361	1.05534	2.21296	3.2653	2.78377	0.902449	1.37324	2.98879	0.474952	0.857853	0.74225	0.561447
C10orf93	1.90636	0.486453	2.93711	1.12133	0.200206	3.59757	0.967316	7.80964	1.39865	2.83598	0.995228	1.87227	1.31071	1.09251	1.95272	4.30639	1.58405	0.411461
C10orf95	1.89644	4.31288	2.1095	0.704094	1.5347	0.829943	4.44699	0.497988	0.371861	4.27825	2.77952	2.01861	1.46995	4.59426	0.246699	1.67095	0.751982	1.13079
C10orf96	1.87305	2.44817	0.356926	0	0.322704	0.307249	1.24288	3.7531	1.50551	0.949189	5.3219	1.78085	0.465906	0	0.462421	0.0132708	3.16171	4.01961
C10orf99	1.40227	1.40324	0.483214	0.148988	1.25654	0.585729	0.664689	5.66209	2.65365	1.91581	0.0875553	3.39789	0.54217	2.63745	0.262179	4.47021	0.302547	0.276864
C11orf10	1.19051	0.617282	0.108598	0.246185	0.325486	1.00277	2.33526	1.11998	1.24814	1.66647	0.856363	0.846393	0.713296	1.02335	0.667387	4.49893	1.35938	0.223693
C11orf16	0.0268483	3.32394	2.08886	6.91371	1.93331	1.34982	2.68099	0.254952	0.723091	0.574708	1.57979	6.02535	0.369287	0.758977	0.543335	1.03472	0.243058	1.02427
C11orf17	0.684848	0.24247	0.00373623	0.613421	1.4565	0.787679	5.4425	0.704524	0.471135	2.83317	3.30576	1.53747	0.538492	3.51575	1.53421	0.460264	4.1313	3.5298
C11orf1	2.86688	0.642042	1.31318	0.337944	1.05151	1.58744	4.70332	2.94858	0.81949	9.18819	0.287583	0.257585	0.511725	5.99154	0.947015	2.37426	0.965423	0.187063
C11orf20	2.67508	1.88241	1.2034	2.80011	0.428744	0.0953556	0.329407	0.242649	0.957195	10.7037	2.95369	5.49093	0.102334	1.19979	0.0839144	0.350842	1.14162	0.588691
C11orf21	1.94012	2.05046	6.27018	1.01967	1.92261	5.36798	3.2466	1.58573	2.27302	11.5675	4.30524	7.11129	0.617454	1.38836	2.24082	1.42292	1.59977	0.17143
C11orf24	6.6437	3.60704	0.414439	1.14415	1.39403	1.61937	16.5664	3.72875	3.71882	2.64487	0.804022	3.18495	1.31931	8.47491	0.125774	3.03035	0.038262	0.0166545
C11orf2	0.0170724	0.223469	5.17521	0.713669	2.38417	1.12033	4.21318	4.55845	0.534309	8.58768	0.4683	0.227655	3.21486	1.81033	0.984537	2.53574	0.275096	1.29522
C11orf30	4.36305	0.0195572	4.74787	1.29498	1.95498	2.64255	5.91591	0.689389	0.627288	5.09265	0.25778	1.54499	0.0112329	0.260793	0.266163	0.913062	0.0138337	0.890015
C11orf31	1.16471	0.311178	3.09985	0.321646	0.0312414	0.630503	4.27242	0.0343776	1.6831	1.67219	0.209484	0.100934	2.43683	0.170284	3.54577	0.414021	0.373193	0.338787
C11orf34	0.937031	1.89842	1.30709	1.10706	0.71677	0.930022	0.951255	3.67588	0.1461	2.30851	0.635818	1.4933	0.0847098	0.618189	0.949327	0.142627	0.329992	1.21838
C11orf35	0.194522	6.49438	8.97457	2.43465	5.05785	1.02476	5.27757	3.80067	3.14216	3.40517	2.93141	2.05851	0.468424	5.24001	1.32698	1.43036	2.66989	5.67533
C11orf36	0.22618	2.32193	1.73566	1.87868	0.0655388	0.62437	1.93004	0.139685	0.990845	0.776511	0.651463	1.6115	0.10314	0.729377	0.328121	3.70419	2.01204	3.4547
C11orf40	0	0	0	0	0	0	0	0	0	0	0.958256	0	0.912945	0	0	0	0	0.87152
C11orf41	2.11498	1.04582	0.67982	1.18032	0.240168	1.38529	3.45599	0.0161986	0.860752	7.29558	0.559265	5.73377	0.468405	5.23676	0.385985	3.05448	4.21676	1.31634
C11orf42	3.35834	0.291517	2.78249	0.124024	0.629695	3.80909	0.303415	1.22201	0.254926	0.588879	1.34965	0.220438	0.174691	0.129796	0.285039	0.606986	0.660778	2.17472
C11orf45	0.441771	1.11388	1.00798	2.08806	0.839306	0.454589	12.6836	3.00804	0.0663779	5.32021	1.29714	0.517906	5.34362	0.544704	0.00224306	1.09916	1.50694	0.0964003
C11orf46	5.59179	0.251772	1.39169	0.542959	0.400071	0.760491	5.47843	3.67765	1.10491	2.92855	0.155731	1.37938	0.859468	1.88905	0.670026	1.16183	3.15721	1.64576
C11orf48	3.6197	0.0417578	0.936721	1.33336	0.082893	0.472006	12.9721	0.0160001	2.86399	13.2606	0.793122	0.143526	1.05803	0.147538	0.00106116	3.48931	0.856249	1.14484
C11orf49	0.949172	1.09629	4.41742	1.58557	0.243725	0.943132	6.0168	5.73336	0.606921	4.84357	2.10248	0.883458	0.530127	1.15875	0.232845	3.56309	0.18035	0.341344
C11orf51	0.616018	0.263046	2.92906	1.13865	0.761613	0.410256	1.87379	4.03775	0.906542	9.70748	0.794974	0.0310158	0.284813	0.525507	4.18814	1.81004	1.38341	0.38954
C11orf52	3.31913	1.82374	0.014552	1.1439	2.02749	0.643334	12.3706	7.37291	1.12734	6.80532	0.181683	4.56478	0.658779	6.36503	0.0362043	0.0263411	3.27403	1.86594
C11orf53	1.09335	0.532677	0.29147	0.875058	0.49751	1.30109	0.217221	0.416513	1.26209	0.229559	2.60289	1.94521	0.809058	3.89112	0.98224	0.109272	2.14347	0.657519
C11orf54	0.538559	1.09126	2.25499	0.767982	3.58825	0.517178	24.9249	6.18703	1.34349	0.418	0.596232	1.09475	1.51279	13.554	0.358959	2.82006	0.118489	1.31088
C11orf57	4.80763	1.60319	3.94138	0.249465	2.79447	0.495021	12.8605	3.43092	0.247402	0.728171	0.322925	0.827412	0.11498	2.0144	0.353581	4.42488	1.15168	2.86129
C11orf58	0.610781	1.2137	0.319053	1.59503	0.80887	1.86754	10.0438	1.1362	0.791283	1.64936	0.825661	0.178801	1.32533	1.98381	2.02216	0.311474	0.0829634	0.831837
C11orf59	0.418859	0.299422	3.69144	0.176268	0.528673	1.84735	0.159864	1.83134	0.685961	10.149	0.987733	0.146766	0.534926	1.79709	2.61519	0.239692	0.173859	1.09225
C11orf61	3.96268	3.72415	1.98052	0.634847	0.700097	5.50172	10.5066	0.819258	1.1416	0.250667	0.328315	4.97158	2.49175	1.59696	1.23133	0.660549	2.89667	1.75753
C11orf63	0.67006	0.121988	0.398856	0.0673001	3.40183	1.16226	2.90417	6.19697	5.78279	14.3697	0.352839	0.892075	3.91485	3.56685	2.42494	0.700437	2.34647	1.00675
C11orf64	0	0	0.984607	0	0	4.72767	0	0	0	0	4.1449	1.31346	0	0	0.750155	0.354288	0	0.738401
C11orf65	1.30949	1.93524	1.81958	0.432622	0.0828953	1.36378	0.704692	5.09654	0.251535	1.81855	0.0967624	0.30699	1.19521	6.56335	0.266973	0.490862	0.026719	3.54358
C11orf66	0.726323	5.02895	1.4197	2.65629	0.0321364	0.336615	8.32777	0.476779	0.00325172	0.838329	2.89521	5.05289	0.773952	0.0500365	0.918555	2.78545	0.762416	0.749519
C11orf67	1.73372	0.165909	1.17831	0.720479	0.242597	1.17304	0.0267749	0.712185	0.526748	4.40553	0.467049	0.217185	0.0499835	4.91673	0.706038	2.23258	0.589714	1.52327
C11orf68	0.136663	0.537102	2.03507	0.790961	0.0387383	0.231867	0.266597	2.6851	1.76518	9.31605	0.470759	0.0384391	0.298642	3.80586	0.0197733	1.22974	0.365376	2.23386
C11orf70	4.39743	1.87833	0.407432	0.741718	0.137326	0.628884	11.211	0.150469	1.0678	1.51564	0.680179	0.111644	1.50065	4.66781	0.0159209	1.05672	0.87141	1.66689
C11orf71	2.37391	0.793942	0.0575126	2.43305	1.81177	0.0653668	3.94189	5.91295	0.968875	6.1842	1.0917	2.46113	1.53663	7.22736	1.91372	5.27894	0.736178	2.0104
C11orf73	1.66771	1.83357	1.86529	0.616049	1.67308	0.119522	13.7177	0.359171	0.291159	14.7194	1.80725	0.793936	0.894651	0.39046	0.0936114	2.42368	0.0836186	0.106148
C11orf74	0.98907	2.05283	2.23496	0.0129233	0.104303	3.23068	0.983739	0.700697	0.0430367	10.8862	0.676335	0.10148	0.0383276	0.151794	0.108048	0.852911	0.317853	2.65111
C11orf75	5.60889	0.879114	0.222654	3.3843	0.747856	0.916899	7.06141	0.307369	1.11331	2.07334	0.123456	0.209702	0.929187	1.21252	0.135164	1.18068	0.766205	0.33274
C11orf80	1.33041	0.629345	0.956078	2.71295	0.19872	0.94299	0.962496	1.18038	0.715975	0.102886	0.68067	0.437237	0.166208	4.35628	0.0607509	4.8863	2.49764	2.10678
C11orf82	18.2079	0.60622	2.41742	0.470737	0.336503	0.521878	16.2712	9.76383	0.194206	15.4106	1.80899	4.31761	1.01235	11.837	0.174743	12.928	0.88901	0.37734
C11orf83	3.96428	0.0358896	3.20899	0.0753136	0.304316	0.0341118	1.69095	0.072824	0.635762	0.428591	1.89257	1.16465	0.0508886	0.826588	0.925005	0.426831	1.49557	0.289023
C11orf84	5.78072	0.349819	1.40484	0.815501	1.52647	2.27558	17.9271	4.61259	0.457028	1.90341	1.96574	2.14429	1.03581	7.63202	1.55436	2.65721	1.76851	1.44843
C11orf85	0.743634	2.21101	2.57362	4.66252	0.20391	5.74963	2.65288	2.71472	0.384058	0.574933	0.198377	0.557642	2.15642	3.56582	2.58869	5.34318	1.68844	0.0437945
C11orf86	0.0250601	4.97183	0.807798	3.83631	1.9167	0.959796	4.07097	2.41728	0.847771	3.08047	0.351994	3.32803	1.05786	0.889789	0.145951	5.11714	0.79014	1.07696
C11orf87	1.00586	7.77806	0.709984	2.25988	2.10383	0.414027	9.43813	0.182797	2.19847	1.35804	0.82166	0.807051	0.00631086	0.254668	2.62575	0.106089	2.35901	1.73655
C11orf88	5.92491	0.342284	0.909424	9.12669	0.930152	1.73915	0.188685	0.348245	1.15058	8.38958	0.260925	1.59119	0.561842	1.98465	0.207253	0.703401	1.79961	3.246
C11orf90	0.458879	0.859452	1.23493	4.23269	0.761604	1.32357	3.75602	1.07809	0.914689	0.572881	0.0559967	1.52551	0.495743	0.499206	0.631061	4.14877	0.146429	0.563912
C11orf92	6.65683	0.423771	0.546402	3.232	0.296987	2.26837	13.0979	11.8414	0.207076	1.16342	0.0643706	10.8017	1.68018	5.43537	0.0519685	2.81277	0.562242	1.92815
C11orf93	5.75397	0.559686	0.501357	2.39766	1.34006	2.08973	2.14488	10.5927	0.244095	0.822516	0.0703376	3.98255	1.42031	8.01278	0.306652	2.11224	0.538104	2.75133
C11orf94	0.923706	0.0188446	0.871237	0.878087	1.24234	1.76146	0.245742	0.543153	3.06174	0.719283	0.662289	0.464594	0.178059	1.054	1.26687	0.881247	0.711197	1.57267
C11orf95	1.83588	3.48689	2.51561	3.22628	0.152631	0.537709	2.80084	1.05916	3.25529	5.78131	3.46449	0.120449	1.52266	0.385466	2.41089	1.87973	1.69767	0.58324
C11orf9	2.26505	1.29374	0.610718	0.24053	0.455099	0.546746	1.82491	5.68388	0.207191	0.612067	0.972538	0.330105	3.15561	3.74885	0.999092	3.01913	3.94989	0.128534
C12orf10	0.0438355	0.55192	2.89167	0.352802	0.0219129	0.928208	2.39436	1.93409	0.129039	2.72806	0.22521	0.842097	0.5928	0.40725	0.383998	1.67812	0.477688	1.45547
C12orf11	2.19498	0.926186	0.925578	4.73047	3.3173	2.38083	2.13426	1.47241	1.65933	0.561194	2.67318	8.5936	1.02078	0.740494	2.52292	7.80227	0.464793	1.41659
C12orf12	0.423942	0.271454	1.51921	0.504622	0.0691413	2.42991	0.617347	0.82504	0	1.15803	0.993433	0.235642	0.392965	0.634799	1.72276	0.369343	0.206677	3.69898
C12orf23	0.029828	1.16268	2.83806	1.667	1.56945	2.35826	2.53646	7.04524	1.45272	0.794434	0.722167	1.62503	0.375203	5.4528	0.0181127	1.75595	4.99743	0.63442
C12orf24	1.49306	4.60886	0.136752	0.289514	1.35646	0.370551	8.87975	5.79922	2.24027	7.81395	0.987643	0.596924	2.11441	8.44397	0.680114	4.35086	2.23955	0.401554
C12orf26	3.29525	0.687923	1.11217	1.38985	0.777597	0.0930433	9.68146	1.8418	5.2309	0.739751	2.22661	0.790579	0.118233	7.83852	0.322985	2.32769	0.611497	0.793782
C12orf27	0.415675	3.85598	0.30212	0.0838725	0.878217	2.66184	0.0148923	0.640253	0.00781148	1.3583	0.247894	1.33379	0.581244	5.33889	1.75968	4.59791	0.627494	0.916672
C12orf29	0.299321	0.613185	3.23076	0.854948	1.09492	2.24946	0.23798	3.96963	1.50355	2.68035	0.303685	4.33653	1.05978	0.465761	0.546029	0.661811	1.54495	0.348825
C12orf32	0.243567	1.09973	0.274409	1.29485	0.46443	0.227419	22.9305	3.01316	0.868097	3.83898	0.982144	4.29038	1.51434	4.1065	1.4102	1.43671	0.403132	0.255989
C12orf34	2.10691	0.937071	0.569365	4.53759	0.802898	3.29646	0.533691	3.17993	0.116519	9.95949	0.0232486	1.75701	0.983102	7.44652	0.627276	10.9836	2.89085	0.604965
C12orf35	1.7796	2.37071	1.91373	0.954575	0.464001	1.7954	0.0889115	5.89341	0.947001	7.30891	0.104559	0.0584627	0.301837	0.158307	0.523063	4.27925	4.40681	0.66426
C12orf36	5.25802	2.68392	3.53198	0.841247	0.696458	0.724932	4.80392	6.76293	0.954011	0.776395	2.52529	5.18549	1.18927	0.93588	0.192698	8.5685	0.154082	1.81052
C12orf39	0.0334727	2.81469	0.467272	1.68346	1.45972	0.551821	6.23435	2.54655	0.66815	0.0622572	2.57335	8.67866	1.697	0.110962	1.5339	0.327369	0.361202	0.628798
C12orf40	0.0917563	1.28471	0.637919	0.0840104	0.16011	2.59595	3.46458	1.87485	1.43697	4.42693	0.729337	0.266809	1.83094	0.42882	0.138456	3.05578	0.200894	7.88457
C12orf41	3.42263	0.857586	7.76156	0.298855	0.886765	0.0992878	2.61973	0.55296	0.883234	3.2494	0.113957	0.693233	1.05501	1.25506	1.49214	1.05136	0.371966	0.876044
C12orf42	0.669741	0.696906	0.463071	1.48502	1.87998	1.15975	1.5838	0.330353	0.0173884	0.445068	0.532232	1.99498	0.465965	1.76468	0.0481554	5.28593	0.624627	0.809928
C12orf43	0.944178	2.46956	0.552979	0.839657	0.329271	1.39971	4.95314	0.140258	1.40515	1.58526	0.528406	3.48183	1.51471	0.306487	1.55298	0.419592	0.166981	1.26705
C12orf44	1.57467	3.10194	1.35479	0.796597	0.170475	0.429913	2.50575	0.746109	0.743822	1.76392	3.72137	0.70343	1.26921	3.31985	0.498611	1.18583	0.747168	0.000142062
C12orf45	0.169526	0.544424	1.19071	0.0245626	1.50381	2.14968	16.7479	0.223404	0.0302956	0.893684	0.134796	1.21599	0.3157	1.60473	1.17434	3.5858	0.360472	1.11704
C12orf47	1.1804	0.609623	0.0853634	3.14254	0.562826	0.302396	5.9186	0.0159213	0.439898	7.35759	1.0911	0.105142	0.832151	0.759834	0.751966	0.862078	0.964441	3.77644
C12orf48	12.7768	0.394559	4.45128	2.5866	0.491255	1.03099	13.9748	3.63643	1.67233	20.7669	1.48657	4.85134	1.47966	5.76402	0.664254	7.46194	1.11486	0.151624
C12orf49	1.3447	0.743816	6.71105	1.44475	0.177811	0.448439	17.2869	2.87134	0.426859	9.37143	1.54151	0.846407	5.13553	0.266238	1.45433	1.7497	2.00829	0.766223
C12orf4	10.432	3.80143	2.85788	0.82439	3.1412	2.43572	1.15039	1.48998	0.5498	0.939618	0.591914	0.209665	1.01585	4.83857	4.17559	2.68802	0.193689	0.69315
C12orf50	0.306845	0.474169	0.226887	1.3641	0.075958	0.570993	6.80438	0.202136	1.90845	1.27809	0.0618771	0.590814	0.90505	0.339513	0.688422	7.09129	1.80303	3.80329
C12orf51	1.09102	2.5397	1.7597	0.550896	0.286969	4.2397	0.873496	0.422247	1.31639	1.82346	1.45451	0.910948	0.571356	0.360904	1.69735	6.11892	0.943602	0.76448
C12orf52	0.365697	0.173728	0.347229	1.27813	0.526895	0.17056	0.89335	0.465488	1.34391	0.70867	1.79188	0.764472	0.349139	0.0161078	0.289857	2.89883	1.51297	2.32652
C12orf53	2.29466	2.15397	0.422686	1.40348	0.361156	1.97373	7.13224	1.97613	2.28583	8.90523	0.698514	1.1905	3.22924	0.326642	5.12867	2.36795	0.346467	1.19073
C12orf54	1.59538	0.156843	2.07744	0.67109	0.851297	0.393597	0.185602	0.0906154	1.24158	7.10837	1.44589	1.4986	1.42911	6.8406	0.864942	3.13034	0.620497	0.0950028
C12orf56	2.13999	0.058999	1.62446	0.0535556	0.234854	1.40191	0.0555979	0.241259	4.70989	1.63536	1.98641	0.00936798	2.31802	0.602482	0.120408	3.11087	0.650703	3.56761
C12orf57	3.77489	1.85378	4.24734	1.05782	1.21154	1.08746	1.29789	1.66082	1.69038	2.66868	0.174597	1.63036	1.74335	0.311353	1.4213	5.13289	0.0978308	0.209447
C12orf59	0.370118	0.0966764	0.78814	1.32748	0.546774	2.31822	2.54557	0.236726	3.68471	1.33935	0.625867	0.925484	0.412616	0.426033	0.133862	0.0809336	0.079331	0.976911
C12orf5	0.268768	0.514921	1.8079	0.443226	0.399664	0.5509	2.97354	0.058786	2.56708	10.6862	1.50773	1.87521	0.0574253	1.32579	9.10866	0.456553	2.21533	1.30672
C12orf60	7.05654	2.81318	0.505944	1.81277	0.431425	0.0916055	0.00057025	0.128128	0.0301414	0.416272	0.245204	1.79573	2.72915	1.42209	3.82492	1.71029	0.518763	1.19171
C12orf61	0.587379	10.863	6.39177	0.64395	2.0093	2.23455	4.50344	1.12863	3.45049	0.345319	1.11869	1.02337	0.911917	6.74466	0.286602	3.33626	6.43173	0.043302
C12orf62	1.87866	1.28156	0.267951	3.01373	0.375698	0.225485	1.58859	0.109591	2.56817	4.51751	0.173159	2.13943	1.79016	0.159617	1.08901	3.53277	1.09903	0.00627678
C12orf63	1.54792	1.30768	4.74442	2.47765	0.128365	2.33563	8.11345	0.75573	3.16451	6.09581	0.642032	1.08309	0.207695	1.5113	0.753947	3.18171	0.233588	1.89032
C12orf65	2.00058	1.26077	0.702915	2.62027	0.0624994	1.15011	11.034	0.111699	0.192026	0.435951	0.42426	1.24119	0.466698	1.05357	0.180206	3.04054	0.0609704	2.125
C12orf66	2.10854	0.521034	6.61362	0.570777	0.305646	0.904571	4.49652	0.677092	1.3874	10.6455	0.415824	2.69876	0.29801	2.81177	0.611152	0.139649	0.361669	0.547198
C12orf68	0.173737	1.19425	3.20471	0.0286281	1.89577	0.32457	0.449932	1.32643	0.217124	1.23285	2.81194	2.24876	0.0178927	6.23415	0.186142	5.05839	0.112045	0.0518714
C12orf69	4.88732	0.416284	0.537069	0.909077	1.57493	0.12392	9.03144	0.176018	1.1005	0.433879	1.13727	0.532684	2.54508	1.25411	2.83043	1.34335	0.315674	2.38437
C12orf70	2.13152	0.556721	1.27594	0.160398	2.04008	2.53397	14.8114	0.236849	2.29621	2.71964	0.802439	3.21693	0.963229	7.53748	1.66349	6.45192	0.236507	2.10242
C12orf71	0.0494272	2.00034	0.0926063	0.780577	1.62889	0.715852	2.10358	0.0455263	5.40428	1.10635	0.999793	0.903507	0.926132	2.18199	0.305063	2.60127	0.046405	2.62806
C12orf72	9.10514	0.561608	0.382517	1.11377	0.0213519	1.07892	14.1071	3.11525	1.28197	1.33428	0.680375	3.42749	0.667662	8.25693	0.554952	3.61481	3.14271	1.32512
C12orf73	0.712593	0.714819	0.524535	1.71889	0.602318	1.09635	7.2483	1.79114	6.41883	4.09362	1.12594	0.397139	3.25304	1.12334	2.1934	4.72281	1.42904	0.230377
C12orf74	0.0968539	2.23683	0.459567	2.23792	1.95105	3.54046	1.37011	0.00838143	2.55935	0.873322	0.191833	1.26396	1.16746	0.0293694	0.388689	0.180784	1.8314	0.100276
C12orf75	1.46845	0.629455	2.40489	0.248073	0.700911	0.41414	0.111965	0.0133854	0.841635	0.747104	1.5134	0.287398	1.71398	2.29391	0.763443	0.731116	0.0608675	0.652012
C12orf76	2.53061	0.62302	1.20205	2.0965	2.67417	0.038311	5.41016	1.22541	0.516089	6.94587	0.391342	5.71743	2.09826	1.35849	3.05065	6.2702	0.666543	0.940655
C12orf77	2.63711	0.555197	0.0577305	1.53906	0.10064	2.60268	0.295143	0.893153	1.37816	0.189444	0.386158	0.876632	0.428903	0.0975294	1.63964	0.473983	0.64213	1.52034
C13orf15	3.21913	1.91237	4.5318	0.0534085	2.48035	0.352168	16.2762	0.655462	2.07334	6.26933	1.72451	1.84659	2.39231	1.91163	0.26246	1.28423	2.87278	1.27276
C13orf16	1.26959	0.183156	1.73201	0.473774	0.857496	0.979833	13.9303	0.850422	2.56739	9.23792	0.69832	0.540222	0.494322	1.10575	0.680534	0.962306	0.503802	0.538009
C13orf18	0.0614635	0.722632	2.87915	1.62527	2.35681	5.48386	4.92749	0.0392865	1.05121	7.83121	2.2599	2.98589	0.472177	0.382461	0.370182	0.363766	3.57062	0.240991
C13orf1	8.54871	1.30246	2.35962	7.62445	0.828582	3.76779	10.0965	4.60152	0.985848	8.0562	1.01252	0.693312	0.264093	0.749476	0.40889	3.28245	0.23436	0.643466
C13orf23	1.35854	0.174614	4.37902	6.03004	2.39447	1.46287	0.180623	1.90385	1.4729	0.08532	0.62554	1.54948	0.25332	0.788917	0.806965	1.79519	0.803285	1.71998
C13orf26	0.134616	1.09806	3.63569	1.43436	1.12789	1.35762	0.83973	8.02019	0.676775	14.2331	0.236835	1.14334	0.556564	2.56917	0.0502457	1.20686	2.21239	0.164588
C13orf27	9.26818	2.65004	1.62424	5.74891	1.42506	0.437618	1.8532	1.06066	0.715882	4.60906	0.88291	3.765	1.17267	4.40781	0.259877	1.37486	0.211216	0.719972
C13orf28	0	0	4.53374	0	0	0	0	0	0	0	0	0	0	0	0	0.307709	0.066723	0.9543
C13orf29	3.76359	1.37955	2.19705	0.700924	1.11637	0.0798948	3.50869	3.75186	2.26875	6.11667	2.79407	2.03506	2.04581	1.25539	0.959745	8.57917	1.32656	2.80215
C13orf30	5.27956	0.446395	4.60571	1.9381	0.157142	2.89119	3.55754	5.05623	3.9815	5.16762	1.07608	2.22155	1.20692	0.0786687	0.664849	0.65414	0.937948	1.32631
C13orf31	1.65161	1.75437	0.00440173	1.96199	1.48416	0.683017	7.81374	5.36471	2.05787	0.305282	0.660911	0.851476	0.510399	3.3208	0.0780156	0.0378903	4.06842	1.93023
C13orf33	5.19489	1.14467	0.235465	0.894867	2.41204	0.813796	0.773997	3.38163	5.19412	0.571226	1.74259	0.161521	2.94551	7.38936	1.02383	0.366008	1.54385	0.0269824
C13orf34	14.6369	3.38903	3.23548	0.23922	0.449008	2.7145	19.2911	0.234507	0.466997	10.022	0.1124	3.7163	0.475261	1.05022	0.0700846	4.2434	1.21095	0.335612
C13orf35	9.27554	2.45739	2.23516	1.69633	0.0909066	1.25556	0.0662997	4.52448	0.151011	0.465647	0.910522	4.28269	1.51874	1.92279	0.950446	0.0997215	1.28681	1.0607
C13orf36	1.58417	0.154818	0.267546	1.0914	1.31867	2.67763	3.69441	0.858459	0.448524	1.91946	0.616437	4.00796	1.25708	9.97385	0.00111089	3.0575	1.05575	0.194342
C13orf37	6.72552	0.414301	2.99492	1.91369	0.266988	3.39772	0.794764	0.901282	0.284284	1.50282	1.05942	5.62705	1.47686	4.4821	0.156948	2.81531	2.99239	0.366197
C13orf38	1.04168	1.11285	0.0785318	0.419258	3.90165	4.88506	4.52707	0.684977	2.27915	5.06785	3.49042	1.64786	2.22018	0.0407501	1.79407	0.0589111	1.05667	0.228063
C13orf39	1.70616	0.761747	1.50915	0.104588	0.529207	0.127599	1.71328	0.568625	2.25756	0.292478	3.15909	0.473553	2.67044	0.331873	1.4617	1.3855	0.155508	2.44796
C14orf101	0.135254	0.498411	0.216254	0.677665	1.51681	0.563375	1.08788	0.590296	1.58399	4.33658	2.84313	0.874266	4.83873	0.669994	0.0629478	4.0958	1.00156	0.222132
C14orf102	5.92353	0.506014	1.98544	0.0609888	1.03226	0.175389	2.18372	2.78005	0.569278	0.147684	0.207347	1.13515	2.2226	2.90007	0.221963	6.47933	0.135432	0.458906
C14orf104	0.479863	0.364686	1.04156	0.362017	5.41259	0.505324	6.95408	1.19419	5.18696	2.8425	0.167636	0.311335	0.696804	1.09545	0.231146	0.855567	0.638477	1.13165
C14orf105	0.202968	4.76355	1.66291	1.10227	0.59236	1.11267	9.14344	3.31723	3.37724	1.13901	1.04619	0.881983	1.22035	0.111197	1.11618	0.838665	0.691254	0.814947
C14orf106	3.87849	0.208549	2.62185	0.000201501	1.04387	1.02161	0.669407	1.53999	6.11131	13.0553	2.39013	1.61422	0.0240049	0.931058	0.856287	3.10342	0.753654	2.97132
C14orf109	0.582273	0.236074	1.4264	2.71874	0.2328	2.09268	2.83237	1.53358	0.291352	7.91576	4.81774	2.83985	1.04913	0.12917	2.2369	4.57574	1.37484	0.851124
C14orf115	0.378896	0.610269	0.359816	0.0717783	0.509982	2.33677	0.764236	1.55185	0.821898	3.35421	0.435526	0.042426	0.279962	1.78535	0.499899	2.51292	0.770235	0.370049
C14orf118	0.603338	1.36774	0.259933	4.53389	1.1751	0.0280301	1.59943	0.6992	2.74423	1.37804	0.326213	0.79819	0.202717	1.65745	0.344776	0.803921	0.0601328	1.50745
C14orf119	0.588984	0.000222429	1.76946	0.963614	0.993137	1.24775	1.40346	0.468662	0.291296	0.325319	1.59909	0.0455547	1.46539	0.319699	0.118678	4.95573	0.0740293	0.23937
C14orf126	1.73379	1.65218	0.126142	0.563196	1.53029	3.3795	0.312176	0.312847	2.67742	2.5445	0.0711094	0.639306	0.234452	2.5822	0.182452	0.299689	2.14631	1.38733
C14orf128	1.28541	2.91888	0.484519	0.624129	0.138787	0.659445	3.9304	0.393961	2.51654	5.31932	2.28911	0.291523	0.960905	2.99351	1.66734	0.762016	0.562475	0.506019
C14orf129	0.204759	0.0594006	1.52199	0.393661	0.135212	1.95088	0.212124	0.497254	3.20321	0.865001	1.49066	1.37144	0.208065	1.88134	4.06766	2.50252	1.329	1.28679
C14orf132	0.888082	4.36302	0.388182	1.30627	0.025772	0.37559	3.09587	2.63364	0.829917	11.4536	0.581129	0.803428	1.10609	0.764462	2.68377	6.63275	1.40356	0.203225
C14orf135	1.00878	1.19767	0.064432	0.983707	1.89663	1.69369	1.92191	0.012919	4.38497	0.275193	0.0815217	2.44763	0.0278456	2.61711	0.472794	0.359153	1.94282	5.01565
C14orf138	9.72449	1.14737	0.0453811	1.98463	0.0989558	2.48928	7.20926	0.270645	0.713009	6.42774	1.18841	1.01593	3.19619	0.775805	0.290818	1.24088	1.64541	1.74354
C14orf139	1.39714	0.7241	2.83317	0.227401	1.92573	6.95986	3.27789	0.31962	0.121676	0.636357	0.445243	3.96709	0.811698	0.0912825	0.105893	3.87797	1.26987	0.160668
C14orf142	1.97188	0.66942	1.12559	6.05106	0.813043	1.46379	2.19001	0.412572	0.87983	1.57844	1.06087	0.134189	2.13544	1.6202	2.55965	5.43055	0.16499	0.171979
C14orf143	0.861466	0.476058	0.331671	2.9984	0.00734384	2.84236	0.0176887	1.54902	2.03501	0.275379	0.119744	1.82142	1.4214	0.354417	0.737536	3.77449	0.409906	0.793829
C14orf145	7.76018	0.415573	0.0829441	0.65421	0.0445666	0.287399	2.07785	1.134	1.44203	6.60955	0.0999049	0.746963	2.73302	4.39171	0.0258592	0.727794	2.47585	3.67905
C14orf147	1.08894	0.977114	3.4789	3.36954	0.991135	2.56176	1.3165	2.34928	0.352273	1.27229	0.0816707	0.669273	0.380313	0.687764	1.08161	2.07062	0.417427	0.725081
C14orf148	2.20669	1.93518	0.606535	2.67733	0.735701	0.0715943	2.69049	0.82376	2.44664	0.142726	1.27311	1.90964	2.79995	2.93538	0.0967706	9.80586	0.157858	2.17095
C14orf149	2.01502	0.875715	3.40772	2.1611	1.60107	1.16229	8.91112	0.0992496	2.70747	1.41381	0.0232703	2.53411	0.958887	0.601895	0.382585	0.915154	0.738492	0.000304266
C14orf153	2.68468	0.369324	1.70589	0.421829	0.00146997	1.29372	5.00406	2.96641	0.225154	3.37082	1.36823	2.44525	0.4081	1.66151	0.435235	0.730713	0.645688	0.215327
C14orf156	0.160844	0.319253	1.57627	0.899115	0.112604	1.5597	4.18759	0.882751	0.765206	13.8741	0.177522	2.05173	2.53465	1.1038	0.499379	0.292724	0.626576	0.413188
C14orf159	8.1237	0.278081	4.06878	6.72453	0.848514	0.174552	6.68841	10.1861	1.05196	5.28613	0.527602	2.71059	3.51632	9.60948	3.05829	0.19598	5.73506	0.142078
C14orf162	0.232134	1.81577	0.152001	3.51588	0.970936	2.08421	1.35492	0.601214	0.450173	1.2262	2.00453	0.264295	5.78048	3.98662	0.184138	4.0038	0.554666	2.77562
C14orf165	0	1.81598	0.954243	0.204675	1.15125	0	0.746163	0.268198	1.59107	2.2076	1.45615	0.307389	1.34277	0	2.8259	0	0.919954	0.670672
C14orf166B	1.19228	0.0508366	0.130164	0.921964	0.992776	1.92517	0.16396	0.0311855	0.00356682	1.59007	0.103212	2.13313	0.498534	2.1293	0.105904	3.36868	2.68898	0.944763
C14orf166	0.660409	2.17719	0.76129	0.151367	2.58002	1.08155	4.06368	0.12226	0.929893	2.41861	1.03048	2.58394	1.31979	0.121316	1.92997	2.55873	2.03979	0.714092
C14orf167	0.703415	0.0727109	0.206398	0.399599	0.729598	0.475263	6.17568	0.588526	0.811856	1.79374	0.647196	4.28535	1.67063	1.42415	0.0976582	0.405411	0.362975	0.926342
C14orf169	0.849647	0.415751	4.43795	1.67558	5.03008	0.726182	3.7642	5.44686	0.298161	1.21956	0.243425	0.696748	0.159749	2.06503	0.589171	1.79338	1.45241	2.28182
C14orf174	4.14751	2.99939	1.18505	0.224773	0.532996	1.44428	4.94798	0.12948	2.33144	7.43642	1.89721	0.692574	2.65322	0.564273	0.00305269	7.28194	0.191598	0.857073
C14orf176	0.553947	0.41738	3.37029	0.1458	0.907976	0.0703258	4.20004	0.730751	0.717965	0.0056022	1.97241	1.59576	1.56386	4.78687	0.912981	0.476485	1.35336	0.0460825
C14orf177	0	0.527283	1.05559	0	2.35112	0.893153	0.281131	0.329719	0.873192	0.754605	0	0.951596	1.5114	0.365954	0.866509	0.854239	7.10931	3.39143
C14orf178	0.0240422	0.120891	0.0205425	1.30486	1.36712	0.499295	0.449189	0.783	4.42975	8.62707	0.00834931	0.527214	1.03889	0.769999	0.070106	4.29498	1.44	0.334874
C14orf179	1.16472	0.225922	5.36013	1.69365	0.0773851	0.292957	2.28525	3.9336	0.442741	5.43824	0.354802	0.334635	1.3593	0.0340204	1.29839	1.87679	0.45945	0.158287
C14orf180	2.31443	1.80708	3.08615	1.715	0.00527379	1.53627	5.88411	1.30531	0.584028	0.108701	1.3675	0.6858	0.659157	0.0242424	1.57149	3.84219	0.149133	0.239539
C14orf181	4.12697	4.99929	7.13821	1.9373	2.60246	3.38081	13.7765	0.267188	1.20929	3.49907	0.421478	2.9664	1.59477	2.75418	0.183465	1.86931	0.331522	0.62614
C14orf182	1.43647	0.463775	1.17479	0.298202	0.714929	0.219916	13.6529	3.63656	2.98476	2.21607	1.36629	0.166801	0.521017	1.95087	0.47688	4.55083	0.732965	1.92768
C14orf183	3.61879	0.106172	1.04393	0.25934	0.539515	0.00433285	4.30944	1.36878	0.896759	0.988489	0.304635	0.328679	0.978621	0.241817	0.846719	0.224951	0.205875	1.28469
C14orf184	0.249562	3.08381	0.805406	0.401126	2.21825	6.3316	7.87241	0.29261	0.305712	0.659864	0.153245	0.280951	1.41754	0.45802	0.767857	0.0795362	2.20518	0.115389
C14orf19	0.0705774	3.89292	0.193431	4.97471	1.89085	1.13224	2.41547	2.43492	2.03907	0.703453	2.27822	0.399414	0.877871	5.20291	1.0404	0.311991	0.64827	0.354897
C14orf1	1.75721	0.903829	0.912703	0.451299	1.68101	4.47124	0.10109	0.0553272	1.29453	7.34337	0.78511	1.38833	1.1523	0.976637	0.94656	0.481996	1.79887	0.712326
C14orf21	0.626324	2.07752	2.91507	3.14247	0.629831	0.0509591	13.4227	0.573129	0.885403	0.285215	0.887638	0.163196	0.704978	2.56494	0.920856	2.34298	0.462164	2.00482
C14orf23	2.01814	1.30013	1.27596	0.365777	0.5231	0.86328	10.4272	2.52919	2.31719	1.21456	2.07019	0.0166788	0.677439	1.28127	1.94274	0.300262	1.42868	1.15706
C14orf28	0.767696	0.666377	0.889169	1.13413	0.0294528	5.16487	0.224417	1.31067	4.60054	10.8003	1.95688	3.59249	0.420236	1.01082	1.63641	1.1393	5.25939	0.952746
C14orf2	0.604135	0.201002	0.465205	2.77848	0.173906	1.21589	2.1366	1.04645	1.19627	11.122	0.27088	1.39019	2.11658	0.169978	0.341307	1.5979	1.24715	1.92819
C14orf33	1.04601	0.357592	0.546962	2.77904	2.88937	4.41022	0.13675	4.52922	3.41195	0.729946	1.19336	6.93831	2.35708	1.47102	0.496625	0.843607	1.3615	0.29429
C14orf34	0.415128	1.51161	0.883379	1.19247	0.0705565	1.25459	19.1223	5.57448	3.52978	0.252139	5.3153	5.74173	1.05704	0.49713	1.65813	7.33908	0.263529	0.185243
C14orf37	0.267749	3.35385	0.246298	0.604795	1.07975	2.18347	2.63181	1.72012	4.35495	0.236963	1.31948	0.139612	0.869581	1.87582	0.11321	0.711809	2.41793	1.0331
C14orf39	0.330077	1.20749	1.89352	3.51673	0.304854	3.04469	2.31616	2.58422	0.0549662	0.830328	1.62567	4.50068	0.561331	0.0310283	2.29514	0.995752	3.27133	0.753885
C14orf43	0.325772	0.654177	1.95398	0.102927	0.870909	0.457738	1.86948	3.22153	0.248824	0.969069	0.00991437	0.103943	0.409411	3.45967	3.97583	0.81269	1.07075	0.110544
C14orf45	6.81279	2.11025	3.0028	1.44536	1.26765	0.748334	4.92241	1.92757	0.747707	2.3297	0.0821653	0.718571	1.76268	0.699896	0.393162	3.45877	1.29814	0.313867
C14orf48	0.508288	0.603432	2.61569	3.49999	1.67921	0.578508	3.2004	6.11404	0.0149423	2.72186	2.44865	1.97588	1.34756	0.567196	0.072107	0.306633	0.336495	5.3097
C14orf49	2.50207	2.29061	1.73761	0.466159	0.312686	1.16548	4.81623	2.2595	0.273866	3.06878	1.1608	1.39136	2.15945	1.06045	0.0220685	0.715986	0.0606997	0.117003
C14orf4	0.252061	2.69672	0.747418	0.011292	3.26542	2.57631	0.271704	1.19893	5.18969	0.176479	0.313462	0.458945	0.0244842	9.5925	1.87403	6.72406	1.52287	1.04379
C14orf50	0.383687	0.0635107	5.08064	0.333655	0.627202	0.3735	0.195319	3.31364	1.05559	9.46825	3.52098	0.517733	0.460478	6.16451	0.505442	1.11555	3.19512	1.36662
C14orf53	2.37259	0.342789	0.3842	1.29549	0.0614605	0.318541	2.05214	2.09099	0.0178251	0.569131	0.915429	0.185422	1.51422	0.181864	1.14705	2.68689	0.636777	0.0384495
C14orf64	0.0143134	0.527743	0.747391	1.65037	0.591118	1.84876	12.9157	3.8642	3.47833	0.386999	0.480902	1.51931	0.694236	9.19206	0.0772479	0.351547	2.61258	0.0167879
C14orf68	1.36924	2.12599	4.99527	2.40327	2.08575	0.84849	0.150937	0.00195862	0.310755	0.274836	0.992204	1.34808	0.0864765	0.0805667	2.23445	5.15861	0.138223	0.57172
C14orf70	0.177983	0.98579	2.77005	2.20795	2.65236	0.899843	1.4616	1.41623	2.35928	1.27663	0.361609	0.237961	0.193103	0	0.510289	0.70818	1.53611	2.84958
C14orf72	0.610254	1.52343	5.30012	0.0662441	3.00383	0.366833	4.02837	1.93116	2.76026	4.41098	1.13488	0.613297	1.36933	0.539015	2.32043	0.0189354	1.11535	0.521293
C14orf73	0.558711	3.95768	1.39384	0.838757	2.16225	1.09911	1.06358	1.25156	2.45534	1.73907	4.52792	3.39175	0.613408	1.12888	0.381661	0.955748	1.47808	0.171282
C14orf79	0.315242	1.38058	6.3719	2.13096	0.374807	0.125167	0.238588	2.24853	0.878838	0.417876	0.0115176	1.48938	0.0995051	1.04322	0.827824	3.50263	0.474537	2.15069
C14orf80	15.8215	0.107725	5.77222	2.61712	0.639585	1.92337	7.34658	1.48608	4.21943	4.80563	1.516	1.73612	0.0749033	1.29038	0.559513	1.14081	0.179542	1.45063
C14orf86	0	1.64766	0.448452	0.155783	0.488156	0.591631	0.691693	0.0964649	0.101951	9.06988	0.625993	5.75376	1.15305	0.563808	3.84628	0.725051	3.38075	1.09914
C14orf93	2.32269	0.168282	5.9982	3.04329	3.18629	0.697315	0.76808	2.95893	2.34134	2.80539	0.525509	1.03412	0.0622974	1.88154	1.19858	4.25424	1.20272	2.2297
C15orf17	0.51111	2.1811	0.180797	0.903371	1.08247	2.15874	4.87618	4.12169	1.06057	13.8437	1.42121	5.84247	2.78464	1.57028	0.62395	5.66843	1.5218	0.812622
C15orf21	8.33175	0.430942	0.755116	3.93641	0.178565	0.141395	7.49757	0.940163	0.170713	0.942961	0.7497	1.78581	0.248249	0.865353	0.639841	0.0407593	3.71882	2.14302
C15orf23	12.6148	3.61649	3.58119	1.0591	0.438005	5.28183	18.7559	4.03098	0.812332	4.65621	0.0416822	5.95709	1.32243	4.05717	0.824354	13.1937	0.0221637	1.77104
C15orf24	0.210093	4.83941	0.891321	0.688649	0.346406	6.54389	1.111	0.718964	0.0272223	2.18304	0.663412	1.08679	0.618291	1.81558	0.0929745	0.0484981	5.59077	0.213993
C15orf26	0.336781	0.185187	1.16781	0.83574	0.365215	0.117848	5.39345	0.946101	1.05889	9.11981	0.27435	1.91277	0.191117	2.66557	0.274024	5.14669	1.21486	0.527091
C15orf27	1.07234	0.0247262	1.02463	4.75693	1.80686	0.0483944	7.49233	0.954334	1.23965	1.70475	0.431812	1.36433	0.0154979	1.14393	0.793886	2.33759	1.38164	0.8797
C15orf28	3.62026	0.942333	0.864387	2.23407	0.671011	1.40979	0.524421	0.953939	1.63304	0.557436	2.69304	0.906751	1.24355	1.75952	1.17728	0.35606	0.334974	0.882578
C15orf29	2.19408	1.33555	0.380883	0.86836	1.88141	0.232209	9.57116	1.32123	3.29386	10.1538	3.48218	1.82045	2.72038	0.755481	0.254189	1.88347	1.86695	2.45765
C15orf2	1.18136	5.39432	3.65136	0.424947	0.394972	0.755583	2.72959	0.0387663	0.677193	4.055	0.363796	0.154616	3.00676	0.127305	2.2991	3.44457	2.71539	4.25869
C15orf32	0	0.827055	0.943493	0.130901	0.149422	0.688742	1.79161	0	0.0178692	0.299238	0.504199	0.0844817	0.187032	0.33101	0.348473	0.672272	1.89957	4.47228
C15orf33	3.02621	1.08489	0.24691	0.287262	1.61426	1.60424	20.9713	0.490941	1.02587	2.09016	5.93778	0.879406	0.255328	4.00271	1.07564	3.78108	2.42437	1.94569
C15orf34	4.75935	1.8677	0.325325	0.0804228	0.322675	0.08175	0.356835	4.19828	0.193614	0.717817	0.809469	5.19144	0.308614	1.25539	2.76652	2.71779	2.00551	0.210889
C15orf37	0.163924	1.76348	0.700381	1.82784	0.112432	0.331551	1.70809	3.84925	0.363122	2.58435	2.24445	1.48357	0.285048	0.102776	0.563075	10.4115	0.932498	0.35008
C15orf38	0.00980674	5.57158	0.465862	0.795914	1.20543	0.868285	17.2583	4.56798	0.839562	0.850403	1.39633	1.1587	1.11401	2.25636	0.259177	3.3375	1.73927	1.18652
C15orf39	4.19499	2.22012	1.55207	0.241798	0.767416	0.467397	0.606894	2.30425	3.29052	9.18275	0.431112	1.421	0.806899	2.70966	1.39485	1.60978	2.11288	1.69285
C15orf40	0.323924	0.307271	4.10064	3.55781	6.74255e-05	0.470472	2.60006	5.42847	0.766015	1.18046	1.90563	0.393159	4.73229	1.30323	0.0334503	0.460245	2.45051	2.50993
C15orf41	2.24559	1.24889	0.266101	0.798386	3.88973	0.456226	6.00724	2.25323	0.857447	3.95875	0.257685	9.21283	1.82962	0.3872	1.70349	2.20618	1.20965	1.55462
C15orf42	18.3755	0.37024	1.76702	0.231238	0.306368	0.766374	32.3548	12.1703	0.439633	7.53865	1.20362	5.98306	2.41464	9.28317	0.399498	9.44521	4.32833	0.512408
C15orf43	0	1.43662	1.68244	0.915588	0.341247	0.0407956	0.124094	0.629489	2.4996	0.201096	4.37468	0.389303	0.417193	0.719914	1.17457	2.54097	2.19128	1.09594
C15orf44	0.159527	0.6861	0.11112	0.299189	1.38723	3.36952	8.34272	0.252961	1.42271	1.24007	4.25126	1.09182	0.973888	0.230721	0.222802	1.0725	4.99473	1.04591
C15orf48	1.40719	0.163454	4.02444	0.616663	1.10936	1.72098	0.217621	0.173764	1.1527	2.85406	2.30599	2.22851	0.929077	2.49179	0.82319	4.56652	3.68008	0.320687
C15orf50	0.359989	0.553819	1.32517	1.02171	0.452079	0.796641	1.28388	1.86313	0.720155	7.86667	4.66121	3.73497	1.79383	1.09887	0.368727	4.88038	1.10075	3.80234
C15orf51	0.955613	0.356319	1.75632	1.96522	0.111426	0.0413723	0.627787	1.28013	0.703218	5.94072	1.79461	2.53482	0.425085	0.568728	0.0463494	1.27751	1.19346	1.02478
C15orf52	6.87742	2.19708	5.39069	2.00107	1.20784	0.375642	10.5086	2.17297	0.92206	0.30283	0.452798	1.10566	0.443331	0.236615	2.35229	6.59801	3.7389	0.81188
C15orf53	0.0781576	3.99719	4.51232	1.90283	0.115708	5.03188	5.22232	1.20835	1.69573	3.31211	1.2554	1.78775	1.80308	0.171967	0.198444	1.66064	0.165727	1.07037
C15orf54	0.853783	1.1791	1.54251	0.276128	0.471414	0.280465	1.55325	5.24488	0.0447032	0.915115	1.81675	0.15288	0.278348	0.703101	0.668253	0.268683	2.81346	2.32181
C15orf55	3.29739	0.611838	2.13537	0.148083	1.88696	1.69938	2.67172	0.65476	0.809453	1.13042	1.33098	0.265118	2.57839	1.14853	0.110612	0.0779701	0.211016	1.53861
C15orf56	0.854328	0.307832	0.958586	2.02231	1.50222	1.56236	0.385775	5.89904	0.218431	3.15518	1.38121	4.9766	0.687616	6.51786	0.57036	0.276518	0.820165	2.24273
C15orf57	4.98688	0.729378	2.83708	0.704404	0.601392	8.27277	0.0954524	1.2243	3.28725	2.83793	1.79794	2.02113	0.243484	3.37415	0.742796	1.34256	7.07461	0.302524
C15orf58	6.53417	3.0421	2.74719	0.824	0.483149	1.0779	0.733165	0.903144	1.09142	2.73058	1.69926	0.172751	0.265901	9.39229	0.663921	0.572657	6.21638	3.67156
C15orf59	1.02208	6.04594	4.03112	0.698301	0.994223	0.0747401	2.5012	6.39191	0.822131	13.2572	1.92989	2.88844	0.717067	0.259057	0.0556266	9.21109	0.941213	0.485554
C15orf5	0.948366	2.00659	0.324971	1.1917	0.0634462	0.399767	9.47507	1.98038	1.67611	1.19985	0.569032	2.13165	0.209644	0.263376	0.635896	1.29869	1.49711	1.70166
C15orf60	0.158972	0.436734	0.0830612	0.198599	0.0597988	2.49551	0.823127	1.23728	0.675579	2.5334	0.489961	0.0300238	0.0593241	1.24491	0.383817	0.765515	0.231101	1.6836
C15orf61	0.33646	1.47222	0.0709048	1.59369	0.0783782	0.434265	0.0588704	0.566041	0.425862	5.63031	0.325508	0.31028	1.33692	0.853852	0.22506	2.99069	0.217454	0.435408
C15orf62	1.93467	1.11476	0.249795	0.862543	0.912002	2.94808	3.43846	0.845298	0.0617361	1.43955	0.769357	2.32608	0.468729	6.11003	0.0294398	2.41332	2.11873	3.04376
C15orf63	1.10376	3.53998	2.46867	0.0140925	1.30799	0.838999	0.671407	0.623123	0.196637	6.30331	1.17027	3.9853	0.859829	0.265495	0.121783	0.407237	0.952287	2.40468
C16orf11	0.585861	0.061078	4.27669	0.722498	0.297309	1.32404	1.6169	0.153715	0.193393	1.09577	1.18531	0.55907	0.927305	0.510542	1.51346	0.793059	1.7202	2.81546
C16orf13	0.420925	2.05341	3.02008	0.238196	0.0187286	0.0159151	3.26926	1.26695	1.77364	6.10135	0.913457	0.366742	0.20877	0.133709	0.429667	0.560362	0.924579	1.21866
C16orf3	1.34402	0.67095	0.740331	0.982964	0.428837	3.45416	0.0849169	2.15587	2.19766	3.66368	0.392378	1.46632	0.663183	2.97446	0.544312	4.48187	1.2658	2.6221
C16orf42	0.749927	0.0562828	5.05223	1.39127	0.688786	0.46359	0.993288	0.364624	1.83382	10.7199	0.470021	1.1306	1.84504	0.0753334	0.175849	0.410615	0.517236	4.24459
C16orf45	0.667699	0.109672	3.59387	0.131105	0.836817	0.0752858	2.96449	2.58407	3.15653	6.21096	4.73829	0.476514	1.55029	1.21411	1.15968	1.98843	3.62474	0.537938
C16orf46	3.45772	0.721058	2.70562	0.13409	0.157974	1.49552	3.13061	0.378843	0.578824	0.921112	3.32783	7.94448e-05	1.12254	4.4368	0.322566	0.538233	2.86616	0.844098
C16orf48	0.0972737	0.0953492	5.63813	0.0449648	0.363356	0.374543	4.30837	3.91774	0.0391428	0.169167	0.0159272	1.36692	2.81837	0.437238	0.487646	1.04496	0.657328	0.0731627
C16orf52	6.4458	0.481549	0.903796	0.196449	0.0551936	0.389478	2.30087	0.451366	0.486394	4.18064	1.85216	0.396594	1.69143	1.25435	1.45528	0.838332	1.23316	1.31415
C16orf53	0.904321	2.78394	2.1126	3.28831	1.34776	2.43686	0.891382	0.802661	1.41922	2.93433	0.115011	0.565128	2.30484	0.286565	2.49908	4.04161	3.98213	0.795554
C16orf54	1.56542	0.972258	3.68159	4.41719	0.406782	0.0324193	0.638588	0.00496536	1.52649	7.3746	4.85043	3.33187	2.26381	0.793687	1.28009	2.07756	3.83446	0.844472
C16orf55	1.52807	0.11586	1.68495	4.75476	0.031264	0.698325	1.86409	4.05653	0.0446297	2.82936	0.296796	1.39963	0.152981	0.680671	0.0644644	2.92738	1.5902	0.422664
C16orf57	1.32682	0.122042	0.834698	2.12035	0.586456	3.58547	16.9833	0.154176	2.20765	0.576493	2.34413	1.60868	0.624527	3.45482	1.42416	1.88302	0.693286	1.15949
C16orf58	4.65261	3.1819	0.485605	0.129735	1.17848	2.5557	2.05941	0.644345	1.76193	3.49279	0.889167	1.77527	0.676528	1.2662	1.51066	0.452525	2.19087	0.0899078
C16orf59	14.1982	0.000133242	1.21136	2.15177	1.75758	1.98561	22.676	1.42444	0.106126	0.762208	2.00179	2.77044	0.0281187	7.558	0.54599	0.665627	3.98593	0.643734
C16orf5	9.03135	0.795718	2.44797	5.81296	0.176297	2.32239	2.39971	1.89193	0.430632	5.95992	0.208157	5.04882	2.091	0.702557	0.471142	8.56362	0.710413	0.38912
C16orf61	1.11657	0.498137	1.88178	1.07747	0.108159	3.4989	4.96605	5.20915	1.37247	0.805363	0.568421	1.26622	1.14902	4.23994	1.02898	0.36059	0.14028	0.284295
C16orf62	6.71254	2.12343	1.10574	0.756903	1.1721	0.657143	14.8447	4.73787	0.886774	5.43284	0.178347	2.39924	0.794481	2.80778	4.29312	0.843415	1.20469	0.541193
C16orf63	2.20401	5.14674	3.58819	1.26553	0.627117	2.65736	7.90335	1.06726	1.54305	4.99029	0.469926	1.12206	0.685702	3.95177	0.973824	3.43786	0.639882	0.165793
C16orf68	1.15145	1.01342	1.18874	0.409422	0.57125	1.16359	11.5552	0.0629142	2.41434	1.59581	1.16109	0.844207	0.15971	0.193536	0.601662	1.30991	0.0745637	0.667394
C16orf70	2.10387	2.09249	3.49606	3.53681	1.09861	0.812183	1.95554	1.88443	0.935507	1.35256	0.896233	0.487638	0.142788	2.6772	0.438986	2.45096	1.96815	2.18361
C16orf71	3.36267	1.48743	3.16175	1.62842	0.782198	2.36084	0.907182	1.07473	0.82154	8.02799	4.10457	2.29278	0.437166	2.00771	2.94999	4.54911	1.90776	1.22258
C16orf72	3.13413	0.675952	3.12434	0.687411	0.0501988	2.22867	11.825	1.82272	0.267731	0.330422	0.841379	2.25233	0.92697	1.91947	0.295907	3.918	1.7109	0.284307
C16orf73	0.149027	1.73764	0.186198	1.39799	1.2628	0.126669	1.67758	1.71664	0.336346	3.90878	2.31614	0.229427	0.685467	2.7141	1.94291	7.67383	3.55291	0.674924
C16orf74	5.38648	7.03753	2.38707	0.771865	1.90597	4.4403	7.36762	1.58925	3.56806	1.33462	0.110631	8.53942	0.243688	0.0434652	0.414101	5.32706	2.07575	0.61328
C16orf75	9.66013	0.0662087	0.525236	5.19647	3.67625	1.22423	6.41333	6.64962	0.486757	8.98922	1.45827	1.83941	1.85871	3.80994	0.031744	7.59575	0.971402	0.159294
C16orf78	0	0.872258	0.269441	0.13431	1.0699	0.0897296	0.171066	0	0	2.77323	0	0.714854	0.316708	1.58293	0.292088	0.684801	0.0158273	2.77343
C16orf79	2.64454	3.00573	4.78069	3.94537	0.542035	5.29089	12.5872	1.71562	0.0899277	4.58453	2.70659	2.60137	2.40156	1.16012	0.173177	6.66855	0.00391792	0.442555
C16orf7	1.76945	5.88601	5.12371	0.838225	0.564638	1.79405	7.19527	5.62882	1.7127	11.1197	0.263834	0.512434	1.1719	3.95598	0.138702	4.23307	0.157657	1.25089
C16orf80	1.99997	2.83531	2.17179	0.330003	1.68438	7.62351	0.058718	0.491678	2.28671	1.0511	0.0398122	0.526954	0.296478	0.277159	0.294732	3.88706	5.03671	0.863731
C16orf81	2.00368	2.78543	0.40233	1.41637	0.977244	0.532177	8.53678	4.72289	0.305297	2.05671	1.00375	0.649349	0.354898	0.515555	0.835039	0.907333	1.14809	1.75448
C16orf82	3.03355	1.70094	0.383746	0.330027	1.09649	1.07914	4.08926	0.518473	2.63066	0.896805	3.21973	1.12699	1.02716	0.0973712	1.83247	0.561666	0.561401	0.968476
C16orf86	2.47368	1.34211	6.00378	0.556097	0.383239	2.9129	3.95369	11.4977	0.449815	15.9228	0.637151	5.54228	2.57689	2.66415	0.18418	6.31943	2.92007	1.05852
C16orf87	1.09863	0.211678	2.84715	1.19225	3.08361	4.79796	0.390252	1.46011	0.17717	1.12277	1.19342	2.89646	1.45388	0.129129	1.02036	4.08225	1.52802	1.1088
C16orf88	0.01647	0.529645	1.45676	0.140132	1.5609	0.333364	2.70244	2.6519	4.58521	1.22198	3.48002	4.07532	0.767609	0.0447382	1.76897	9.17139	2.70371	2.00926
C16orf89	1.04705	1.32942	1.96396	0.551466	1.57074	0.811403	0.367366	0.680546	0.301351	1.09356	0.153096	9.07643	4.06404	0.325624	1.16284	2.20518	0.14548	0.050084
C16orf90	0.0541947	2.02687	0.338525	4.68319	0.00545754	0.322968	4.52042	0.942823	0.142317	0.876656	0.202679	1.17836	0.993022	2.08117	1.05288	3.27101	0.868332	0.8322
C16orf91	0.411459	1.5724	0.232758	1.93196	0.0340729	0.0918964	0.201534	0.0432624	2.17742	3.50645	1.10854	0.863404	0.278463	0.207761	1.01319	0.838596	1.86337	3.09876
C16orf92	0.376504	1.16582	0.196768	2.63712	0.1783	0.189043	1.5385	0.339179	0.0965214	9.12475	0.0422256	0.443969	1.26331	1.51703	0.0172431	5.16809	2.89549	0.938415
C16orf93	0.987132	0.0546781	7.17288	2.57911	2.40684	5.12767	16.7874	0.220905	2.13674	6.57236	0.0736721	5.17991	1.31224	0.826157	2.71058	5.60071	0.17164	0.272004
C17orf100	1.61815	0.512219	1.27679	0.731361	0.026781	2.25994	0.0658991	0.988877	1.0248	11.0097	0.419293	2.3855	0.71445	1.13782	0.0863818	5.37422	1.4808	0.606638
C17orf101	2.34318	1.5902	3.62403	0.056742	2.52434	0.933012	1.38586	1.34327	1.46682	1.89686	0.490175	0.127034	2.30007	3.92621	1.71797	5.11013	1.29752	1.44911
C17orf102	1.44336	1.31616	0.445604	0.480417	1.34077	3.74649	0.30408	0.634353	3.10773	4.30054	0.127766	0.726074	0.307984	6.05202	3.04065	3.33924	0.564911	8.23663
C17orf103	1.01528	0.400489	0.5145	0.149855	2.46724	2.39172	6.9938	2.54614	0.607984	2.76533	0.683514	1.70425	0.677171	3.35763	0.69671	2.46244	2.79805	2.06117
C17orf104	0.372767	1.25484	0.782864	1.66441	1.54692	1.84657	0.802361	4.24585	0.9195	0.173876	0.309192	0.024687	1.29177	1.50906	2.06036	0.0834577	1.5371	2.77246
C17orf105	0	1.82036	0.286216	0.839937	1.701	0.212495	0.27657	0.331074	0.473201	1.46998	0.0826995	0.88629	0.989225	2.13583	1.49514	1.59359	1.09295	5.38875
C17orf106	1.74562	0.413237	5.16105	0.473394	0.533797	1.47504	1.17771	0.955518	1.48776	0.360979	0.440948	0.172495	1.78054	0.481884	2.52064	0.493141	0.709691	0.961629
C17orf107	1.34507	0.504735	4.79816	0.236041	3.0818	6.23092	7.02398	3.29992	0.0696118	2.19355	0.178741	2.08876	1.01941	3.91282	0.747752	7.69701	1.94737	1.58553
C17orf108	11.5155	0.0825527	2.69106	4.48132	0.651606	2.34972	7.08006	10.047	2.02453	5.08881	4.34087	5.3604	1.16163	9.27336	0.545663	7.85329	2.18476	0.394166
C17orf28	2.2108	2.80135	0.472749	0.177452	1.86262	2.01361	4.74749	0.357786	0.35625	0.928117	0.657575	3.51424	4.26144	1.54699	2.8607	5.10862	0.940609	0.723117
C17orf37	1.28379	0.0535771	0.370774	0.243794	0.666198	0.61611	7.23379	0.0567171	3.14923	3.31646	0.480449	0.381729	0.610038	0.0304416	0.0353363	0.147437	2.15508	1.03548
C17orf39	1.55141	4.78779	0.816976	2.84428	0.403021	0.186226	9.27753	0.473395	1.196	0.981754	2.66963	0.313111	2.07476	3.43249	1.00656	2.66229	1.15143	1.72795
C17orf42	0.407398	2.61128	1.26615	1.18246	0.105122	0.771764	2.32059	4.05392	3.55271	4.7571	0.173301	0.0760718	1.2427	1.52235	0.954524	1.50358	0.0332082	1.19595
C17orf44	1.80369	2.94027	3.20406	3.62231	0.513954	2.55193	0.150096	1.51516	0.169164	3.35411	6.99737	7.55439	0.0955967	2.64172	0.0687892	1.22694	5.82519	1.65551
C17orf46	1.16352	2.26483	0.199528	0.469766	2.56465	1.02846	0.85464	0.155839	0.280484	3.4139	0.722832	1.41475	0.260853	0.313993	1.13043	1.1208	0.96416	0.0122522
C17orf47	0.439273	2.28209	2.05844	1.34234	1.19858	2.95429	15.5795	0.818982	1.14169	0.0188221	0.011044	2.32581	0.330737	0.835228	0.207147	5.19812	2.19827	0.367793
C17orf48	0.121681	0.0443055	3.50442	2.09818	0.575928	0.758593	1.3519	0.897953	0.968858	4.05529	2.03598	0.414523	0.397949	0.313362	0.0864304	1.41967	0.0642442	0.582682
C17orf49	0.420916	0.323581	7.05751	1.14722	0.5949	3.11614	5.58936	3.54713	0.758525	3.56765	0.356128	0.215666	1.44341	1.40776	0.394822	1.52657	1.24908	0.653315
C17orf50	1.91924	3.279	0.695974	1.43083	1.36117	1.38529	5.68189	1.66474	0.0331976	2.49647	0.286492	4.36601	2.44033	0.327198	0.100075	0.274713	0.68924	0.400611
C17orf51	1.83704	3.87694	0.322891	1.01987	0.142218	0.088177	3.15204	0.862095	0.912837	0.752229	2.66222	5.67725	0.163044	2.37275	0.14016	6.7873	0.626003	1.14336
C17orf53	11.2793	0.933591	0.391621	1.06141	1.59792	0.555529	17.9247	4.84433	0.261377	8.3596	0.256355	5.08689	0.926573	6.65483	0.285477	6.07205	1.96711	0.0127693
C17orf54	3.42438	0.695603	0.91145	2.24258	0.125385	0.655464	1.21501	0.47284	3.31902	1.82881	3.38864	1.37878	3.03965	0.676184	0.27142	2.10889	0.656102	0.040673
C17orf55	7.37197	0.442874	0.468911	2.66183	5.04249	1.05255	2.94877	1.18795	2.67887	3.27208	0.0906759	1.17377	2.88803	0.121603	0.77286	0.346241	1.47674	3.87992
C17orf56	6.99592	3.38061	5.19931	1.06823	1.08143	3.52892	19.7643	0.621332	0.860532	1.52516	0.902046	3.54679	1.16789	0.993679	1.61297	5.08966	2.73677	2.48733
C17orf57	0.228418	3.24637	1.26095	0.249075	1.71871	0.134366	8.88203	2.06841	0.704628	2.69218	0.939264	1.91485	0.0728543	0.0139815	0.39467	1.50196	2.043	1.75493
C17orf58	5.31447	0.521394	0.489767	1.82374	0.0287794	0.759483	9.86228	11.8187	3.46477	2.22253	1.84269	3.97271	0.916519	0.421997	2.15079	3.76272	0.437966	2.38346
C17orf59	0.539805	1.90485	5.14101	0.520012	1.32504	2.16371	0.180818	4.64598	0.65518	13.4611	0.324995	1.25336	0.411962	0.790659	1.70361	7.18571	1.27849	3.54318
C17orf60	0.794238	0.287569	3.33275	0.15545	0.519323	1.03068	10.4918	0.160585	0.724189	2.20457	0.749316	0.6389	1.67603	0.558157	0.462966	2.95499	0.516787	0.672878
C17orf61	3.96686	0.133056	2.37949	1.15934	0.0297033	0.653931	1.52116	4.10033	0.405109	6.43593	1.48809	0.365754	0.264648	0.320318	0.0933028	0.512965	1.13322	0.0740596
C17orf62	0.272888	2.10946	7.5889	1.3943	1.95413	3.70035	25.2247	0.427701	1.44407	0.0229941	1.32874	0.410639	1.81547	5.66114	3.37469	3.48973	1.42959	0.909763
[truncated: 18,503 more rows]

## Sheet: S5_
Supplemental Table 5.		GOrilla gene ontology terms enriched for survival associated transcripts in each cancer
ACC
GO Term	Description	P-value	FDR q-value	Enrichment
GO:0022402	cell cycle process	5.79e-78	8.3e-74	8.67
GO:1903047	mitotic cell cycle process	1.15e-70	8.23e-67	10.47
GO:0051301	cell division	2.15e-44	1.02e-40	11.37
GO:0051276	chromosome organization	2.05e-43	7.33e-40	10.14
GO:1902589	single-organism organelle organization	1.28e-34	3.67e-31	3.84
GO:0048285	organelle fission	5.04e-34	1.2e-30	11.61
GO:0006996	organelle organization	1.07e-33	2.19e-30	3.55
GO:0000280	nuclear division	6.14e-33	1.1e-29	11.88
GO:0007067	mitotic nuclear division	6.02e-32	9.58e-29	6.23
GO:0006259	DNA metabolic process	1.56e-30	2.23e-27	5.12
GO:0051726	regulation of cell cycle	6.8e-29	8.85e-26	5.02
GO:0007062	sister chromatid cohesion	2.5e-27	2.99e-24	30.42
GO:0010564	regulation of cell cycle process	4.43e-27	4.88e-24	7.03
GO:0044772	mitotic cell cycle phase transition	6.44e-25	6.58e-22	8.98
GO:0044770	cell cycle phase transition	1.35e-24	1.29e-21	8.51
GO:0006974	cellular response to DNA damage stimulus	4.36e-24	3.91e-21	5.95
GO:0007017	microtubule-based process	1.33e-23	1.12e-20	6.78
GO:0006260	DNA replication	1.39e-23	1.11e-20	4.94
GO:0007346	regulation of mitotic cell cycle	1.42e-23	1.07e-20	6.97
GO:0007059	chromosome segregation	3.31e-21	2.37e-18	16.88
GO:0071840	cellular component organization or biogenesis	1.04e-20	7.1e-18	2.56
GO:0016043	cellular component organization	3.43e-20	2.23e-17	2.55
GO:0000226	microtubule cytoskeleton organization	1.19e-19	7.4e-17	8.6
GO:0007051	spindle organization	3.19e-19	1.9e-16	16.98
GO:0000075	cell cycle checkpoint	5.76e-19	3.3e-16	9
GO:1901990	regulation of mitotic cell cycle phase transition	1.06e-18	5.81e-16	8.76
GO:0006281	DNA repair	3.56e-18	1.89e-15	4.17
GO:0051302	regulation of cell division	7.49e-18	3.83e-15	8.64
GO:0051983	regulation of chromosome segregation	9.72e-18	4.8e-15	17.21
GO:1901987	regulation of cell cycle phase transition	1.32e-17	6.32e-15	8.09
GO:0098813	nuclear chromosome segregation	1.06e-15	4.9e-13	26.55
GO:0033554	cellular response to stress	1.26e-15	5.64e-13	3.5
GO:0007088	regulation of mitotic nuclear division	3.67e-15	1.59e-12	10.51
GO:0010948	negative regulation of cell cycle process	1.01e-14	4.26e-12	7.48
GO:0051783	regulation of nuclear division	1.76e-14	7.19e-12	9.27
GO:0045787	positive regulation of cell cycle	1.93e-14	7.68e-12	6.14
GO:0006310	DNA recombination	2.54e-14	9.82e-12	5.71
GO:1903046	meiotic cell cycle process	3.46e-14	1.31e-11	8.96
GO:0000086	G2/M transition of mitotic cell cycle	3.64e-14	1.34e-11	5.72
GO:0007052	mitotic spindle organization	4.16e-14	1.49e-11	31.78
GO:0071103	DNA conformation change	4.63e-14	1.62e-11	13.01
GO:1901991	negative regulation of mitotic cell cycle phase transition	4.83e-14	1.65e-11	9.38
GO:0044839	cell cycle G2/M phase transition	5.07e-14	1.69e-11	5.63
GO:0031570	DNA integrity checkpoint	5.21e-14	1.69e-11	10.52
GO:0044843	cell cycle G1/S phase transition	6.86e-14	2.18e-11	7.33
GO:0000082	G1/S transition of mitotic cell cycle	6.86e-14	2.14e-11	7.33
GO:0044763	single-organism cellular process	7.45e-14	2.27e-11	1.59
GO:0090068	positive regulation of cell cycle process	9.39e-14	2.8e-11	7.46
GO:0045930	negative regulation of mitotic cell cycle	1.05e-13	3.08e-11	8.02
GO:0000819	sister chromatid segregation	1.11e-13	3.18e-11	32.39
GO:0070507	regulation of microtubule cytoskeleton organization	1.38e-13	3.86e-11	10.34
GO:0046483	heterocycle metabolic process	1.5e-13	4.14e-11	1.3
GO:0007010	cytoskeleton organization	1.7e-13	4.58e-11	6.3
GO:1901988	negative regulation of cell cycle phase transition	2.57e-13	6.8e-11	8.67
GO:0009987	cellular process	3.27e-13	8.52e-11	1.14
BLCA
GO Term	Description	P-value	FDR q-value	Enrichment
GO:0010528	regulation of transposition	1.57e-05	0.225	11.31
GO:0010529	negative regulation of transposition	1.57e-05	0.112	11.31
GO:0042157	lipoprotein metabolic process	6.58e-05	0.314	18.71
GO:0045869	negative regulation of single stranded viral RNA replication via double stranded DNA intermediate	6.83e-05	0.245	19.82
GO:0070383	DNA cytosine deamination	6.83e-05	0.196	19.82
GO:0021914	negative regulation of smoothened signaling pathway involved in ventral spinal cord patterning	0.00018	0.429	119.74
GO:2000676	positive regulation of type B pancreatic cell apoptotic process	0.00023	0.47	27.32
GO:0046598	positive regulation of viral entry into host cell	0.000243	0.435	8.76
GO:0034249	negative regulation of cellular amide metabolic process	0.000265	0.422	3.54
GO:0034248	regulation of cellular amide metabolic process	0.000294	0.421	2.1
GO:0045091	regulation of single stranded viral RNA replication via double stranded DNA intermediate	0.000312	0.407	14.87
GO:0017148	negative regulation of translation	0.00048	0.573	3.54
GO:0060333	interferon-gamma-mediated signaling pathway	0.000595	0.656	11.67
GO:0010632	regulation of epithelial cell migration	0.000596	0.61	1.92
GO:0043985	histone H4-R3 methylation	0.000655	0.625	22.23
GO:1900047	negative regulation of hemostasis	0.000677	0.606	3.6
GO:0030195	negative regulation of blood coagulation	0.000677	0.57	3.6
GO:0006417	regulation of translation	0.000683	0.544	2.08
GO:0045006	DNA deamination	0.000952	0.718	11.89
BRCA
GO Term	Description	P-value	FDR q-value	Enrichment
GO:0044265	cellular macromolecule catabolic process	2.93e-12	4.19e-08	2.06
GO:0009057	macromolecule catabolic process	3.45e-12	2.47e-08	1.99
GO:0046907	intracellular transport	2.49e-11	1.19e-07	1.77
GO:1902582	single-organism intracellular transport	2.02e-10	7.22e-07	1.82
GO:0015031	protein transport	2.44e-10	7e-07	1.81
GO:0051649	establishment of localization in cell	4.52e-10	1.08e-06	1.69
GO:0019941	modification-dependent protein catabolic process	1.46e-09	2.99e-06	2.38
GO:0043632	modification-dependent macromolecule catabolic process	3.44e-09	6.16e-06	2.33
GO:0043170	macromolecule metabolic process	6.88e-09	1.09e-05	1.18
GO:0051603	proteolysis involved in cellular protein catabolic process	8.74e-09	1.25e-05	2.22
GO:0006511	ubiquitin-dependent protein catabolic process	1.21e-08	1.57e-05	2.31
GO:0045184	establishment of protein localization	2.11e-08	2.52e-05	1.68
GO:0044260	cellular macromolecule metabolic process	4.2e-08	4.63e-05	1.18
GO:0043161	proteasome-mediated ubiquitin-dependent protein catabolic process	4.93e-08	5.05e-05	2.53
GO:0010498	proteasomal protein catabolic process	5.32e-08	5.08e-05	2.5
GO:0050852	T cell receptor signaling pathway	5.99e-08	5.36e-05	3.25
GO:1901575	organic substance catabolic process	6.47e-08	5.45e-05	1.59
GO:0044248	cellular catabolic process	1.32e-07	0.000105	1.6
GO:0050851	antigen receptor-mediated signaling pathway	1.4e-07	0.000105	2.96
GO:0033036	macromolecule localization	1.55e-07	0.000111	1.46
GO:0044238	primary metabolic process	1.8e-07	0.000122	1.15
GO:0008104	protein localization	1.82e-07	0.000118	1.46
GO:0071704	organic substance metabolic process	2.91e-07	0.000181	1.14
GO:0006886	intracellular protein transport	3.04e-07	0.000181	1.88
GO:0006612	protein targeting to membrane	4.11e-07	0.000236	2.54
GO:0006508	proteolysis	5.22e-07	0.000288	1.58
GO:0030163	protein catabolic process	5.24e-07	0.000278	2.21
GO:0071702	organic substance transport	5.48e-07	0.00028	1.49
GO:0072599	establishment of protein localization to endoplasmic reticulum	6.21e-07	0.000306	3.02
GO:0090150	establishment of protein localization to membrane	7.46e-07	0.000356	2.14
GO:0090090	negative regulation of canonical Wnt signaling pathway	8.62e-07	0.000398	2.57
GO:0034660	ncRNA metabolic process	9.7e-07	0.000434	1.75
GO:0008152	metabolic process	1.03e-06	0.000448	1.13
GO:0051168	nuclear export	1.24e-06	0.000523	5.51
GO:0044419	interspecies interaction between organisms	1.39e-06	0.000568	1.84
GO:0002768	immune response-regulating cell surface receptor signaling pathway	1.63e-06	0.00065	2.3
GO:0019538	protein metabolic process	1.77e-06	0.000683	1.26
GO:0009987	cellular process	2.62e-06	0.000987	1.07
GO:1902580	single-organism cellular localization	2.89e-06	0.00106	1.64
GO:0006614	SRP-dependent cotranslational protein targeting to membrane	3.32e-06	0.00119	3
GO:0045047	protein targeting to ER	3.48e-06	0.00121	2.92
GO:0006613	cotranslational protein targeting to membrane	4.2e-06	0.00143	2.89
GO:0002429	immune response-activating cell surface receptor signaling pathway	4.48e-06	0.00149	2.1
GO:0009056	catabolic process	4.84e-06	0.00158	1.44
GO:0051641	cellular localization	5.37e-06	0.00171	1.52
GO:0060828	regulation of canonical Wnt signaling pathway	5.54e-06	0.00172	2.17
GO:0010821	regulation of mitochondrion organization	5.54e-06	0.00169	3.72
GO:0031325	positive regulation of cellular metabolic process	5.78e-06	0.00172	1.33
GO:0031398	positive regulation of protein ubiquitination	6.01e-06	0.00176	2.57
GO:0016071	mRNA metabolic process	6.31e-06	0.00181	1.7
GO:0070972	protein localization to endoplasmic reticulum	6.55e-06	0.00184	2.78
GO:0006413	translational initiation	6.65e-06	0.00183	2.45
GO:0010604	positive regulation of macromolecule metabolic process	7.14e-06	0.00193	1.33
GO:0002764	immune response-regulating signaling pathway	7.43e-06	0.00197	2.05
GO:0033209	tumor necrosis factor-mediated signaling pathway	8.51e-06	0.00222	3.1
GO:0061024	membrane organization	8.94e-06	0.00229	1.58
GO:0006605	protein targeting	1.21e-05	0.00305	1.95
GO:0072657	protein localization to membrane	1.23e-05	0.00305	1.91
GO:0031396	regulation of protein ubiquitination	1.24e-05	0.00302	2.68
GO:0030178	negative regulation of Wnt signaling pathway	1.29e-05	0.00308	2.25
GO:0050776	regulation of immune response	1.59e-05	0.00374	1.61
GO:0032984	macromolecular complex disassembly	1.75e-05	0.00405	5.21
GO:0090304	nucleic acid metabolic process	1.88e-05	0.00428	1.21
GO:0000956	nuclear-transcribed mRNA catabolic process	1.95e-05	0.00436	2.19
GO:0002684	positive regulation of immune system process	2.13e-05	0.0047	1.58
GO:0016032	viral process	2.27e-05	0.00493	1.8
GO:0044403	symbiosis, encompassing mutualism through parasitism	2.27e-05	0.00485	1.8
GO:0044237	cellular metabolic process	2.31e-05	0.00487	1.15
GO:0006810	transport	2.34e-05	0.00487	1.29
GO:0006725	cellular aromatic compound metabolic process	2.57e-05	0.00526	1.19
GO:2000060	positive regulation of protein ubiquitination involved in ubiquitin-dependent protein catabolic process	2.63e-05	0.00531	3.26
GO:0050778	positive regulation of immune response	2.76e-05	0.00548	1.68
GO:0006996	organelle organization	2.76e-05	0.00541	1.27
GO:1903322	positive regulation of protein modification by small protein conjugation or removal	2.91e-05	0.00562	2.38
GO:0002757	immune response-activating signal transduction	2.97e-05	0.00566	2.03
GO:0000184	nuclear-transcribed mRNA catabolic process, nonsense-mediated decay	2.99e-05	0.00564	2.58
GO:0006913	nucleocytoplasmic transport	3.16e-05	0.00588	3.8
GO:0002376	immune system process	3.35e-05	0.00615	1.36
GO:2000058	regulation of protein ubiquitination involved in ubiquitin-dependent protein catabolic process	3.38e-05	0.00613	3.11
GO:0051246	regulation of protein metabolic process	3.55e-05	0.00635	1.31
GO:0044764	multi-organism cellular process	3.69e-05	0.00653	1.77
GO:0071840	cellular component organization or biogenesis	3.77e-05	0.00659	1.17
GO:0044802	single-organism membrane organization	4.08e-05	0.00704	1.57
GO:0002253	activation of immune response	4.09e-05	0.00698	1.77
GO:0009893	positive regulation of metabolic process	4.1e-05	0.00691	1.29
GO:0006139	nucleobase-containing compound metabolic process	4.12e-05	0.00686	1.19
GO:0038093	Fc receptor signaling pathway	4.29e-05	0.00707	3.06
GO:0006396	RNA processing	4.39e-05	0.00714	1.51
GO:0046483	heterocycle metabolic process	4.41e-05	0.00709	1.19
GO:0038061	NIK/NF-kappaB signaling	4.46e-05	0.0071	3.7
GO:0051351	positive regulation of ligase activity	4.72e-05	0.00743	2.77
GO:0051169	nuclear transport	4.75e-05	0.00739	3.68
GO:1903320	regulation of protein modification by small protein conjugation or removal	5.61e-05	0.00864	2.48
GO:0019222	regulation of metabolic process	5.97e-05	0.00909	1.15
GO:0016043	cellular component organization	6.01e-05	0.00905	1.16
GO:0000209	protein polyubiquitination	6.01e-05	0.00896	2.33
GO:0051437	positive regulation of ubiquitin-protein ligase activity involved in regulation of mitotic cell cycle transition	6.08e-05	0.00897	3.46
GO:0051443	positive regulation of ubiquitin-protein transferase activity	6.47e-05	0.00946	2.78
GO:0006401	RNA catabolic process	6.81e-05	0.00985	2
GO:0032268	regulation of cellular protein metabolic process	7.21e-05	0.0103	1.31
GO:0010822	positive regulation of mitochondrion organization	7.71e-05	0.0109	4.15
GO:0051726	regulation of cell cycle	8.05e-05	0.0113	1.49
GO:0034613	cellular protein localization	8.41e-05	0.0117	1.6
GO:0051234	establishment of localization	8.56e-05	0.0118	1.26
GO:1901360	organic cyclic compound metabolic process	8.58e-05	0.0117	1.17
GO:0006974	cellular response to DNA damage stimulus	8.69e-05	0.0117	1.64
GO:0031323	regulation of cellular metabolic process	8.83e-05	0.0118	1.16
GO:0006402	mRNA catabolic process	8.89e-05	0.0118	2.06
GO:0006399	tRNA metabolic process	9.41e-05	0.0124	2.06
GO:0051436	negative regulation of ubiquitin-protein ligase activity involved in mitotic cell cycle	9.69e-05	0.0126	3.49
GO:0051347	positive regulation of transferase activity	9.82e-05	0.0127	1.57
GO:0033365	protein localization to organelle	0.000107	0.0137	1.64
GO:0038095	Fc-epsilon receptor signaling pathway	0.000107	0.0136	3.64
GO:0031399	regulation of protein modification process	0.000115	0.0144	1.36
GO:0009894	regulation of catabolic process	0.000117	0.0145	1.86
GO:0051439	regulation of ubiquitin-protein ligase activity involved in mitotic cell cycle	0.000117	0.0144	3.44
GO:0098781	ncRNA transcription	0.000118	0.0144	3.72
GO:0034641	cellular nitrogen compound metabolic process	0.000121	0.0146	1.21
GO:1904668	positive regulation of ubiquitin protein ligase activity	0.000124	0.0149	3.29
GO:0006807	nitrogen compound metabolic process	0.000126	0.015	1.2
GO:0006950	response to stress	0.000133	0.0157	1.23
GO:0072594	establishment of protein localization to organelle	0.000133	0.0156	2.15
GO:0002694	regulation of leukocyte activation	0.000134	0.0156	1.81
GO:0070727	cellular macromolecule localization	0.000135	0.0156	1.58
GO:1904667	negative regulation of ubiquitin protein ligase activity	0.000138	0.0158	3.39
GO:0048193	Golgi vesicle transport	0.000139	0.0158	1.97
GO:0051338	regulation of transferase activity	0.000139	0.0157	1.61
GO:0019083	viral transcription	0.000156	0.0174	2.46
GO:0002696	positive regulation of leukocyte activation	0.000164	0.0182	1.84
GO:0002223	stimulatory C-type lectin receptor signaling pathway	0.000167	0.0184	2.55
GO:0051179	localization	0.00017	0.0186	1.24
GO:1904951	positive regulation of establishment of protein localization	0.000189	0.0205	1.73
GO:1903047	mitotic cell cycle process	0.000192	0.0206	1.62
GO:1903827	regulation of cellular protein localization	0.000207	0.0221	1.83
GO:0060255	regulation of macromolecule metabolic process	0.000221	0.0234	1.18
GO:0051251	positive regulation of lymphocyte activation	0.000222	0.0234	1.97
GO:0022402	cell cycle process	0.000226	0.0236	1.4
GO:0002220	innate immune response activating cell surface receptor signaling pathway	0.00023	0.0239	2.51
GO:0019882	antigen processing and presentation	0.000231	0.0238	1.91
GO:0033043	regulation of organelle organization	0.000231	0.0236	1.46
GO:0051249	regulation of lymphocyte activation	0.000245	0.0249	1.85
GO:0006620	posttranslational protein targeting to membrane	0.000252	0.0255	135.55
GO:0006914	autophagy	0.000254	0.0254	6.27
GO:1904666	regulation of ubiquitin protein ligase activity	0.000258	0.0257	3.13
GO:0031329	regulation of cellular catabolic process	0.000269	0.0265	1.89
GO:0031145	anaphase-promoting complex-dependent catabolic process	0.000294	0.0289	3.22
GO:1904885	beta-catenin destruction complex assembly	0.000295	0.0287	11.74
GO:0009896	positive regulation of catabolic process	0.000297	0.0287	1.7
GO:1900180	regulation of protein localization to nucleus	0.000299	0.0287	1.85
GO:0031331	positive regulation of cellular catabolic process	0.000303	0.0289	1.76
GO:0050867	positive regulation of cell activation	0.000307	0.0292	1.88
GO:0031397	negative regulation of protein ubiquitination	0.000309	0.0291	3.17
GO:0043241	protein complex disassembly	0.000319	0.0299	4.55
GO:0030111	regulation of Wnt signaling pathway	0.000319	0.0297	1.8
GO:1903050	regulation of proteolysis involved in cellular protein catabolic process	0.000329	0.0304	2.47
GO:0045088	regulation of innate immune response	0.000336	0.0308	1.79
GO:0044267	cellular protein metabolic process	0.000343	0.0313	1.23
GO:0007005	mitochondrion organization	0.000353	0.032	2.57
GO:0051340	regulation of ligase activity	0.000355	0.032	2.46
GO:0006824	cobalt ion transport	0.000364	0.0326	11.1
GO:0007049	cell cycle	0.000387	0.0344	1.76
GO:0070663	regulation of leukocyte proliferation	0.000395	0.0349	2.45
GO:0051254	positive regulation of RNA metabolic process	0.000396	0.0348	1.61
GO:1901030	positive regulation of mitochondrial outer membrane permeabilization involved in apoptotic signaling pathway	0.000402	0.0351	8.88
GO:0070830	bicellular tight junction assembly	0.000404	0.035	3.57
GO:0034470	ncRNA processing	0.000404	0.0349	1.65
GO:0002479	antigen processing and presentation of exogenous peptide antigen via MHC class I, TAP-dependent	0.000414	0.0355	3.59
GO:0007034	vacuolar transport	0.000425	0.0362	1.99
GO:0080090	regulation of primary metabolic process	0.000428	0.0363	1.14
GO:0043085	positive regulation of catalytic activity	0.000429	0.0361	1.32
GO:1902590	multi-organism organelle organization	0.000449	0.0376	37.19
GO:1902592	multi-organism membrane budding	0.000449	0.0374	37.19
GO:0046755	viral budding	0.000449	0.0372	37.19
GO:0042992	negative regulation of transcription factor import into nucleus	0.000458	0.0377	11.99
GO:0051444	negative regulation of ubiquitin-protein transferase activity	0.000459	0.0376	3.1
GO:1903829	positive regulation of cellular protein localization	0.000493	0.0401	2.14
GO:0031400	negative regulation of protein modification process	0.000503	0.0407	1.6
GO:0034655	nucleobase-containing compound catabolic process	0.000505	0.0407	1.72
GO:0045059	positive thymic T cell selection	0.000511	0.0409	7.94
GO:0002682	regulation of immune system process	0.000512	0.0407	1.38
GO:0070201	regulation of establishment of protein localization	0.000512	0.0405	1.72
GO:0039656	modulation by virus of host gene expression	0.000521	0.041	17.56
GO:0006412	translation	0.000539	0.0421	1.92
GO:0070647	protein modification by small protein conjugation or removal	0.000544	0.0423	1.51
GO:0050870	positive regulation of T cell activation	0.000549	0.0425	2.01
GO:0090132	epithelium migration	0.000557	0.0429	1796.1
GO:0044093	positive regulation of molecular function	0.000561	0.043	1.29
GO:0007032	endosome organization	0.000562	0.0428	18.73
GO:0007006	mitochondrial membrane organization	0.000565	0.0428	5.27
GO:0051128	regulation of cellular component organization	0.000571	0.043	1.28
GO:1903052	positive regulation of proteolysis involved in cellular protein catabolic process	0.000574	0.0431	2.19
GO:0050670	regulation of lymphocyte proliferation	0.000578	0.0431	2.48
GO:0048522	positive regulation of cellular process	0.000591	0.0438	1.18
GO:1903321	negative regulation of protein modification by small protein conjugation or removal	0.000592	0.0437	2.96
GO:0002294	CD4-positive, alpha-beta T cell differentiation involved in immune response	0.000601	0.0441	9.8
GO:0042093	T-helper cell differentiation	0.000601	0.0439	9.8
GO:0051352	negative regulation of ligase activity	0.000621	0.0451	3.02
GO:0046649	lymphocyte activation	0.00063	0.0456	1.79
GO:0010212	response to ionizing radiation	0.000661	0.0475	1.95
GO:0032944	regulation of mononuclear cell proliferation	0.00067	0.048	2.45
GO:0042176	regulation of protein catabolic process	0.000676	0.0482	2.07
GO:0051247	positive regulation of protein metabolic process	0.000695	0.0493	1.35
GO:0006418	tRNA aminoacylation for protein translation	0.000703	0.0496	3.32
GO:0007029	endoplasmic reticulum organization	0.000711	0.0499	3.96
GO:0050865	regulation of cell activation	0.000714	0.0499	1.65
GO:0042590	antigen processing and presentation of exogenous peptide antigen via MHC class I	0.000726	0.0504	3.41
GO:0007033	vacuole organization	0.000728	0.0504	9.34
GO:0032880	regulation of protein localization	0.000738	0.0508	1.65
GO:0019058	viral life cycle	0.000745	0.051	31.68
GO:0051092	positive regulation of NF-kappaB transcription factor activity	0.000758	0.0517	3.22
GO:0031295	T cell costimulation	0.000758	0.0515	3.04
GO:0016070	RNA metabolic process	0.000764	0.0516	1.19
GO:0042795	snRNA transcription from RNA polymerase II promoter	0.000769	0.0517	3.7
GO:0009301	snRNA transcription	0.000769	0.0514	3.7
GO:0002478	antigen processing and presentation of exogenous peptide antigen	0.000769	0.0513	2.01
GO:0051438	regulation of ubiquitin-protein transferase activity	0.000771	0.0511	2.4
GO:0002741	positive regulation of cytokine secretion involved in immune response	0.000777	0.0513	4490.25
GO:0051173	positive regulation of nitrogen compound metabolic process	0.000796	0.0523	1.57
GO:0043903	regulation of symbiosis, encompassing mutualism through parasitism	0.000808	0.0529	1.8
GO:0043043	peptide biosynthetic process	0.00081	0.0528	1.85
GO:0045732	positive regulation of protein catabolic process	0.000838	0.0543	2.31
GO:0006521	regulation of cellular amino acid metabolic process	0.000857	0.0553	2.87
GO:1900181	negative regulation of protein localization to nucleus	0.000857	0.055	8.25
GO:0034112	positive regulation of homotypic cell-cell adhesion	0.000864	0.0552	1.95
GO:0006281	DNA repair	0.000873	0.0556	1.77
GO:0031294	lymphocyte costimulation	0.000897	0.0568	2.99
GO:0022409	positive regulation of cell-cell adhesion	0.000913	0.0576	1.87
GO:0008380	RNA splicing	0.000915	0.0574	2.01
GO:0065009	regulation of molecular function	0.000928	0.058	1.22
GO:0050716	positive regulation of interleukin-1 secretion	0.000935	0.0582	4.13
GO:0085032	modulation by symbiont of host I-kappaB kinase/NF-kappaB cascade	0.000946	0.0587	1056.53
GO:0052250	modulation of signal transduction in other organism involved in symbiotic interaction	0.000946	0.0584	1056.53
GO:0052027	modulation by symbiont of host signal transduction pathway	0.000946	0.0582	1056.53
GO:0044501	modulation of signal transduction in other organism	0.000946	0.0579	1056.53
GO:0045321	leukocyte activation	0.00095	0.0579	1.64
GO:0036258	multivesicular body assembly	0.000969	0.0588	29.49
GO:0045935	positive regulation of nucleobase-containing compound metabolic process	0.000976	0.059	1.53
GO:0071428	rRNA-containing ribonucleoprotein complex export from nucleus	0.000977	0.0588	10.79
GO:0033750	ribosome localization	0.000977	0.0585	10.79
GO:0033753	establishment of ribosome localization	0.000977	0.0583	10.79
GO:0000054	ribosomal subunit export from nucleus	0.000977	0.058	10.79
CESC
GO Term	Description	P-value	FDR q-value	Enrichment
GO:0022610	biological adhesion	3.67e-10	5.26e-06	1.68
GO:0030198	extracellular matrix organization	5.06e-10	3.62e-06	2.22
GO:0043062	extracellular structure organization	5.79e-10	2.76e-06	6.3
GO:0007155	cell adhesion	8.68e-10	3.11e-06	1.67
GO:0098609	cell-cell adhesion	3.56e-09	1.02e-05	1.86
GO:0002376	immune system process	2.21e-08	5.29e-05	1.59
GO:0044699	single-organism process	4.42e-08	9.04e-05	1.23
GO:0007159	leukocyte cell-cell adhesion	5.45e-08	9.75e-05	2.3
GO:0006955	immune response	1.17e-07	0.000187	1.61
GO:0098602	single organism cell adhesion	1.73e-07	0.000248	1.86
GO:0018126	protein hydroxylation	2.14e-07	0.000278	54.23
GO:0016337	single organismal cell-cell adhesion	3.34e-07	0.000398	1.87
GO:0019511	peptidyl-proline hydroxylation	6.06e-07	0.000668	89.14
GO:0018208	peptidyl-proline modification	7.06e-07	0.000722	29.16
GO:0045321	leukocyte activation	1.65e-06	0.00157	1.87
GO:0002688	regulation of leukocyte chemotaxis	3.17e-06	0.00284	5.1
GO:0070486	leukocyte aggregation	3.44e-06	0.0029	2.19
GO:0050920	regulation of chemotaxis	3.58e-06	0.00285	3.63
GO:0002685	regulation of leukocyte migration	3.64e-06	0.00274	3.96
GO:0022407	regulation of cell-cell adhesion	3.71e-06	0.00266	1.86
GO:0002687	positive regulation of leukocyte migration	3.77e-06	0.00257	4.74
GO:0030335	positive regulation of cell migration	4.37e-06	0.00285	2.61
GO:0046649	lymphocyte activation	5.49e-06	0.00342	1.86
GO:0022409	positive regulation of cell-cell adhesion	5.82e-06	0.00347	2.09
GO:0001525	angiogenesis	6.94e-06	0.00398	2.99
GO:0030949	positive regulation of vascular endothelial growth factor receptor signaling pathway	7.1e-06	0.00391	16.27
GO:2000147	positive regulation of cell motility	7.66e-06	0.00407	2.53
GO:0001666	response to hypoxia	8.06e-06	0.00412	2.96
GO:0045765	regulation of angiogenesis	1.07e-05	0.00531	3.09
GO:0090023	positive regulation of neutrophil chemotaxis	1.11e-05	0.0053	11.53
GO:0050900	leukocyte migration	1.47e-05	0.00681	2.94
GO:0030155	regulation of cell adhesion	1.48e-05	0.00662	1.6
GO:0002690	positive regulation of leukocyte chemotaxis	1.49e-05	0.00647	5.18
GO:0045785	positive regulation of cell adhesion	1.5e-05	0.00633	2.59
GO:0036293	response to decreased oxygen levels	1.5e-05	0.00615	2.86
GO:0030947	regulation of vascular endothelial growth factor receptor signaling pathway	1.58e-05	0.00627	11.25
GO:0051272	positive regulation of cellular component movement	1.62e-05	0.00626	2.46
GO:1903037	regulation of leukocyte cell-cell adhesion	1.63e-05	0.00613	1.92
GO:0098742	cell-cell adhesion via plasma-membrane adhesion molecules	1.65e-05	0.00604	2.14
GO:0070489	T cell aggregation	1.78e-05	0.00638	2.12
GO:0042110	T cell activation	1.78e-05	0.00622	2.12
GO:0040017	positive regulation of locomotion	2e-05	0.00681	2.43
GO:0071593	lymphocyte aggregation	2.33e-05	0.00776	2.1
GO:0002250	adaptive immune response	2.48e-05	0.00808	2.12
GO:0071624	positive regulation of granulocyte chemotaxis	2.95e-05	0.00939	10.2
GO:0050857	positive regulation of antigen receptor-mediated signaling pathway	3.27e-05	0.0102	5.61
GO:1902624	positive regulation of neutrophil migration	3.82e-05	0.0117	9.82
GO:0090022	regulation of neutrophil chemotaxis	3.82e-05	0.0114	9.82
GO:0050863	regulation of T cell activation	4.14e-05	0.0121	1.9
GO:0019471	4-hydroxyproline metabolic process	4.28e-05	0.0123	76.11
GO:0006950	response to stress	4.4e-05	0.0124	1.42
GO:0070482	response to oxygen levels	5.03e-05	0.0138	2.68
GO:1901342	regulation of vasculature development	5.17e-05	0.014	2.81
GO:0002439	chronic inflammatory response to antigenic stimulus	5.43e-05	0.0144	217.71
GO:0046136	positive regulation of vitamin metabolic process	5.43e-05	0.0141	217.71
GO:0060559	positive regulation of calcidiol 1-monooxygenase activity	5.43e-05	0.0139	217.71
GO:0060557	positive regulation of vitamin D biosynthetic process	5.43e-05	0.0136	217.71
GO:0001775	cell activation	5.96e-05	0.0147	1.62
GO:0007156	homophilic cell adhesion via plasma membrane adhesion molecules	6.03e-05	0.0146	2.11
GO:0050921	positive regulation of chemotaxis	6.23e-05	0.0149	4.04
GO:0030199	collagen fibril organization	7.37e-05	0.0173	4
GO:0006952	defense response	7.43e-05	0.0172	1.59
GO:0051249	regulation of lymphocyte activation	7.87e-05	0.0179	1.75
GO:0002684	positive regulation of immune system process	0.000106	0.0236	1.77
GO:1902622	regulation of neutrophil migration	0.000106	0.0233	8.56
GO:0045091	regulation of single stranded viral RNA replication via double stranded DNA intermediate	0.000108	0.0234	11.4
GO:0032787	monocarboxylic acid metabolic process	0.000111	0.0238	2.38
GO:0006954	inflammatory response	0.000117	0.0247	2.38
GO:0000904	cell morphogenesis involved in differentiation	0.000121	0.0252	3.66
GO:0002521	leukocyte differentiation	0.000123	0.0251	1.8
GO:0055114	oxidation-reduction process	0.000127	0.0256	2.02
GO:0034116	positive regulation of heterotypic cell-cell adhesion	0.000137	0.0273	47.27
GO:0030517	negative regulation of axon extension	0.000141	0.0277	3.77
GO:0034110	regulation of homotypic cell-cell adhesion	0.000141	0.0274	1.8
GO:0060326	cell chemotaxis	0.000143	0.0274	2.88
GO:0030730	sequestering of triglyceride	0.000158	0.0298	163.28
GO:0033631	cell-cell adhesion mediated by integrin	0.000162	0.03	30.76
GO:0045410	positive regulation of interleukin-6 biosynthetic process	0.000163	0.03	213.82
GO:0071622	regulation of granulocyte chemotaxis	0.000183	0.0331	6.63
GO:0016477	cell migration	0.000184	0.033	1.46
GO:0002507	tolerance induction	0.000186	0.0328	5.93
GO:0018401	peptidyl-proline hydroxylation to 4-hydroxy-L-proline	0.000192	0.0335	156.18
GO:0048843	negative regulation of axon extension involved in axon guidance	0.000198	0.0342	4.47
GO:0002858	regulation of natural killer cell mediated cytotoxicity directed against tumor cell target	0.000199	0.034	7.08
GO:0002855	regulation of natural killer cell mediated immune response to tumor cell	0.000199	0.0336	7.08
GO:0043412	macromolecule modification	0.000221	0.0368	2.36
GO:0030334	regulation of cell migration	0.000228	0.0375	1.96
GO:0010528	regulation of transposition	0.000229	0.0372	10.13
GO:0010529	negative regulation of transposition	0.000229	0.0368	10.13
GO:0070848	response to growth factor	0.000229	0.0365	1.84
GO:0048646	anatomical structure formation involved in morphogenesis	0.000235	0.0369	5.48
GO:2000810	regulation of bicellular tight junction assembly	0.000237	0.0368	11.34
GO:0050707	regulation of cytokine secretion	0.000237	0.0365	2.11
GO:0021856	hypothalamic tangential migration using cell-axon interactions	0.00024	0.0365	87.61
GO:0021828	gonadotrophin-releasing hormone neuronal migration to the hypothalamus	0.00024	0.0361	87.61
GO:0021824	cerebral cortex tangential migration using cell-axon interactions	0.00024	0.0358	87.61
GO:0021825	substrate-dependent cerebral cortex tangential migration	0.00024	0.0354	87.61
GO:1903375	facioacoustic ganglion development	0.00024	0.035	87.61
GO:1902336	positive regulation of retinal ganglion cell axon guidance	0.000242	0.035	86.77
GO:0038190	VEGF-activated neuropilin signaling pathway	0.000242	0.0347	86.77
GO:0038189	neuropilin signaling pathway	0.000242	0.0344	86.77
GO:0006935	chemotaxis	0.000243	0.0342	2.55
GO:0042330	taxis	0.000262	0.0365	2.54
GO:0043534	blood vessel endothelial cell migration	0.000264	0.0363	12.68
GO:0006464	cellular protein modification process	0.000267	0.0365	2.36
GO:0036211	protein modification process	0.000267	0.0361	2.36
GO:0001817	regulation of cytokine production	0.000292	0.0391	1.81
GO:0044710	single-organism metabolic process	0.000293	0.0388	1.5
GO:0007044	cell-substrate junction assembly	0.000304	0.0399	7.48
GO:0002437	inflammatory response to antigenic stimulus	0.000311	0.0405	42.6
GO:0030098	lymphocyte differentiation	0.000316	0.0408	1.89
GO:0045954	positive regulation of natural killer cell mediated cytotoxicity	0.000358	0.0457	6.26
GO:0048870	cell motility	0.000369	0.0467	1.42
GO:0071639	positive regulation of monocyte chemotactic protein-1 production	0.00037	0.0465	110.53
GO:0042269	regulation of natural killer cell mediated cytotoxicity	0.000374	0.0466	3.89
GO:0009966	regulation of signal transduction	0.000376	0.0464	3.56
GO:0009119	ribonucleoside metabolic process	0.000382	0.0467	1.81
GO:0019538	protein metabolic process	0.000382	0.0464	2.01
GO:0061011	hepatic duct development	0.00039	0.0469	2565.86
GO:0044267	cellular protein metabolic process	0.00039	0.0466	2.17
GO:0070665	positive regulation of leukocyte proliferation	0.000407	0.0482	10.55
GO:0034113	heterotypic cell-cell adhesion	0.000409	0.048	18.61
GO:0045869	negative regulation of single stranded viral RNA replication via double stranded DNA intermediate	0.000418	0.0487	12.16
GO:0070383	DNA cytosine deamination	0.000418	0.0483	12.16
GO:0051270	regulation of cellular component movement	0.000418	0.0479	1.85
GO:1902668	negative regulation of axon guidance	0.000435	0.0494	4.13
GO:0044259	multicellular organismal macromolecule metabolic process	0.000443	0.0499	2.54
GO:0002042	cell migration involved in sprouting angiogenesis	0.000456	0.051	16.24
GO:0007166	cell surface receptor signaling pathway	0.000483	0.0536	1.25
GO:0006090	pyruvate metabolic process	0.000494	0.0545	7.22
GO:0032963	collagen metabolic process	0.00051	0.0558	2.59
GO:0002715	regulation of natural killer cell mediated immunity	0.000523	0.0567	3.77
GO:1901700	response to oxygen-containing compound	0.000525	0.0565	1.67
GO:0002717	positive regulation of natural killer cell mediated immunity	0.00054	0.0577	5.93
GO:2000145	regulation of cell motility	0.000568	0.0603	1.87
GO:0034114	regulation of heterotypic cell-cell adhesion	0.000583	0.0614	5.68
GO:0090287	regulation of cellular response to growth factor stimulus	0.000587	0.0614	15.14
GO:0030574	collagen catabolic process	0.000593	0.0615	2.7
GO:0007176	regulation of epidermal growth factor-activated receptor activity	0.000612	0.063	6.05
GO:0050870	positive regulation of T cell activation	0.000631	0.0646	1.92
GO:1903039	positive regulation of leukocyte cell-cell adhesion	0.000646	0.0656	1.89
GO:0044763	single-organism cellular process	0.000647	0.0653	1.14
GO:1902204	positive regulation of hepatocyte growth factor receptor signaling pathway	0.000668	0.0669	1496.75
GO:0048519	negative regulation of biological process	0.000676	0.0673	2.67
GO:0060558	regulation of calcidiol 1-monooxygenase activity	0.000678	0.067	93.3
GO:0070372	regulation of ERK1 and ERK2 cascade	0.000684	0.0671	3.85
GO:0002857	positive regulation of natural killer cell mediated immune response to tumor cell	0.000705	0.0687	11.82
GO:0002860	positive regulation of natural killer cell mediated cytotoxicity directed against tumor cell target	0.000705	0.0682	11.82
GO:0071310	cellular response to organic substance	0.000708	0.0681	2.1
GO:0071363	cellular response to growth factor stimulus	0.000712	0.0679	1.83
GO:0006084	acetyl-CoA metabolic process	0.000762	0.0722	10.07
GO:0071560	cellular response to transforming growth factor beta stimulus	0.000766	0.0722	3.87
GO:0002694	regulation of leukocyte activation	0.00078	0.073	1.55
GO:0031497	chromatin assembly	0.000789	0.0734	3.76
GO:0006928	movement of cell or subcellular component	0.000802	0.0741	1.32
GO:0031663	lipopolysaccharide-mediated signaling pathway	0.000805	0.0739	31.6
GO:0001819	positive regulation of cytokine production	0.000807	0.0736	2.3
GO:0042346	positive regulation of NF-kappaB import into nucleus	0.000819	0.0743	30.7
GO:0045408	regulation of interleukin-6 biosynthetic process	0.000822	0.074	106.91
GO:0002040	sprouting angiogenesis	0.000829	0.0742	115.13
GO:0071941	nitrogen cycle metabolic process	0.000835	0.0742	6.48
GO:0050861	positive regulation of B cell receptor signaling pathway	0.000864	0.0764	6.67
GO:0002703	regulation of leukocyte mediated immunity	0.000876	0.077	1.94
GO:0034112	positive regulation of homotypic cell-cell adhesion	0.000929	0.0811	1.87
GO:0035924	cellular response to vascular endothelial growth factor stimulus	0.000937	0.0813	14.46
GO:0030728	ovulation	0.000946	0.0816	100.62
GO:0048160	primary follicle stage	0.000946	0.0812	1056.53
GO:0050671	positive regulation of lymphocyte proliferation	0.000948	0.0808	11.23
GO:0032755	positive regulation of interleukin-6 production	0.000957	0.0811	16.5
ESCA
GO Term	Description	P-value	FDR q-value	Enrichment
GO:0002003	angiotensin maturation	5.43e-05	0.777	7.19
GO:0043408	regulation of MAPK cascade	8.84e-05	0.633	2.01
GO:0036499	PERK-mediated unfolded protein response	0.000107	0.512	22.76
GO:0051172	negative regulation of nitrogen compound metabolic process	0.00011	0.394	1.38
GO:0070482	response to oxygen levels	0.000123	0.353	1.92
GO:0071073	positive regulation of phospholipid biosynthetic process	0.00013	0.311	236.33
GO:1902415	regulation of mRNA binding	0.000134	0.275	32.7
GO:0051174	regulation of phosphorus metabolic process	0.000139	0.248	1.39
GO:0030111	regulation of Wnt signaling pathway	0.000147	0.234	1.74
GO:0042026	protein refolding	0.00015	0.215	9.63
GO:2000376	positive regulation of oxygen metabolic process	0.000167	0.217	5987
GO:0097214	positive regulation of lysosomal membrane permeability	0.000167	0.199	5987
GO:0097213	regulation of lysosomal membrane permeability	0.000167	0.184	5987
GO:0019220	regulation of phosphate metabolic process	0.000197	0.202	1.38
GO:0070988	demethylation	0.0002	0.191	6.79
GO:0009890	negative regulation of biosynthetic process	0.000208	0.186	1.36
GO:0036293	response to decreased oxygen levels	0.000237	0.2	1.91
GO:0045934	negative regulation of nucleobase-containing compound metabolic process	0.000257	0.205	1.33
GO:0006325	chromatin organization	0.000258	0.194	1.47
GO:0031327	negative regulation of cellular biosynthetic process	0.000275	0.197	1.36
GO:0001932	regulation of protein phosphorylation	0.000301	0.205	1.87
GO:0038018	Wnt receptor catabolic process	0.000306	0.199	71.27
GO:0010558	negative regulation of macromolecule biosynthetic process	0.000318	0.198	1.37
GO:0043123	positive regulation of I-kappaB kinase/NF-kappaB signaling	0.000353	0.211	1.91
GO:0014033	neural crest cell differentiation	0.000356	0.204	127.38
GO:0080135	regulation of cellular response to stress	0.000375	0.207	2.2
GO:0030178	negative regulation of Wnt signaling pathway	0.000406	0.215	1.88
GO:0071071	regulation of phospholipid biosynthetic process	0.000415	0.212	145.43
GO:0042508	tyrosine phosphorylation of Stat1 protein	0.000441	0.218	4490.25
GO:0033127	regulation of histone phosphorylation	0.000501	0.239	7.04
GO:0006334	nucleosome assembly	0.000523	0.242	2.03
GO:1900744	regulation of p38MAPK cascade	0.000557	0.249	10.69
GO:0010562	positive regulation of phosphorus metabolic process	0.00056	0.243	1.46
GO:0045937	positive regulation of phosphate metabolic process	0.00056	0.236	1.46
GO:0009628	response to abiotic stimulus	0.000638	0.261	2.56
GO:0055073	cadmium ion homeostasis	0.00066	0.263	2993.5
GO:2000296	negative regulation of hydrogen peroxide catabolic process	0.00066	0.256	2993.5
GO:2000374	regulation of oxygen metabolic process	0.00066	0.249	2993.5
GO:0097212	lysosomal membrane organization	0.00066	0.243	2993.5
GO:0009266	response to temperature stimulus	0.000666	0.238	5.94
GO:0019222	regulation of metabolic process	0.000682	0.238	1.47
GO:0032259	methylation	0.0007	0.239	2.7
GO:0031399	regulation of protein modification process	0.000703	0.234	1.45
GO:0048583	regulation of response to stimulus	0.000711	0.231	1.68
GO:1902679	negative regulation of RNA biosynthetic process	0.000726	0.231	1.39
GO:0042325	regulation of phosphorylation	0.000753	0.234	1.78
GO:0061684	chaperone-mediated autophagy	0.000823	0.251	18.74
GO:0010629	negative regulation of gene expression	0.000826	0.247	1.33
GO:0010640	regulation of platelet-derived growth factor receptor signaling pathway	0.000859	0.251	8.6
GO:0061188	negative regulation of chromatin silencing at rDNA	0.000908	0.26	45.82
GO:0061187	regulation of chromatin silencing at rDNA	0.000908	0.255	45.82
GO:1902416	positive regulation of mRNA binding	0.00096	0.264	43.59
GBM
GO Term	Description	P-value	FDR q-value	Enrichment
GO:1901654	response to ketone	1.47e-05	0.21	3.3
GO:0048378	regulation of lateral mesodermal cell fate specification	3.99e-05	0.286	157.55
GO:0035545	determination of left/right asymmetry in nervous system	5.57e-05	0.266	17961
GO:0019827	stem cell population maintenance	0.000103	0.368	14.1
GO:0098727	maintenance of cell number	0.000109	0.313	13.88
GO:0006351	transcription, DNA-templated	0.000247	0.59	1.24
GO:0097659	nucleic acid-templated transcription	0.000253	0.517	1.24
GO:0010770	positive regulation of cell morphogenesis involved in differentiation	0.000264	0.473	3.23
GO:1901655	cellular response to ketone	0.000271	0.432	4.57
GO:0042036	negative regulation of cytokine biosynthetic process	0.0003	0.429	5.84
GO:0035773	insulin secretion involved in cellular response to glucose stimulus	0.000421	0.548	26.65
GO:2000054	negative regulation of Wnt signaling pathway involved in dorsal/ventral axis specification	0.000441	0.527	4490.25
GO:0032496	response to lipopolysaccharide	0.000496	0.547	1.82
GO:0035907	dorsal aorta development	0.000501	0.513	1995.67
GO:0051384	response to glucocorticoid	0.000518	0.494	2.93
GO:0099587	inorganic ion import into cell	0.000568	0.509	14.74
GO:0098659	inorganic cation import into cell	0.000568	0.479	14.74
GO:0001878	response to yeast	0.000596	0.474	29.35
GO:0010769	regulation of cell morphogenesis involved in differentiation	0.000597	0.45	2.39
GO:0048545	response to steroid hormone	0.000603	0.432	2
GO:0071394	cellular response to testosterone stimulus	0.000607	0.414	21.21
GO:2000645	negative regulation of receptor catabolic process	0.000612	0.399	16.25
GO:0097062	dendritic spine maintenance	0.000636	0.396	10.63
GO:0070084	protein initiator methionine removal	0.000656	0.391	15.78
GO:0097460	ferrous iron import into cell	0.00066	0.378	2993.5
GO:0015734	taurine transport	0.000779	0.429	1282.93
GO:0043567	regulation of insulin-like growth factor receptor signaling pathway	0.000789	0.418	14.98
GO:0065008	regulation of biological quality	0.000846	0.433	1.38
GO:2000053	regulation of Wnt signaling pathway involved in dorsal/ventral axis specification	0.000971	0.479	2993.5
HNSC
GO Term	Description	P-value	FDR q-value	Enrichment
GO:0050863	regulation of T cell activation	2.32e-08	0.000333	2.35
GO:1903037	regulation of leukocyte cell-cell adhesion	5.42e-08	0.000388	2.29
GO:0050865	regulation of cell activation	7.05e-08	0.000336	2.18
GO:0051249	regulation of lymphocyte activation	7.94e-08	0.000284	2.11
GO:0034110	regulation of homotypic cell-cell adhesion	1.2e-07	0.000343	2.23
GO:0002694	regulation of leukocyte activation	1.28e-07	0.000304	2.15
GO:0034112	positive regulation of homotypic cell-cell adhesion	2.97e-07	0.000608	2.5
GO:0051251	positive regulation of lymphocyte activation	3.09e-07	0.000552	2.31
GO:0002696	positive regulation of leukocyte activation	3.14e-07	0.0005	2.25
GO:0050870	positive regulation of T cell activation	4.19e-07	0.000601	2.5
GO:1903039	positive regulation of leukocyte cell-cell adhesion	5.03e-07	0.000655	2.46
GO:0022409	positive regulation of cell-cell adhesion	5.26e-07	0.000628	2.34
GO:0050867	positive regulation of cell activation	8.3e-07	0.000915	2.18
GO:0050851	antigen receptor-mediated signaling pathway	4.53e-06	0.00463	2.4
GO:0045785	positive regulation of cell adhesion	6.02e-06	0.00575	1.94
GO:0022407	regulation of cell-cell adhesion	8.24e-06	0.00737	1.92
GO:0006955	immune response	9.47e-06	0.00798	1.52
GO:0030155	regulation of cell adhesion	1.74e-05	0.0138	1.67
GO:0002250	adaptive immune response	1.88e-05	0.0142	2.2
GO:0002376	immune system process	2.89e-05	0.0207	1.35
GO:0046649	lymphocyte activation	4.22e-05	0.0288	1.86
GO:0033209	tumor necrosis factor-mediated signaling pathway	4.81e-05	0.0313	2.52
GO:0002684	positive regulation of immune system process	5.44e-05	0.0339	1.53
GO:0031295	T cell costimulation	5.68e-05	0.0339	3.23
GO:0031294	lymphocyte costimulation	7.28e-05	0.0417	3.18
GO:0050670	regulation of lymphocyte proliferation	7.41e-05	0.0408	2.77
GO:0032944	regulation of mononuclear cell proliferation	8.38e-05	0.0444	2.74
GO:0032729	positive regulation of interferon-gamma production	9.64e-05	0.0493	3.64
GO:0002768	immune response-regulating cell surface receptor signaling pathway	0.000162	0.0802	1.83
GO:0001912	positive regulation of leukocyte mediated cytotoxicity	0.000167	0.0795	3.86
GO:0070663	regulation of leukocyte proliferation	0.000176	0.0811	2.61
GO:0050852	T cell receptor signaling pathway	0.000182	0.0813	2.25
GO:0070665	positive regulation of leukocyte proliferation	0.000183	0.0793	3.01
GO:0002429	immune response-activating cell surface receptor signaling pathway	0.000185	0.0777	2.06
GO:0031343	positive regulation of cell killing	0.000191	0.0783	3.94
GO:0002682	regulation of immune system process	0.000198	0.0786	1.46
GO:0001776	leukocyte homeostasis	0.000211	0.0815	4.12
GO:0050671	positive regulation of lymphocyte proliferation	0.000267	0.101	3.2
GO:0072540	T-helper 17 cell lineage commitment	0.000282	0.104	11.89
GO:0043067	regulation of programmed cell death	0.000325	0.116	1.36
GO:0042102	positive regulation of T cell proliferation	0.000328	0.115	2.96
GO:0032946	positive regulation of mononuclear cell proliferation	0.000335	0.114	3.15
GO:0048872	homeostasis of number of cells	0.00034	0.113	2.97
GO:1904711	regulation of Wnt-Frizzled-LRP5/6 complex assembly	0.00039	0.127	2565.86
GO:1904723	negative regulation of Wnt-Frizzled-LRP5/6 complex assembly	0.00039	0.124	2565.86
GO:1901296	negative regulation of canonical Wnt signaling pathway involved in cardiac muscle cell fate commitment	0.00039	0.121	2565.86
GO:1905067	negative regulation of canonical Wnt signaling pathway involved in heart development	0.00039	0.119	2565.86
GO:2000725	regulation of cardiac muscle cell differentiation	0.000497	0.148	142.55
GO:0034729	histone H3-K79 methylation	0.000501	0.146	1995.67
GO:0016579	protein deubiquitination	0.000531	0.152	3.98
GO:0032740	positive regulation of interleukin-17 production	0.000607	0.17	5.2
GO:0045619	regulation of lymphocyte differentiation	0.000617	0.17	2.85
GO:1904037	positive regulation of epithelial cell apoptotic process	0.000637	0.172	10.39
GO:0042113	B cell activation	0.000673	0.178	2.05
GO:0010941	regulation of cell death	0.000685	0.178	1.33
GO:0042981	regulation of apoptotic process	0.000702	0.179	1.34
GO:0051135	positive regulation of NK T cell activation	0.00074	0.186	6.9
GO:0002839	positive regulation of immune response to tumor cell	0.000752	0.186	5.79
GO:0002836	positive regulation of response to tumor cell	0.000752	0.182	5.79
GO:0044033	multi-organism metabolic process	0.000767	0.183	14.66
GO:0070646	protein modification by small protein removal	0.000783	0.184	3.59
GO:0045061	thymic T cell selection	0.000861	0.199	5.45
GO:0072708	response to sorbitol	0.00088	0.2	2245.12
GO:0072709	cellular response to sorbitol	0.00088	0.197	2245.12
GO:0016198	axon choice point recognition	0.000902	0.199	9.6
GO:0036514	dopaminergic neuron axon guidance	0.000971	0.211	2993.5
GO:0036515	serotonergic neuron axon guidance	0.000971	0.207	2993.5
GO:0002708	positive regulation of lymphocyte mediated immunity	0.000976	0.206	2.83
KIRC
GO Term	Description	P-value	FDR q-value	Enrichment
GO:1903047	mitotic cell cycle process	2.2e-23	3.14e-19	2.8
GO:0022402	cell cycle process	2.06e-19	1.48e-15	2.3
GO:0051301	cell division	7.47e-17	3.57e-13	4.46
GO:0007067	mitotic nuclear division	1.27e-15	4.54e-12	3.84
GO:0000280	nuclear division	1.56e-14	4.48e-11	4.29
GO:0048285	organelle fission	4.64e-14	1.11e-10	4.1
GO:1902589	single-organism organelle organization	5.27e-14	1.08e-10	2.15
GO:0007346	regulation of mitotic cell cycle	6.6e-13	1.18e-09	2.74
GO:0006996	organelle organization	6.86e-13	1.09e-09	1.84
GO:1901990	regulation of mitotic cell cycle phase transition	1.6e-11	2.29e-08	3.19
GO:1901987	regulation of cell cycle phase transition	8.4e-11	1.09e-07	3.01
GO:0010564	regulation of cell cycle process	2.41e-10	2.87e-07	2.35
GO:0007062	sister chromatid cohesion	2.98e-10	3.28e-07	5.58
GO:0051276	chromosome organization	4.32e-10	4.42e-07	2.66
GO:0051726	regulation of cell cycle	1.12e-09	1.07e-06	1.93
GO:0051302	regulation of cell division	9.53e-09	8.53e-06	2.81
GO:0006974	cellular response to DNA damage stimulus	1.02e-08	8.6e-06	1.75
GO:1901991	negative regulation of mitotic cell cycle phase transition	1.25e-08	9.96e-06	3.13
GO:0044770	cell cycle phase transition	1.35e-08	1.01e-05	2.8
GO:0000075	cell cycle checkpoint	1.85e-08	1.33e-05	7.13
GO:0007088	regulation of mitotic nuclear division	2.21e-08	1.51e-05	3.64
GO:0045930	negative regulation of mitotic cell cycle	2.56e-08	1.67e-05	2.69
GO:1901988	negative regulation of cell cycle phase transition	3.32e-08	2.07e-05	2.98
GO:0000226	microtubule cytoskeleton organization	5.3e-08	3.16e-05	3.44
GO:1902749	regulation of cell cycle G2/M phase transition	5.77e-08	3.31e-05	4.55
GO:0051783	regulation of nuclear division	6.68e-08	3.68e-05	3.3
GO:0044772	mitotic cell cycle phase transition	6.97e-08	3.7e-05	2.73
GO:0007017	microtubule-based process	8.76e-08	4.48e-05	2.7
GO:0032886	regulation of microtubule-based process	2.04e-07	0.000101	2.82
GO:0007059	chromosome segregation	2.13e-07	0.000102	5.78
GO:0010948	negative regulation of cell cycle process	3.79e-07	0.000175	2.45
GO:0007010	cytoskeleton organization	4.58e-07	0.000205	2.31
GO:0000281	mitotic cytokinesis	4.83e-07	0.000209	19.32
GO:0007051	spindle organization	5.58e-07	0.000235	4.75
GO:0051983	regulation of chromosome segregation	7.4e-07	0.000303	4.27
GO:0070507	regulation of microtubule cytoskeleton organization	7.47e-07	0.000297	3.46
GO:0033554	cellular response to stress	7.51e-07	0.000291	1.45
GO:0044763	single-organism cellular process	9.61e-07	0.000362	1.17
GO:0065009	regulation of molecular function	1.03e-06	0.000378	1.28
GO:0033043	regulation of organelle organization	1.04e-06	0.000371	1.97
GO:0045931	positive regulation of mitotic cell cycle	1.1e-06	0.000383	3.48
GO:0044093	positive regulation of molecular function	1.25e-06	0.000427	1.49
GO:0010389	regulation of G2/M transition of mitotic cell cycle	1.32e-06	0.000441	4.39
GO:0051310	metaphase plate congression	1.43e-06	0.000464	10.47
GO:0061640	cytoskeleton-dependent cytokinesis	1.83e-06	0.000582	23.33
GO:0051716	cellular response to stimulus	1.98e-06	0.000616	1.32
GO:0007052	mitotic spindle organization	2.19e-06	0.000668	5.95
GO:0000910	cytokinesis	2.3e-06	0.000687	13.16
GO:0031570	DNA integrity checkpoint	3.01e-06	0.000881	3.44
GO:0050790	regulation of catalytic activity	3.89e-06	0.00112	1.69
GO:0051303	establishment of chromosome localization	4.2e-06	0.00118	8.1
GO:1902750	negative regulation of cell cycle G2/M phase transition	5.19e-06	0.00143	5.91
GO:0007080	mitotic metaphase plate congression	5.46e-06	0.00148	10.67
GO:0050000	chromosome localization	5.83e-06	0.00155	7.82
GO:0016567	protein ubiquitination	7.16e-06	0.00186	2.83
GO:0030163	protein catabolic process	7.51e-06	0.00192	5.85
GO:0031577	spindle checkpoint	7.8e-06	0.00196	17.14
GO:0006511	ubiquitin-dependent protein catabolic process	9.04e-06	0.00223	9.82
GO:0019941	modification-dependent protein catabolic process	1.07e-05	0.00261	9.62
GO:0016043	cellular component organization	1.09e-05	0.00261	1.35
GO:0007093	mitotic cell cycle checkpoint	1.11e-05	0.0026	3.28
GO:0045787	positive regulation of cell cycle	1.13e-05	0.00261	2.13
GO:0071840	cellular component organization or biogenesis	1.19e-05	0.00269	1.24
GO:0043632	modification-dependent macromolecule catabolic process	1.22e-05	0.00274	9.42
GO:0044818	mitotic G2/M transition checkpoint	1.29e-05	0.00283	6.72
GO:0090068	positive regulation of cell cycle process	1.34e-05	0.0029	2.38
GO:0031325	positive regulation of cellular metabolic process	1.41e-05	0.00301	1.24
GO:0070925	organelle assembly	1.54e-05	0.00325	2.53
GO:0044839	cell cycle G2/M phase transition	1.57e-05	0.00326	3
GO:0010972	negative regulation of G2/M transition of mitotic cell cycle	1.87e-05	0.00383	5.84
GO:0007019	microtubule depolymerization	2.04e-05	0.00412	35.64
GO:0051603	proteolysis involved in cellular protein catabolic process	2.13e-05	0.00424	4.86
GO:0044699	single-organism process	2.24e-05	0.0044	1.14
GO:0051782	negative regulation of cell division	2.67e-05	0.00517	6.52
GO:0043085	positive regulation of catalytic activity	2.68e-05	0.00511	1.47
GO:0009893	positive regulation of metabolic process	2.71e-05	0.00511	1.27
GO:0043161	proteasome-mediated ubiquitin-dependent protein catabolic process	2.73e-05	0.00507	6.31
GO:0051438	regulation of ubiquitin-protein transferase activity	2.99e-05	0.00548	6.05
GO:0010604	positive regulation of macromolecule metabolic process	3.08e-05	0.00557	1.28
GO:0071459	protein localization to chromosome, centromeric region	3.45e-05	0.00617	17.4
GO:0010498	proteasomal protein catabolic process	3.55e-05	0.00628	6.1
GO:0098813	nuclear chromosome segregation	3.59e-05	0.00626	5.9
GO:0030071	regulation of mitotic metaphase/anaphase transition	3.83e-05	0.0066	4.81
GO:0000086	G2/M transition of mitotic cell cycle	4.12e-05	0.00702	2.9
GO:0007095	mitotic G2 DNA damage checkpoint	4.21e-05	0.0071	7.84
GO:0070647	protein modification by small protein conjugation or removal	4.37e-05	0.00728	4.5
GO:0032268	regulation of cellular protein metabolic process	4.42e-05	0.00728	1.29
GO:0006508	proteolysis	4.76e-05	0.00774	4.77
GO:0010965	regulation of mitotic sister chromatid separation	4.8e-05	0.00772	4.7
GO:1902099	regulation of metaphase/anaphase transition of cell cycle	4.8e-05	0.00763	4.7
GO:0033045	regulation of sister chromatid segregation	5.1e-05	0.00802	4.11
GO:0009081	branched-chain amino acid metabolic process	5.19e-05	0.00808	9.11
GO:0048519	negative regulation of biological process	5.58e-05	0.0086	1.17
GO:0006260	DNA replication	5.76e-05	0.00878	2.5
GO:0048522	positive regulation of cellular process	5.76e-05	0.00869	1.17
GO:0032446	protein modification by small protein conjugation	6.06e-05	0.00905	4.75
GO:0051225	spindle assembly	6.26e-05	0.00924	5.22
GO:0097306	cellular response to alcohol	7.18e-05	0.0105	2.58
GO:0051128	regulation of cellular component organization	7.49e-05	0.0108	1.37
GO:0031145	anaphase-promoting complex-dependent catabolic process	7.52e-05	0.0108	8.08
GO:0048311	mitochondrion distribution	8.58e-05	0.0122	13.54
GO:0033044	regulation of chromosome organization	0.0001	0.0141	1.83
GO:0051382	kinetochore assembly	0.000101	0.014	22.31
GO:1902850	microtubule cytoskeleton organization involved in mitosis	0.000109	0.0149	10.99
GO:0090307	mitotic spindle assembly	0.000109	0.0148	10.99
GO:0045786	negative regulation of cell cycle	0.000109	0.0147	1.79
GO:0031398	positive regulation of protein ubiquitination	0.000114	0.0152	4.67
GO:0031146	SCF-dependent proteasomal ubiquitin-dependent protein catabolic process	0.00012	0.0159	60.07
GO:0051054	positive regulation of DNA metabolic process	0.000125	0.0164	2.01
GO:0048518	positive regulation of biological process	0.000129	0.0168	1.16
GO:0060236	regulation of mitotic spindle organization	0.000134	0.0172	7.41
GO:0007049	cell cycle	0.000144	0.0185	3.2
GO:0051246	regulation of protein metabolic process	0.000153	0.0194	1.27
GO:0000819	sister chromatid segregation	0.00017	0.0213	6.23
GO:0048661	positive regulation of smooth muscle cell proliferation	0.000175	0.0218	2.95
GO:0016572	histone phosphorylation	0.000179	0.0221	6.18
GO:0030330	DNA damage response, signal transduction by p53 class mediator	0.000193	0.0236	2.92
GO:0033047	regulation of mitotic sister chromatid segregation	0.000197	0.0239	4.15
GO:0031396	regulation of protein ubiquitination	0.000205	0.0247	3.58
GO:0000076	DNA replication checkpoint	0.000208	0.0249	6.54
GO:0051340	regulation of ligase activity	0.00021	0.0249	5.41
GO:1903322	positive regulation of protein modification by small protein conjugation or removal	0.000225	0.0264	4.33
GO:0009083	branched-chain amino acid catabolic process	0.000228	0.0266	8.98
GO:0051383	kinetochore organization	0.000229	0.0265	18.59
GO:0006281	DNA repair	0.000231	0.0265	3.15
GO:0034502	protein localization to chromosome	0.000233	0.0265	49.48
GO:0031572	G2 DNA damage checkpoint	0.000234	0.0264	4.15
GO:0000070	mitotic sister chromatid segregation	0.000244	0.0273	9.04
GO:0090200	positive regulation of release of cytochrome c from mitochondria	0.000246	0.0273	9.36
GO:2000045	regulation of G1/S transition of mitotic cell cycle	0.00028	0.0308	2.57
GO:0090224	regulation of spindle organization	0.000288	0.0315	6.67
GO:0016054	organic acid catabolic process	0.000293	0.0318	2.67
GO:0046395	carboxylic acid catabolic process	0.000293	0.0316	2.67
GO:0031536	positive regulation of exit from mitosis	0.000321	0.0343	136.07
GO:0045935	positive regulation of nucleobase-containing compound metabolic process	0.000322	0.0341	1.28
GO:0018105	peptidyl-serine phosphorylation	0.000326	0.0343	2.89
GO:0035404	histone-serine phosphorylation	0.000328	0.0343	9.66
GO:0032270	positive regulation of cellular protein metabolic process	0.000333	0.0346	1.37
GO:0031648	protein destabilization	0.000336	0.0347	44.02
GO:0044265	cellular macromolecule catabolic process	0.000344	0.0352	3.52
GO:0000077	DNA damage checkpoint	0.000348	0.0353	7.77
GO:0031647	regulation of protein stability	0.000348	0.0351	5.81
GO:0006259	DNA metabolic process	0.000361	0.0362	1.59
GO:0042770	signal transduction in response to DNA damage	0.000371	0.0369	2.36
GO:0051091	positive regulation of sequence-specific DNA binding transcription factor activity	0.000384	0.0379	2.15
GO:0019886	antigen processing and presentation of exogenous peptide antigen via MHC class II	0.000384	0.0377	4.87
GO:0031109	microtubule polymerization or depolymerization	0.000384	0.0374	18.59
GO:0046605	regulation of centrosome cycle	0.000389	0.0376	4.52
GO:0051347	positive regulation of transferase activity	0.000402	0.0386	2.36
GO:0006577	amino-acid betaine metabolic process	0.000411	0.0393	6.01
GO:0010638	positive regulation of organelle organization	0.000412	0.0391	1.97
GO:0015871	choline transport	0.000416	0.0392	6.46
GO:0007094	mitotic spindle assembly checkpoint	0.000419	0.0392	10.78
GO:0001951	intestinal D-glucose absorption	0.000425	0.0395	9.03
GO:0051261	protein depolymerization	0.000448	0.0414	17.82
GO:0031331	positive regulation of cellular catabolic process	0.00045	0.0413	6.74
GO:0048523	negative regulation of cellular process	0.000457	0.0417	1.16
GO:0010212	response to ionizing radiation	0.000464	0.0421	2.34
GO:1901701	cellular response to oxygen-containing compound	0.000466	0.0419	1.5
GO:1903320	regulation of protein modification by small protein conjugation or removal	0.000469	0.0419	3.32
GO:0051256	mitotic spindle midzone assembly	0.000473	0.0421	27.95
GO:0002504	antigen processing and presentation of peptide or polysaccharide antigen via MHC class II	0.000478	0.0423	4.75
GO:0002495	antigen processing and presentation of peptide antigen via MHC class II	0.000478	0.042	4.75
GO:0051443	positive regulation of ubiquitin-protein transferase activity	0.00048	0.0419	6.28
GO:0032880	regulation of protein localization	0.000482	0.0418	1.44
GO:0051338	regulation of transferase activity	0.000494	0.0426	2.01
GO:0051130	positive regulation of cellular component organization	0.000499	0.0428	1.35
GO:0021987	cerebral cortex development	0.000513	0.0437	7.06
GO:0072329	monocarboxylic acid catabolic process	0.000514	0.0436	3.71
GO:0044843	cell cycle G1/S phase transition	0.00053	0.0447	2.86
GO:0000082	G1/S transition of mitotic cell cycle	0.00053	0.0444	2.86
GO:0051247	positive regulation of protein metabolic process	0.000537	0.0447	1.35
GO:0006977	DNA damage response, signal transduction by p53 class mediator resulting in cell cycle arrest	0.000547	0.0452	3.12
GO:0051640	organelle localization	0.000548	0.0451	2.36
GO:0009437	carnitine metabolic process	0.000567	0.0464	6.74
GO:1904666	regulation of ubiquitin protein ligase activity	0.000572	0.0465	6.02
GO:0071173	spindle assembly checkpoint	0.000573	0.0463	10.21
GO:0000083	regulation of transcription involved in G1/S transition of mitotic cell cycle	0.000609	0.049	4.47
GO:1902806	regulation of cell cycle G1/S phase transition	0.000633	0.0506	2.4
GO:0031399	regulation of protein modification process	0.000641	0.051	1.27
GO:0009062	fatty acid catabolic process	0.00065	0.0514	4.13
GO:1902400	intracellular signal transduction involved in G1 DNA damage checkpoint	0.000654	0.0515	3.07
GO:1902403	signal transduction involved in mitotic DNA integrity checkpoint	0.000654	0.0512	3.07
GO:1902402	signal transduction involved in mitotic DNA damage checkpoint	0.000654	0.0509	3.07
GO:0072431	signal transduction involved in mitotic G1 DNA damage checkpoint	0.000654	0.0506	3.07
GO:0072413	signal transduction involved in mitotic cell cycle checkpoint	0.000654	0.0504	3.07
GO:0021849	neuroblast division in subventricular zone	0.00066	0.0506	2993.5
GO:1901992	positive regulation of mitotic cell cycle phase transition	0.000663	0.0505	3.67
GO:0044248	cellular catabolic process	0.000666	0.0505	2.54
GO:0021541	ammon gyrus development	0.000668	0.0504	1496.75
GO:0051351	positive regulation of ligase activity	0.000668	0.0501	5.98
GO:0045893	positive regulation of transcription, DNA-templated	0.000696	0.0519	1.29
GO:1903508	positive regulation of nucleic acid-templated transcription	0.000696	0.0516	1.29
GO:0030261	chromosome condensation	0.000702	0.0518	5.19
GO:0007096	regulation of exit from mitosis	0.000704	0.0517	6.89
GO:0045732	positive regulation of protein catabolic process	0.000708	0.0517	7.43
GO:0022037	metencephalon development	0.000713	0.0518	50.88
GO:1901654	response to ketone	0.000726	0.0525	1.96
GO:2000816	negative regulation of mitotic sister chromatid separation	0.000751	0.0541	9.7
GO:0071174	mitotic spindle checkpoint	0.000751	0.0538	9.7
GO:0045841	negative regulation of mitotic metaphase/anaphase transition	0.000751	0.0535	9.7
GO:0051255	spindle midzone assembly	0.000766	0.0543	12.58
GO:1904668	positive regulation of ubiquitin protein ligase activity	0.000778	0.0549	6.8
GO:0019254	carnitine metabolic process, CoA-linked	0.000782	0.0549	14.6
GO:0072331	signal transduction by p53 class mediator	0.000793	0.0554	2.12
GO:0007076	mitotic chromosome condensation	0.000795	0.0553	6.43
GO:0031401	positive regulation of protein modification process	0.000797	0.0552	1.39
GO:0070979	protein K11-linked ubiquitination	0.000828	0.057	15.29
GO:0051784	negative regulation of nuclear division	0.000835	0.0572	6.32
GO:0043547	positive regulation of GTPase activity	0.000851	0.058	1.67
GO:0009987	cellular process	0.000875	0.0594	1.05
KIRP
GO Term	Description	P-value	FDR q-value	Enrichment
GO:1903047	mitotic cell cycle process	6.08e-24	8.71e-20	5.89
GO:0022402	cell cycle process	1.62e-22	1.16e-18	3.46
GO:0051301	cell division	9.26e-17	4.42e-13	5.94
GO:0007067	mitotic nuclear division	2.33e-16	8.35e-13	9.99
GO:0048285	organelle fission	5.7e-16	1.63e-12	8.24
GO:0000280	nuclear division	1e-14	2.39e-11	8.2
GO:0032963	collagen metabolic process	6.28e-13	1.29e-09	13.62
GO:0051276	chromosome organization	1.28e-12	2.29e-09	4.04
GO:0051726	regulation of cell cycle	1.52e-12	2.41e-09	2.87
GO:0044259	multicellular organismal macromolecule metabolic process	1.88e-12	2.7e-09	12.75
GO:0051302	regulation of cell division	3.69e-12	4.81e-09	7.27
GO:0007059	chromosome segregation	5.53e-12	6.6e-09	13.57
GO:0030574	collagen catabolic process	6.08e-12	6.7e-09	15.01
GO:0007062	sister chromatid cohesion	8.99e-12	9.19e-09	11.82
GO:0044699	single-organism process	1.15e-11	1.1e-08	1.2
GO:0007088	regulation of mitotic nuclear division	1.37e-11	1.22e-08	7.47
GO:0044236	multicellular organism metabolic process	2.9e-11	2.44e-08	10.81
GO:0044243	multicellular organism catabolic process	2.97e-11	2.36e-08	13.5
GO:0010564	regulation of cell cycle process	3.76e-11	2.83e-08	3.57
GO:0044763	single-organism cellular process	4.22e-11	3.02e-08	1.24
GO:0051783	regulation of nuclear division	4.63e-11	3.15e-08	6.63
GO:0051303	establishment of chromosome localization	9.86e-11	6.42e-08	20.05
GO:0050000	chromosome localization	1.46e-10	9.11e-08	19.35
GO:1902589	single-organism organelle organization	3.45e-10	2.06e-07	1.85
GO:0007346	regulation of mitotic cell cycle	3.87e-10	2.22e-07	3.85
GO:0000226	microtubule cytoskeleton organization	7.66e-10	4.22e-07	6.61
GO:0030198	extracellular matrix organization	1.35e-09	7.14e-07	3.07
GO:0043062	extracellular structure organization	1.49e-09	7.63e-07	3.06
GO:0051310	metaphase plate congression	1.52e-09	7.53e-07	23.55
GO:0016043	cellular component organization	2.25e-09	1.07e-06	1.69
GO:0006996	organelle organization	2.98e-09	1.37e-06	1.69
GO:0071840	cellular component organization or biogenesis	3.56e-09	1.59e-06	1.68
GO:0007017	microtubule-based process	4.43e-09	1.92e-06	4.65
GO:0098813	nuclear chromosome segregation	6.84e-09	2.88e-06	25.76
GO:0032502	developmental process	1.73e-08	7.06e-06	1.24
GO:0030199	collagen fibril organization	2.7e-08	1.07e-05	16.68
GO:0006520	cellular amino acid metabolic process	3.01e-08	1.16e-05	2.22
GO:1901990	regulation of mitotic cell cycle phase transition	4.3e-08	1.62e-05	4.24
GO:1901987	regulation of cell cycle phase transition	4.32e-08	1.59e-05	4.08
GO:0044772	mitotic cell cycle phase transition	4.79e-08	1.71e-05	2.71
GO:0000819	sister chromatid segregation	9.89e-08	3.45e-05	37.48
GO:0007010	cytoskeleton organization	9.95e-08	3.39e-05	4.45
GO:0044770	cell cycle phase transition	1.01e-07	3.35e-05	2.64
GO:0051983	regulation of chromosome segregation	1.02e-07	3.32e-05	5.56
GO:0048856	anatomical structure development	1.17e-07	3.71e-05	1.3
GO:0007052	mitotic spindle organization	1.19e-07	3.71e-05	14.77
GO:0044767	single-organism developmental process	1.73e-07	5.27e-05	1.24
GO:0000281	mitotic cytokinesis	3.1e-07	9.24e-05	31.18
GO:1902850	microtubule cytoskeleton organization involved in mitosis	3.25e-07	9.51e-05	30.97
GO:0090307	mitotic spindle assembly	3.25e-07	9.32e-05	30.97
GO:0009987	cellular process	3.58e-07	0.000101	1.14
GO:0007080	mitotic metaphase plate congression	3.63e-07	9.99e-05	21.01
GO:0000075	cell cycle checkpoint	3.77e-07	0.000102	3
GO:0000070	mitotic sister chromatid segregation	3.87e-07	0.000103	7.43
GO:0019752	carboxylic acid metabolic process	4.06e-07	0.000106	1.66
GO:0048598	embryonic morphogenesis	7.95e-07	0.000203	2.44
GO:0051225	spindle assembly	9.68e-07	0.000243	19.05
GO:0043436	oxoacid metabolic process	9.76e-07	0.000241	1.6
GO:1901605	alpha-amino acid metabolic process	9.81e-07	0.000238	2.45
GO:0061640	cytoskeleton-dependent cytokinesis	1.1e-06	0.000262	25.51
GO:0001501	skeletal system development	1.23e-06	0.00029	3.12
GO:0010965	regulation of mitotic sister chromatid separation	1.35e-06	0.000312	6.72
GO:0051640	organelle localization	1.53e-06	0.000347	5.61
GO:0007051	spindle organization	1.55e-06	0.000347	9.45
GO:0090068	positive regulation of cell cycle process	1.61e-06	0.000355	3.89
GO:0006082	organic acid metabolic process	1.68e-06	0.000364	1.58
GO:0030071	regulation of mitotic metaphase/anaphase transition	1.9e-06	0.000405	10.29
GO:1902099	regulation of metaphase/anaphase transition of cell cycle	2.32e-06	0.000488	10.06
GO:0070925	organelle assembly	2.49e-06	0.000517	5.04
GO:0033045	regulation of sister chromatid segregation	2.77e-06	0.000568	8.53
GO:0071822	protein complex subunit organization	3.88e-06	0.000784	2.35
GO:0051656	establishment of organelle localization	4.17e-06	0.000829	6.1
GO:0051305	chromosome movement towards spindle pole	5.01e-06	0.000983	11.52
GO:0044843	cell cycle G1/S phase transition	5.57e-06	0.00108	3.02
GO:0000082	G1/S transition of mitotic cell cycle	5.57e-06	0.00106	3.02
GO:0007096	regulation of exit from mitosis	5.72e-06	0.00108	27.25
GO:0030261	chromosome condensation	5.83e-06	0.00108	13.39
GO:0033047	regulation of mitotic sister chromatid segregation	6.05e-06	0.00111	5.93
GO:0048513	animal organ development	9.04e-06	0.00164	1.63
GO:0007093	mitotic cell cycle checkpoint	9.07e-06	0.00162	4.61
GO:0048523	negative regulation of cellular process	9.23e-06	0.00163	1.48
GO:0031577	spindle checkpoint	1.25e-05	0.00218	6.14
GO:0051782	negative regulation of cell division	1.34e-05	0.00232	4.28
GO:1903046	meiotic cell cycle process	1.53e-05	0.0026	4.18
GO:0000910	cytokinesis	1.7e-05	0.00286	12.59
GO:0007076	mitotic chromosome condensation	1.78e-05	0.00297	20.49
GO:0006323	DNA packaging	2.72e-05	0.00448	10.86
GO:0000086	G2/M transition of mitotic cell cycle	3.1e-05	0.00504	5.94
GO:0006890	retrograde vesicle-mediated transport, Golgi to ER	3.55e-05	0.00572	5.19
GO:0032964	collagen biosynthetic process	3.61e-05	0.00574	23.34
GO:0009653	anatomical structure morphogenesis	3.71e-05	0.00584	2.14
GO:0051781	positive regulation of cell division	3.74e-05	0.00582	4.89
GO:0070208	protein heterotrimerization	3.79e-05	0.00584	17.43
GO:0044839	cell cycle G2/M phase transition	3.82e-05	0.00581	5.85
GO:0006575	cellular modified amino acid metabolic process	5.21e-05	0.00785	2.11
GO:0045787	positive regulation of cell cycle	5.27e-05	0.00787	3.02
GO:0070507	regulation of microtubule cytoskeleton organization	5.39e-05	0.00795	6.44
GO:0051641	cellular localization	5.62e-05	0.00822	2.54
GO:0006974	cellular response to DNA damage stimulus	5.77e-05	0.00835	2.2
GO:0048869	cellular developmental process	5.79e-05	0.00829	1.73
GO:0031536	positive regulation of exit from mitosis	6.86e-05	0.00973	51.03
GO:0032886	regulation of microtubule-based process	6.95e-05	0.00975	5.44
GO:0018126	protein hydroxylation	6.96e-05	0.00968	16.2
GO:0048519	negative regulation of biological process	7.77e-05	0.0107	1.41
GO:0048731	system development	8.06e-05	0.011	1.76
GO:0045786	negative regulation of cell cycle	8.55e-05	0.0116	2.57
GO:0007018	microtubule-based movement	8.68e-05	0.0116	6.11
GO:0007389	pattern specification process	8.89e-05	0.0118	2.16
GO:0031146	SCF-dependent proteasomal ubiquitin-dependent protein catabolic process	0.000101	0.0132	63.32
GO:0043933	macromolecular complex subunit organization	0.000103	0.0134	1.79
GO:0006259	DNA metabolic process	0.000104	0.0134	2.12
GO:0030163	protein catabolic process	0.000109	0.0139	4.14
GO:2000793	cell proliferation involved in heart valve development	0.000111	0.0141	8980.5
GO:2000802	positive regulation of endocardial cushion to mesenchymal transition involved in heart valve formation	0.000111	0.014	8980.5
GO:2000800	regulation of endocardial cushion to mesenchymal transition involved in heart valve formation	0.000111	0.0139	8980.5
GO:0071173	spindle assembly checkpoint	0.000114	0.0141	6.2
GO:0048729	tissue morphogenesis	0.000118	0.0145	2.28
GO:0051128	regulation of cellular component organization	0.000119	0.0144	1.63
GO:0043932	ossification involved in bone remodeling	0.000134	0.0161	24.4
GO:1902749	regulation of cell cycle G2/M phase transition	0.000142	0.0169	11.49
GO:0034502	protein localization to chromosome	0.00015	0.0177	15.04
GO:0051785	positive regulation of nuclear division	0.000151	0.0177	7.12
GO:0060236	regulation of mitotic spindle organization	0.000174	0.0203	22.05
GO:0051256	mitotic spindle midzone assembly	0.000184	0.0213	10.18
GO:0032330	regulation of chondrocyte differentiation	0.000189	0.0217	5.05
GO:0007094	mitotic spindle assembly checkpoint	0.000194	0.0221	21.34
GO:1901991	negative regulation of mitotic cell cycle phase transition	0.000201	0.0227	3.96
GO:0006928	movement of cell or subcellular component	0.000205	0.023	2.45
GO:0033046	negative regulation of sister chromatid segregation	0.000205	0.0228	7.35
GO:0045143	homologous chromosome segregation	0.000214	0.0236	30.7
GO:0045132	meiotic chromosome segregation	0.000217	0.0237	18.61
GO:1901989	positive regulation of cell cycle phase transition	0.000234	0.0254	6.71
GO:0045840	positive regulation of mitotic nuclear division	0.000247	0.0266	7.79
GO:0010498	proteasomal protein catabolic process	0.000257	0.0275	4.38
GO:0021873	forebrain neuroblast division	0.000266	0.0282	33.04
GO:0051985	negative regulation of chromosome segregation	0.000268	0.0282	7.05
GO:0090224	regulation of spindle organization	0.000272	0.0285	19.85
GO:0019511	peptidyl-proline hydroxylation	0.000276	0.0286	17.94
GO:0033043	regulation of organelle organization	0.000302	0.0311	2.23
GO:2000816	negative regulation of mitotic sister chromatid separation	0.000302	0.0309	19.21
GO:0071174	mitotic spindle checkpoint	0.000302	0.0307	19.21
GO:0045841	negative regulation of mitotic metaphase/anaphase transition	0.000302	0.0304	19.21
GO:0045931	positive regulation of mitotic cell cycle	0.000309	0.031	4.64
GO:0051603	proteolysis involved in cellular protein catabolic process	0.000317	0.0315	3.99
GO:0010948	negative regulation of cell cycle process	0.000345	0.0341	3.21
GO:0010994	free ubiquitin chain polymerization	0.00035	0.0344	25.78
GO:0031570	DNA integrity checkpoint	0.00036	0.035	4.97
GO:0007019	microtubule depolymerization	0.00037	0.0358	10.07
GO:1902100	negative regulation of metaphase/anaphase transition of cell cycle	0.000376	0.0362	18.29
GO:0048566	embryonic digestive tract development	0.000384	0.0366	17.46
GO:0048705	skeletal system morphogenesis	0.000417	0.0395	171.06
GO:2000276	negative regulation of oxidative phosphorylation uncoupler activity	0.000441	0.0416	4490.25
GO:0060900	embryonic camera-type eye formation	0.000441	0.0413	4490.25
GO:0043206	extracellular fibril organization	0.000442	0.0411	15.59
GO:0002009	morphogenesis of an epithelium	0.000447	0.0413	2.28
GO:0001667	ameboidal-type cell migration	0.000451	0.0414	2.55
GO:0033048	negative regulation of mitotic sister chromatid segregation	0.000455	0.0415	17.46
GO:0071459	protein localization to chromosome, centromeric region	0.000474	0.043	9.69
GO:1901988	negative regulation of cell cycle phase transition	0.000485	0.0437	3.66
GO:0051052	regulation of DNA metabolic process	0.00049	0.0438	2.57
GO:0009887	organ morphogenesis	0.00051	0.0454	10.82
GO:0044702	single organism reproductive process	0.000513	0.0453	1.8
GO:0000083	regulation of transcription involved in G1/S transition of mitotic cell cycle	0.00054	0.0475	10.9
GO:0010710	regulation of collagen catabolic process	0.000545	0.0476	82.01
GO:0016446	somatic hypermutation of immunoglobulin genes	0.000571	0.0495	9.43
GO:0051054	positive regulation of DNA metabolic process	0.000648	0.0559	3.88
GO:0031331	positive regulation of cellular catabolic process	0.00065	0.0557	4.28
GO:0045930	negative regulation of mitotic cell cycle	0.000651	0.0555	3.2
GO:0032331	negative regulation of chondrocyte differentiation	0.000676	0.0572	7.18
GO:0036445	neuronal stem cell division	0.000676	0.057	25.7
GO:0055057	neuroblast division	0.000676	0.0566	25.7
GO:0046112	nucleobase biosynthetic process	0.000679	0.0566	4.52
GO:0061035	regulation of cartilage development	0.000696	0.0576	4.03
GO:0032466	negative regulation of cytokinesis	0.000697	0.0574	11.37
GO:0008283	cell proliferation	0.000699	0.0572	1.8
GO:0009056	catabolic process	0.000699	0.0569	2.26
GO:0006275	regulation of DNA replication	0.000701	0.0567	2.46
GO:0006461	protein complex assembly	0.000713	0.0574	1.79
GO:0051255	spindle midzone assembly	0.000715	0.0572	8.14
GO:0018872	arsonoacetate metabolic process	0.000724	0.0576	1381.62
GO:0032278	positive regulation of gonadotropin secretion	0.00077	0.061	6.83
GO:0043170	macromolecule metabolic process	0.000789	0.0621	1.49
GO:0097094	craniofacial suture morphogenesis	0.000819	0.0641	8.72
GO:0043161	proteasome-mediated ubiquitin-dependent protein catabolic process	0.000821	0.0639	4.12
GO:1901992	positive regulation of mitotic cell cycle phase transition	0.000831	0.0644	6.51
GO:0061138	morphogenesis of a branching epithelium	0.000833	0.0642	2.76
GO:0002566	somatic diversification of immune receptors via somatic mutation	0.000834	0.0639	8.8
GO:0006281	DNA repair	0.000834	0.0636	2.27
GO:0033044	regulation of chromosome organization	0.000851	0.0645	2.07
GO:0051172	negative regulation of nitrogen compound metabolic process	0.000861	0.0649	3.56
GO:0030326	embryonic limb morphogenesis	0.000864	0.0648	34.58
GO:0035113	embryonic appendage morphogenesis	0.000864	0.0644	34.58
GO:0051297	centrosome organization	0.000876	0.065	8.2
GO:0045769	negative regulation of asymmetric cell division	0.000891	0.0658	1122.56
GO:0033128	negative regulation of histone phosphorylation	0.000971	0.0713	2993.5
GO:2000275	regulation of oxidative phosphorylation uncoupler activity	0.000971	0.0709	2993.5
GO:0035359	negative regulation of peroxisome proliferator activated receptor signaling pathway	0.000971	0.0706	2993.5
GO:0022414	reproductive process	0.000976	0.0706	1.96
GO:0097150	neuronal stem cell population maintenance	0.000989	0.0712	99.51
GO:0060244	negative regulation of cell proliferation involved in contact inhibition	0.000998	0.0714	65.55
LAML
GO Term	Description	P-value	FDR q-value	Enrichment
GO:0048002	antigen processing and presentation of peptide antigen	1.78e-05	0.254	2.2
GO:0001580	detection of chemical stimulus involved in sensory perception of bitter taste	1.89e-05	0.135	4.49
GO:0050912	detection of chemical stimulus involved in sensory perception of taste	2.6e-05	0.124	4.13
GO:0016125	sterol metabolic process	2.6e-05	0.0932	2.5
GO:0002376	immune system process	3.8e-05	0.109	1.33
GO:0002474	antigen processing and presentation of peptide antigen via MHC class I	5e-05	0.119	2.69
GO:0008203	cholesterol metabolic process	5.55e-05	0.114	2.54
GO:0019369	arachidonic acid metabolic process	7.65e-05	0.137	366.55
GO:0007498	mesoderm development	9.03e-05	0.144	3.18
GO:0006066	alcohol metabolic process	9.29e-05	0.133	1.73
GO:1902652	secondary alcohol metabolic process	9.36e-05	0.122	2.47
GO:0019882	antigen processing and presentation	0.000116	0.138	1.96
GO:0008202	steroid metabolic process	0.000121	0.133	1.87
GO:0038061	NIK/NF-kappaB signaling	0.000123	0.126	2.82
GO:0032945	negative regulation of mononuclear cell proliferation	0.000176	0.168	3.96
GO:0050672	negative regulation of lymphocyte proliferation	0.000176	0.157	3.96
GO:0070306	lens fiber cell differentiation	0.000211	0.178	19.32
GO:0009154	purine ribonucleotide catabolic process	0.000256	0.204	9.23
GO:1901654	response to ketone	0.000256	0.193	3.68
GO:0001676	long-chain fatty acid metabolic process	0.000272	0.195	206.45
GO:0006690	icosanoid metabolic process	0.000296	0.202	199.57
GO:1901568	fatty acid derivative metabolic process	0.000296	0.193	199.57
GO:0042130	negative regulation of T cell proliferation	0.000308	0.192	4.28
GO:0002478	antigen processing and presentation of exogenous peptide antigen	0.00031	0.185	2.06
GO:0009261	ribonucleotide catabolic process	0.000316	0.181	8.89
GO:0045834	positive regulation of lipid metabolic process	0.000316	0.174	8.34
GO:1990938	peptidyl-aspartic acid autophosphorylation	0.000334	0.177	2993.5
GO:0018217	peptidyl-aspartic acid phosphorylation	0.000334	0.171	2993.5
GO:1904351	negative regulation of protein catabolic process in the vacuole	0.000334	0.165	2993.5
GO:0016243	regulation of autophagosome size	0.000334	0.159	2993.5
GO:1905166	negative regulation of lysosomal protein catabolic process	0.000334	0.154	2993.5
GO:1905165	regulation of lysosomal protein catabolic process	0.000334	0.15	2993.5
GO:1905122	polyamine import	0.000334	0.145	2993.5
GO:0070664	negative regulation of leukocyte proliferation	0.000345	0.145	3.72
GO:0000209	protein polyubiquitination	0.000353	0.145	1.77
GO:0030155	regulation of cell adhesion	0.000357	0.142	1.55
GO:0010035	response to inorganic substance	0.000387	0.15	2.5
GO:0033559	unsaturated fatty acid metabolic process	0.000394	0.148	176.09
GO:0051436	negative regulation of ubiquitin-protein ligase activity involved in mitotic cell cycle	0.000398	0.146	2.62
GO:2000328	regulation of T-helper 17 cell lineage commitment	0.000438	0.157	101.19
GO:0051439	regulation of ubiquitin-protein ligase activity involved in mitotic cell cycle	0.000515	0.18	2.58
GO:0051051	negative regulation of transport	0.000535	0.183	2.26
GO:0065007	biological regulation	0.000562	0.187	1.07
LGG
GO Term	Description	P-value	FDR q-value	Enrichment
GO:1903047	mitotic cell cycle process	2.36e-20	3.38e-16	2.2
GO:0022402	cell cycle process	6.52e-19	4.67e-15	1.93
GO:0051276	chromosome organization	2.34e-13	1.12e-09	2.26
GO:0009952	anterior/posterior pattern specification	4.94e-13	1.77e-09	3.23
GO:0007067	mitotic nuclear division	1.01e-12	2.89e-09	2.98
GO:0000280	nuclear division	3.01e-12	7.18e-09	2.41
GO:0006259	DNA metabolic process	2.49e-11	5.09e-08	1.84
GO:0044772	mitotic cell cycle phase transition	2.67e-11	4.79e-08	2.53
GO:0044770	cell cycle phase transition	2.79e-11	4.44e-08	2.51
GO:0007062	sister chromatid cohesion	5.08e-11	7.28e-08	4.59
GO:0051301	cell division	6.42e-11	8.36e-08	2.44
GO:0048285	organelle fission	9.1e-11	1.09e-07	2.25
GO:0006281	DNA repair	2.05e-10	2.26e-07	2.03
GO:0003002	regionalization	2.87e-10	2.94e-07	2.48
GO:0051716	cellular response to stimulus	1.44e-09	1.37e-06	1.37
GO:0006974	cellular response to DNA damage stimulus	1.54e-09	1.38e-06	1.77
GO:0044699	single-organism process	2.71e-09	2.29e-06	1.11
GO:0000075	cell cycle checkpoint	5.68e-09	4.52e-06	2.83
GO:0033554	cellular response to stress	1.19e-08	9e-06	1.5
GO:0016043	cellular component organization	1.52e-08	1.09e-05	1.22
GO:0007389	pattern specification process	1.55e-08	1.06e-05	2.38
GO:0071840	cellular component organization or biogenesis	2.99e-08	1.94e-05	1.21
GO:0044763	single-organism cellular process	3.83e-08	2.38e-05	1.13
GO:0007346	regulation of mitotic cell cycle	1.1e-07	6.55e-05	1.92
GO:0009987	cellular process	1.81e-07	0.000104	1.08
GO:0010948	negative regulation of cell cycle process	2.04e-07	0.000113	2.26
GO:0048525	negative regulation of viral process	2.74e-07	0.000145	4.63
[truncated: 680 more rows]

## Sheet: S6_
Supplemental Table 6. GOrilla pathway enrichment for cross cancer survival associated genes.
[truncated: 143 more rows]

[truncated: 2 more sheets: S7_, S8_]
