# Supplementary material for: RNA sequencing-based cell proliferation analysis across 19 cancers identifies a subset of proliferation-informative cancers with a common survival signature
Source: Oncotarget. 2017 Apr 8;8(24):38668–81. doi: 10.18632/oncotarget.16961 (PMC5503562; doi:10.18632/oncotarget.16961)
Supplement: Supplementary file 4 [file oncotarget-08-38668-s004.xlsx]

## Sheet: S11
Supplemental Table 11. P-value for associations between gene mutation status and PI
Gene	LUAD	BRCA	KIRC	LUSC	HNSC	BLCA	Combined	Combined_BH_Adj
TP53	0.00727977	2.95814e-18	0.0119203	0.318411	0.149017	0.098872	0	0
RB1	0.14879	0.00196518	NA	0.0244883	0.113971	0.00680952	3.77031e-05	0.0332541
PIK3CA	0.10181	7.47182e-07	0.181197	0.281836	0.939673	0.996986	0.000110849	0.0651795
REG3G	0.013014	NA	NA	0.000975921	0.55152	NA	0.000583519	0.257332
GATA3	0.820815	7.125e-05	NA	0.43555	0.201841	NA	0.00199666	0.574942
RELN	0.209088	5.94386e-05	NA	0.462291	0.566122	0.395118	0.00248443	0.574942
CNBD1	0.00178084	0.262102	NA	0.135477	NA	NA	0.00363034	0.574942
ARAP3	0.591612	0.00158725	NA	NA	0.0684887	NA	0.00368065	0.574942
SYNE1	0.0177943	0.0472692	0.176264	0.0352113	0.818403	0.145676	0.00454729	0.574942
ZFR	NA	0.0026194	0.243614	0.130871	NA	NA	0.00454982	0.574942
LAMA1	0.0175805	0.0144454	0.10435	0.322352	0.399268	NA	0.00501963	0.574942
CBLB	NA	0.0109351	NA	0.0584787	NA	0.149113	0.00506444	0.574942
ASH1L	0.203118	0.00724116	NA	0.0110417	0.223782	0.964486	0.00511803	0.574942
CDKN2A	0.814057	NA	0.0407824	0.0206047	0.0268495	NA	0.00528038	0.574942
HSPG2	0.89329	0.0852037	0.00270346	0.362382	0.0530405	NA	0.00557557	0.574942
NBEAL2	0.599979	0.00285672	NA	NA	0.0694731	NA	0.00605595	0.574942
DNAH7	0.770604	0.000312948	0.49668	0.675778	0.016205	0.726775	0.0060644	0.574942
ABCA3	0.605089	0.000965102	NA	NA	0.208908	NA	0.0061749	0.574942
DCC	0.109769	0.00304018	NA	0.130995	0.122427	0.906585	0.00644084	0.574942
CYLD	0.342898	NA	NA	0.67805	0.0005614	NA	0.00651862	0.574942
RGS3	0.00165645	0.45092	0.301584	0.117964	NA	NA	0.00696054	0.584685
SLC12A6	0.398023	NA	NA	0.00673426	0.0604785	NA	0.00775026	0.62143
ARHGAP5	0.0582871	NA	0.306334	NA	0.0114926	NA	0.00934588	0.7103
CACNA2D1	0.474893	0.00328294	NA	0.0417689	0.690173	NA	0.0102599	0.7103
RGPD4	0.780393	0.116613	NA	NA	0.00277415	NA	0.0110069	0.7103
FBN2	0.793028	NA	0.166091	0.00117691	0.500369	0.141485	0.0113532	0.7103
FAT3	0.190076	0.000131281	0.978075	0.569793	0.536427	0.336285	0.0114866	0.7103
CACNA1C	0.184035	0.00371038	0.701152	0.255117	0.0920002	NA	0.0115387	0.7103
RALGAPA1	0.0114825	NA	0.0994115	0.0992701	0.493408	0.20452	0.0116773	0.7103
MDN1	0.22001	0.00435302	0.024619	0.34128	0.853732	0.395118	0.0120886	0.710812
GUCY2F	0.579989	NA	NA	0.00255247	0.220622	NA	0.0134697	0.762085
APC	0.0106111	0.17341	0.164396	0.19614	0.284995	0.209994	0.0143716	0.762085
PCDHA11	0.484759	NA	NA	0.012399	0.060266	NA	0.0146023	0.762085
UTP20	0.623105	0.0256319	NA	0.444388	0.00349264	0.651547	0.0147667	0.762085
NPAS4	0.0469017	0.093999	NA	0.0859307	NA	NA	0.0151207	0.762085
COL19A1	0.0895744	0.00313057	NA	0.55205	0.437066	0.272408	0.0161406	0.790889
MN1	0.03461	NA	0.131511	0.0975174	NA	NA	0.0170971	0.794668
KIAA0319	NA	0.00300431	0.893048	0.0844059	0.455137	NA	0.0186824	0.794668
ZNF804B	0.0221584	0.0411568	0.448848	0.230849	0.249076	NA	0.0190078	0.794668
TRRAP	0.562324	0.130035	NA	0.0735032	0.107413	0.0425067	0.0195427	0.794668
F5	0.364957	0.000633491	NA	0.20623	0.73397	0.732436	0.0201159	0.794668
ABCC5	0.320172	NA	0.510134	0.0089059	0.0807969	NA	0.020506	0.794668
PREX1	0.712088	0.0051383	0.0738097	0.829495	0.124848	NA	0.0213114	0.794668
MYO18B	0.339052	0.00297399	NA	0.678174	0.188204	NA	0.0218647	0.794668
FRMPD1	0.114751	NA	0.492802	0.0108303	NA	NA	0.0219034	0.794668
RIMS2	0.104019	0.237812	NA	0.0382357	0.0943096	0.330411	0.0220617	0.794668
MUC5B	0.0150869	0.0503792	0.957327	0.210022	0.427826	0.107556	0.0221298	0.794668
RXRG	0.656181	NA	NA	0.0710331	0.286987	0.0104397	0.0231583	0.794668
MORC1	0.392802	0.0109239	NA	0.0820583	0.336649	0.272408	0.0234272	0.794668
C20orf26	0.105794	0.165314	NA	0.0113995	0.764355	NA	0.0246212	0.794668
CDH18	0.0220258	NA	0.952371	0.0360685	NA	NA	0.0257326	0.794668
KCNT2	0.0271651	0.53405	NA	0.0228074	0.522748	NA	0.0268989	0.794668
KIDINS220	0.23412	NA	NA	0.00791861	0.43657	NA	0.0270822	0.794668
SORCS1	0.00803305	0.568872	NA	0.849787	0.0257259	0.404698	0.0271344	0.794668
DGKI	0.238869	0.00215646	NA	0.952187	0.360096	NA	0.0272933	0.794668
CACNA1B	0.546624	0.00538508	NA	0.278642	NA	NA	0.0273567	0.794668
SUV420H1	NA	0.0497976	NA	0.142203	NA	0.116157	0.0274157	0.794668
NLRP12	0.373674	0.0264256	NA	0.12948	0.139712	NA	0.027509	0.794668
PCDHB8	0.10181	0.0176376	NA	0.472991	0.211926	NA	0.0276553	0.794668
WDFY3	0.0608649	0.669526	0.572121	0.0432283	0.160632	0.0624187	0.0276839	0.794668
ITIH1	0.201202	0.0456836	NA	0.0924072	NA	NA	0.0280893	0.794668
SCN10A	0.935542	0.00216184	NA	0.187396	0.491796	NA	0.0283346	0.794668
WDR49	0.177364	NA	NA	0.169407	NA	0.0286574	0.028381	0.794668
ZNF257	0.0313678	NA	NA	0.193815	0.144722	NA	0.0288472	0.7951
TNN	0.35757	0.00254791	NA	0.606452	0.357498	NA	0.0294972	0.800509
TANC1	0.448802	0.00512966	NA	NA	0.402479	NA	0.0299957	0.801703
ATAD2B	0.0425218	0.0434487	NA	NA	0.549852	NA	0.0321439	0.802503
FAM47B	0.109464	0.364802	NA	0.00898876	0.6267	NA	0.0322686	0.802503
HERC2	0.0473885	0.0282344	0.131944	0.668516	0.355347	0.310248	0.0322891	0.802503
ABCB4	0.202196	NA	NA	0.00982645	0.520334	NA	0.0325697	0.802503
FOLH1B	0.693361	NA	NA	0.326174	NA	0.00459898	0.0327173	0.802503
ITIH5	0.152362	NA	0.565361	0.0122884	NA	NA	0.0331508	0.802503
CTNND2	0.961466	0.0143074	NA	0.0385648	0.442138	NA	0.0332101	0.802503
KIAA0226	NA	0.00850485	NA	0.201577	0.63094	NA	0.0336926	0.803158
HEPH	0.0626126	0.213575	NA	0.0355725	0.520546	NA	0.034469	0.803227
MYH7B	0.554112	0.000937581	NA	0.779381	0.157652	0.933397	0.0348356	0.803227
ATP13A4	NA	0.642482	0.00650238	0.708373	0.0857816	NA	0.0350615	0.803227
PCDHB10	0.189527	0.326828	NA	0.0200334	NA	NA	0.0373302	0.844238
PDILT	0.833887	0.00553569	NA	0.279185	NA	NA	0.0383953	0.857332
TEX2	0.910278	NA	NA	0.128691	0.0117959	NA	0.0404339	0.878603
ZEB1	0.0643057	0.120076	NA	0.195624	0.220622	NA	0.0421915	0.878603
PPARGC1B	0.0536086	NA	0.689843	0.0396791	NA	NA	0.0422716	0.878603
MAGI2	0.0637566	0.11278	NA	0.758009	0.0188357	0.813804	0.043145	0.878603
CD163L1	0.0496579	0.0858484	NA	0.290796	0.279372	NA	0.0433021	0.878603
TICRR	NA	0.0551598	NA	0.0436025	0.549852	0.264068	0.0435449	0.878603
ATP8B4	0.54784	NA	NA	0.0315531	0.0890287	NA	0.0437835	0.878603
SLX4	NA	0.764837	0.026338	0.191508	0.0914516	NA	0.0438457	0.878603
UNC5D	0.746176	0.208317	NA	0.00541132	0.427108	NA	0.0443845	0.878603
BAZ2B	0.206952	0.018807	0.097158	0.328662	0.181905	0.994925	0.0447606	0.878603
ZNF761	0.0467886	NA	NA	0.557143	0.0595695	0.236472	0.0450426	0.878603
TPR	0.391019	0.0123435	NA	0.931878	0.046171	0.441506	0.0457289	0.878603
SETBP1	0.341352	0.0287928	0.434706	0.134056	0.162178	NA	0.0461023	0.878603
CSMD2	0.275453	0.105285	0.660198	0.302978	0.0386659	0.109778	0.0471997	0.878603
ADAM33	0.0459232	NA	NA	0.304066	0.124998	NA	0.0480287	0.878603
RP1L1	0.0606484	0.433886	0.740771	0.0190995	0.0913518	0.753608	0.0483192	0.878603
OR2T4	0.724256	NA	NA	0.0645466	0.0378371	NA	0.0484993	0.878603
FRY	0.213076	0.186554	NA	0.787847	0.345207	0.00944309	0.0488918	0.878603
KIF1B	0.278828	0.0332739	0.0707494	0.943094	0.1683	NA	0.049512	0.878603
ASAP1	0.191504	NA	NA	0.189285	0.0506385	NA	0.0498323	0.878603
MUC17	0.384852	0.0211047	0.336108	0.723177	0.0206824	0.672529	0.0502996	0.878603
CD109	0.124966	0.214527	NA	0.019694	0.832144	NA	0.0507871	0.878603
SETDB1	0.223242	0.0382592	NA	NA	0.222036	NA	0.0510333	0.878603
POLDIP2	0.211682	NA	0.0110564	NA	0.830648	NA	0.0519659	0.878603
CHAT	0.0158048	NA	NA	0.126901	0.990826	NA	0.052804	0.878603
CHD3	NA	0.243906	0.459814	NA	0.48841	0.00853994	0.0529495	0.878603
RGPD3	0.112509	0.0914888	NA	NA	NA	0.193886	0.0529681	0.878603
KCNMA1	0.336284	NA	NA	0.0109711	0.46613	0.278485	0.0537824	0.878603
ZNF236	0.0664739	NA	NA	0.0956901	0.32261	NA	0.0540522	0.878603
WDR52	NA	0.0150427	0.681635	0.479142	0.0999386	NA	0.0546768	0.878603
THSD7B	0.0937898	0.358451	0.0276959	0.900574	0.146408	NA	0.0547881	0.878603
EPHB6	0.569289	NA	0.0430384	0.0883002	NA	NA	0.056167	0.892546
BAGE2	0.00271675	NA	0.942289	NA	0.869909	NA	0.0573561	0.892546
SORBS2	NA	0.0289852	0.185089	NA	0.421391	NA	0.0579841	0.892546
LTBP1	0.528371	0.476046	NA	0.759516	0.0618804	0.0114076	0.0580309	0.892546
WDR67	0.133613	0.16623	NA	0.102279	NA	NA	0.0581875	0.892546
ESPNP	NA	NA	0.0965347	NA	0.233937	0.102373	0.0589307	0.893795
BRWD1	NA	0.0349579	0.220807	0.423783	0.0479041	0.924723	0.0606286	0.893795
TAF2	0.0643201	NA	NA	0.0931982	0.437066	NA	0.0644876	0.893795
AKAP9	0.74756	0.0137638	0.487538	0.0224835	0.729164	0.515508	0.0645395	0.893795
CDH2	0.0516593	NA	0.282316	0.162652	0.266902	NA	0.0646202	0.893795
LRP2	0.0579174	0.0181877	0.543056	0.991286	0.305466	0.24539	0.0646346	0.893795
ABCA10	0.422303	0.122479	NA	0.0180675	0.239039	0.721031	0.064641	0.893795
LAMA4	0.0687044	0.0892629	0.499237	0.218144	0.245962	NA	0.0654154	0.893795
SLC35F1	0.110055	NA	NA	0.102851	0.236279	NA	0.0654474	0.893795
DNHD1	0.608069	0.0573492	0.0347682	NA	0.539592	NA	0.0660151	0.893795
BOC	0.652169	NA	0.00642706	NA	0.64607	NA	0.0660342	0.893795
DNM1P46	0.111251	NA	0.0619065	0.386956	0.247827	NA	0.0664245	0.893795
BRD4	0.00576518	NA	0.513568	NA	0.923613	NA	0.0664987	0.893795
ENSG00000259660	0.206821	0.551571	0.146145	NA	0.021089	0.48016	0.0664999	0.893795
SHROOM4	0.387622	0.176362	NA	0.0136575	0.71258	NA	0.0667402	0.893795
SOGA1	0.10348	0.0298845	NA	0.287732	0.762051	NA	0.0675701	0.893795
PLIN4	0.56603	0.00346396	0.839507	0.415965	NA	NA	0.0679977	0.893795
COL11A1	0.0671239	NA	0.137722	0.187049	0.400074	NA	0.0684549	0.893795
ASTN2	0.100306	NA	NA	0.0692091	0.4125	NA	0.0687271	0.893795
LAMA5	0.706728	0.183528	0.12404	0.251451	0.151242	0.0785876	0.0692904	0.893795
APOB	0.654666	0.00340277	0.618163	0.229493	0.165522	0.923988	0.0694923	0.893795
AKNA	0.251937	0.108441	NA	0.107312	NA	NA	0.0698912	0.893795
DYNC2H1	0.6136	0.0322653	0.0100352	0.997113	0.470815	0.548373	0.0717316	0.893795
TTC40	0.722813	NA	NA	0.0453574	0.0936462	NA	0.0722261	0.893795
DOCK4	0.0752751	0.0277151	0.487459	0.965838	0.975805	0.0555445	0.0733557	0.893795
PEX5L	0.382484	NA	NA	0.252628	0.0328343	NA	0.0739316	0.893795
JARID2	0.201558	NA	NA	0.11032	0.146727	NA	0.075413	0.893795
GPRASP1	0.0970447	0.0381764	NA	0.341364	0.64245	NA	0.075945	0.893795
FAM5C	0.0452222	0.103338	NA	0.358247	0.489582	NA	0.0763722	0.893795
AOX1	0.051917	NA	0.202399	0.317004	NA	NA	0.076531	0.893795
COL4A2	0.751035	0.0107886	NA	0.425526	NA	NA	0.0784199	0.893795
OGDHL	0.0901151	NA	NA	0.290647	0.132024	NA	0.0785816	0.893795
FLG	0.520883	0.00150199	0.794946	0.97474	0.140586	0.711555	0.0788624	0.893795
MLL2	0.526623	0.0381679	0.890705	0.647761	0.0265418	0.198249	0.0791346	0.893795
TLN2	0.178723	0.82619	0.0191042	0.266829	0.307574	NA	0.080277	0.893795
PLCL2	0.195007	0.0295253	NA	NA	0.621082	NA	0.0804658	0.893795
INSRR	0.0235373	0.583446	NA	0.260787	NA	NA	0.0805505	0.893795
PRIM2	0.00446774	NA	0.720868	0.847585	0.338101	NA	0.0823959	0.893795
CFTR	0.54784	0.152677	NA	0.0733263	0.151199	NA	0.0826457	0.893795
COL12A1	0.481203	0.00869887	NA	0.889989	NA	NA	0.08282	0.893795
SGIP1	0.327946	NA	0.346037	0.161901	0.0508869	NA	0.0830763	0.893795
ZNF804A	0.712581	NA	0.0595672	0.281836	0.0795096	NA	0.083991	0.893795
POTEG	0.00574214	NA	NA	0.698508	0.973172	NA	0.0855788	0.893795
SOGA2	0.0932656	NA	NA	0.146039	0.295637	NA	0.0874655	0.893795
CFHR5	0.743323	NA	NA	0.00963593	0.56509	NA	0.0877817	0.893795
ZNF594	NA	NA	NA	0.415965	0.0175217	0.557383	0.0880079	0.893795
KCNA4	0.0155113	0.375127	NA	0.887774	0.199168	NA	0.0882775	0.893795
BRIP1	0.66685	0.150658	NA	NA	0.0409711	NA	0.0888213	0.893795
BMS1	0.136945	NA	NA	0.0376362	0.800791	NA	0.0889889	0.893795
CDH9	0.186702	0.0487151	NA	0.320337	0.358795	NA	0.0891704	0.893795
CSMD3	0.0525514	0.225597	0.0461228	0.814519	0.401726	0.428256	0.0896645	0.893795
FAM47A	0.888118	NA	NA	0.545065	0.00875838	NA	0.090675	0.893795
FSCB	0.365623	NA	NA	0.109897	0.10674	NA	0.0914072	0.893795
BIRC6	0.122943	0.00865608	0.82861	0.296695	0.464618	0.657484	0.0917413	0.893795
USPL1	0.47542	0.0148948	NA	NA	NA	0.610731	0.0919389	0.893795
DGKK	0.0850281	NA	NA	0.585507	0.0869153	NA	0.0919725	0.893795
ABCB11	0.123316	0.0928583	NA	0.575269	0.1683	NA	0.0925369	0.893795
DBC1	0.0300317	NA	NA	0.25992	0.571781	NA	0.0939782	0.893795
PRDM9	0.324034	NA	NA	0.0139502	0.278777	0.909268	0.0944751	0.893795
BBS9	0.160441	NA	NA	0.596134	0.0730294	0.165305	0.0949296	0.893795
PRUNE2	0.185664	0.0329764	0.158709	0.325306	0.980278	NA	0.0951777	0.893795
BAI3	0.07772	0.182451	NA	0.227412	0.361806	NA	0.0955521	0.893795
ZNF479	0.110496	NA	NA	0.216532	0.7678	0.0637824	0.0958075	0.893795
LRRTM4	0.641687	NA	NA	0.0359059	0.199409	NA	0.0958897	0.893795
LAMA3	0.796044	0.0104272	0.0430384	0.625516	0.425991	0.9168	0.0962127	0.893795
PCLO	0.0256151	0.173788	0.903367	0.433714	0.115154	0.446615	0.0976454	0.893795
PCDHA13	0.467928	NA	NA	0.675032	0.014945	NA	0.0977086	0.893795
NF1	0.20376	0.554861	0.0171875	0.28832	0.172521	0.929213	0.0977123	0.893795
GPR158	0.054955	NA	NA	0.19885	0.434702	NA	0.0981341	0.893795
MYO7A	0.0507898	0.497319	NA	0.192203	NA	NA	0.0996228	0.893795
TKTL2	0.174532	NA	NA	0.040289	0.692565	NA	0.0998372	0.893795
ZFC3H1	0.827468	NA	NA	0.752955	0.00794387	NA	0.10096	0.893795
RGAG1	0.222168	0.136287	NA	0.171943	0.247827	NA	0.10175	0.893795
COL6A3	0.695685	0.0156682	0.867663	0.644955	0.323478	0.049151	0.10182	0.893795
ECE2	NA	0.0150191	NA	0.354787	NA	0.945485	0.102206	0.893795
TTN	0.209126	0.0028841	0.46253	0.807267	0.694926	0.627288	0.102486	0.893795
NELL1	0.590201	NA	NA	0.542175	0.0160503	NA	0.103571	0.893795
KNDC1	0.0377244	NA	NA	0.738285	0.184699	NA	0.103684	0.893795
OPLAH	0.0224938	0.27947	NA	0.829375	NA	NA	0.104648	0.893795
ELTD1	0.0148608	NA	NA	0.821387	0.42755	NA	0.104719	0.893795
NPHP4	0.0070365	0.932931	NA	0.934826	0.220805	NA	0.104894	0.893795
SVIL	0.726691	0.0473691	0.0943988	0.483093	0.234384	NA	0.105046	0.893795
NRG3	0.133403	NA	NA	0.0652147	0.603994	NA	0.105212	0.893795
EGFR	0.0591461	0.553166	0.259822	0.102279	0.428183	NA	0.105752	0.893795
ZNF831	0.45717	NA	0.175381	0.11041	0.0881647	0.477096	0.105765	0.893795
PLEC	0.516043	0.159276	0.803754	0.0152163	0.444864	0.233892	0.106008	0.893795
IFT122	0.301618	0.782514	NA	0.0227996	NA	NA	0.106948	0.893795
FHOD3	0.160136	0.067357	NA	NA	0.499469	NA	0.107032	0.893795
ZNF107	0.413937	NA	NA	0.270886	0.0482356	NA	0.107322	0.893795
PCDHA8	0.894605	0.444246	NA	0.0136575	NA	NA	0.107583	0.893795
RNF213	0.0218452	0.045693	NA	0.791979	0.859307	0.567002	0.107821	0.893795
A2M	0.54935	0.271814	NA	0.444388	NA	0.021527	0.108377	0.893795
PCDHA5	0.233022	0.352509	NA	NA	0.0684887	NA	0.110258	0.893795
LRP12	0.579989	0.151344	NA	NA	0.0641342	NA	0.110308	0.893795
EPHA5	0.45841	0.893586	NA	0.00761061	0.471546	NA	0.110314	0.893795
PTH2R	0.246135	NA	NA	0.0340258	0.680601	NA	0.111251	0.893795
EFCAB6	0.299053	NA	NA	0.106876	0.180901	NA	0.112342	0.893795
RANBP17	0.239907	0.0250798	NA	0.962489	NA	NA	0.112464	0.893795
LPPR4	0.97601	NA	NA	0.0285029	0.211764	NA	0.113786	0.893795
PRR12	NA	NA	0.1329	0.0828328	0.539922	NA	0.114478	0.893795
CDH23	0.00811843	0.91232	0.553477	0.386956	NA	NA	0.115594	0.893795
OR8H2	0.265463	NA	NA	0.362935	0.0628226	NA	0.115905	0.893795
NLRP2	0.112777	0.0542564	NA	NA	0.991054	NA	0.116054	0.893795
CACNA1E	0.02802	0.202739	NA	0.428264	0.311395	0.579158	0.116067	0.893795
ZNF135	0.47772	NA	NA	0.0155257	0.819904	NA	0.116276	0.893795
TNKS1BP1	0.454541	0.0434487	0.839507	0.842165	0.031539	NA	0.116307	0.893795
PDE10A	0.654213	0.594625	NA	0.0520475	0.0794289	NA	0.11657	0.893795
ZFPM2	0.451323	0.0277667	0.134076	0.282015	NA	0.933397	0.116591	0.893795
ABCA12	0.0927975	0.0403777	0.244188	0.498709	0.983295	NA	0.117535	0.893795
AKAP3	0.33528	NA	NA	0.423783	0.0440574	NA	0.11859	0.893795
KALRN	0.588821	0.269062	0.664986	0.187851	0.0118625	0.552041	0.118696	0.893795
OR5D14	0.436785	NA	NA	0.276177	0.051988	NA	0.118736	0.893795
GOLIM4	0.603891	NA	NA	0.0461102	0.227303	NA	0.119482	0.893795
PIK3CB	0.233139	0.919917	NA	0.295629	0.0264734	NA	0.119657	0.893795
SIM1	0.142243	NA	NA	0.0810704	0.550918	NA	0.119784	0.893795
TRPM3	0.485269	0.755658	NA	0.00962056	0.479177	NA	0.120176	0.893795
FN1	0.0337588	0.392318	NA	0.224337	0.575954	NA	0.121075	0.893795
SULF1	0.351366	NA	NA	0.079826	0.230265	NA	0.121129	0.893795
NEO1	0.340624	0.0495536	NA	0.383273	NA	NA	0.121267	0.893795
ABI3BP	0.901369	0.0104051	NA	0.694068	NA	NA	0.121777	0.893795
FNIP1	0.185014	0.0506557	0.651699	0.377612	0.133953	0.441506	0.121905	0.893795
SLITRK1	0.459319	NA	NA	0.0302512	0.471647	NA	0.122334	0.893795
EYA4	0.0608414	NA	NA	0.241377	0.449067	NA	0.122856	0.893795
COBL	0.0204838	NA	0.514517	NA	0.638001	NA	0.124478	0.893795
CSPG4	0.279745	0.803551	0.0303728	NA	NA	NA	0.125768	0.893795
KIF1A	0.073509	0.386195	0.0493363	0.451338	0.804017	NA	0.126019	0.893795
GRIA4	0.408591	0.0335503	NA	0.787357	0.169694	NA	0.126176	0.893795
TMEM131	NA	0.0211125	0.662277	0.843816	NA	0.155396	0.126254	0.893795
ATP11C	0.010073	0.445429	NA	0.476031	0.862877	NA	0.126651	0.893795
TPTE2	0.836327	0.260073	NA	0.0321029	NA	NA	0.127688	0.893795
TEX15	0.0462385	0.812258	NA	0.147678	0.1819	0.518418	0.128041	0.893795
PCDHGA3	0.220033	0.102212	NA	0.16187	0.518801	NA	0.128541	0.893795
PRDM2	0.279745	NA	NA	0.750957	NA	0.0340318	0.129732	0.893795
MYO16	0.0963119	0.509268	0.0084926	0.696616	0.705032	0.755423	0.130052	0.893795
NRXN3	0.65815	0.0911489	NA	0.0656814	0.490769	NA	0.130384	0.893795
SCN2A	0.0660244	0.309203	NA	0.177512	0.53617	NA	0.130761	0.893795
ATP10B	0.150699	0.082253	NA	0.628799	0.250672	NA	0.131197	0.893795
CPED1	0.37054	0.293421	NA	0.365406	0.0306262	0.451961	0.131643	0.893795
TTC27	0.153471	NA	NA	0.133079	0.358379	NA	0.1318	0.893795
GRID2	0.983415	0.0132471	NA	0.190548	0.797583	NA	0.132249	0.893795
KCNH2	0.295094	0.0624572	NA	NA	0.399362	NA	0.132296	0.893795
NLRP13	0.624602	NA	NA	0.0515495	0.229079	NA	0.132481	0.893795
ITSN2	0.56399	0.0507839	NA	NA	0.680981	0.102373	0.132925	0.893795
LRRC66	0.900982	NA	NA	0.18249	0.0457016	NA	0.134142	0.893795
MYT1	0.496828	0.162409	NA	NA	0.0939272	NA	0.134914	0.893795
TPTE	0.0559421	NA	0.647027	0.388698	0.488055	0.084196	0.135326	0.893795
ATXN1	0.928345	0.0392553	NA	NA	0.211764	NA	0.136556	0.893795
CHD8	0.411944	NA	NA	0.536822	0.0205177	0.46115	0.136711	0.893795
ATRNL1	0.85683	NA	NA	0.0638712	0.0509649	0.755423	0.137282	0.893795
PCDH15	0.249572	0.11958	0.0181994	0.706033	0.555169	0.808147	0.137408	0.893795
MICAL2	0.116826	0.112264	NA	NA	NA	0.595065	0.137587	0.893795
ZNFX1	NA	NA	0.120006	0.40838	0.161361	NA	0.138802	0.893795
NRXN1	0.0390564	0.88504	0.289021	0.144025	0.151578	0.819809	0.14013	0.893795
TP53BP1	NA	NA	0.0430177	0.417323	0.44978	NA	0.140744	0.893795
MAGEC3	0.243481	0.0588364	NA	0.566309	NA	NA	0.141187	0.893795
BRCA1	0.541124	0.110757	0.720061	0.653952	0.0669616	0.0961431	0.141276	0.893795
PRRC2A	0.414362	NA	0.299994	NA	0.118911	0.151024	0.142102	0.893795
HDAC9	0.593827	0.0132084	NA	0.627932	0.460512	NA	0.143453	0.893795
DMXL2	0.359594	0.117502	0.312326	0.126901	0.177761	0.632908	0.143904	0.893795
HECW2	0.324028	0.644924	NA	0.0968267	0.113163	NA	0.144266	0.893795
HECTD4	0.0537891	0.208317	0.776629	0.206974	0.678511	0.156399	0.144953	0.893795
NCOA3	NA	0.0320093	0.863656	NA	0.30563	NA	0.145053	0.893795
FAM75E1	0.659812	NA	NA	0.956245	0.0134069	NA	0.145165	0.893795
ATP1A4	0.387505	0.0591973	NA	0.369571	NA	NA	0.145378	0.893795
REV3L	0.387209	0.0531291	NA	NA	0.418647	NA	0.146906	0.893795
KEAP1	0.454735	NA	NA	0.0830861	0.228153	NA	0.146993	0.893795
PLXNB2	0.0909679	NA	NA	0.0514911	0.958833	0.529906	0.14761	0.893795
TNR	0.933473	0.181017	0.0538983	0.384596	0.196214	NA	0.148722	0.893795
NTM	0.0359755	NA	NA	0.367682	0.663736	NA	0.148788	0.893795
OR5L1	0.278409	NA	NA	0.299131	0.106199	NA	0.149512	0.893795
ADAM2	0.0930559	NA	NA	0.144651	0.657981	NA	0.149652	0.893795
DACH1	0.0721947	NA	NA	0.333142	0.220088	0.46115	0.149841	0.893795
SHANK1	0.103119	0.229998	NA	0.189099	0.544796	NA	0.149925	0.893795
ZNF462	0.320172	0.517794	NA	0.356854	0.0471859	0.251291	0.150379	0.893795
PCDH20	0.135841	NA	NA	0.136657	0.483051	NA	0.150882	0.893795
CDH10	0.943	NA	NA	0.0993204	0.0967743	NA	0.151952	0.893795
PRDM5	0.452502	NA	NA	0.306469	0.0654805	NA	0.152139	0.893795
ERCC6	0.271897	0.0754111	NA	NA	NA	0.442877	0.15214	0.893795
USH2A	0.981373	0.00998231	0.0970598	0.852479	0.313988	0.830374	0.152474	0.893795
LRFN2	0.114472	NA	NA	0.428191	0.186111	NA	0.152599	0.893795
LRP6	0.142938	NA	NA	0.239685	0.267285	NA	0.152983	0.893795
OR8K5	0.434754	NA	NA	0.270886	0.0785336	NA	0.15399	0.893795
LPHN3	0.3822	0.0280231	0.54563	0.532682	0.404322	0.171448	0.154075	0.893795
ATP10D	0.419324	0.42067	NA	0.0527851	NA	NA	0.154673	0.893795
VPS13A	0.649579	0.041865	0.235539	0.251235	0.460464	NA	0.154889	0.893795
PTPRD	0.136182	0.845485	NA	0.240925	0.0307655	0.873238	0.155366	0.893795
WBSCR17	0.220033	0.23026	0.0747703	0.86173	0.231274	NA	0.156452	0.893795
LRFN5	0.86615	NA	NA	0.070843	0.0472749	0.906585	0.156562	0.893795
DDX11	0.204892	0.396204	NA	0.0805712	0.402302	NA	0.156615	0.893795
SLC4A5	0.507718	0.0284997	NA	0.657546	NA	NA	0.156887	0.893795
ACAN	0.362705	0.731434	0.0442054	0.341702	0.118077	0.479837	0.158033	0.893795
LILRA1	0.12783	NA	NA	0.079826	0.950928	NA	0.158924	0.893795
MLL5	NA	0.913232	0.585732	NA	0.0181876	NA	0.159196	0.893795
TBC1D3P2	0.371754	NA	NA	NA	0.71357	0.0366803	0.159212	0.893795
KIAA1549	0.619399	0.00637488	NA	0.761249	0.900469	NA	0.159228	0.893795
TBX3	0.327914	0.344509	NA	0.086847	NA	NA	0.160078	0.893795
RYR1	0.241432	0.05553	0.166301	0.724717	0.584014	0.248148	0.160478	0.893795
OR2L13	0.135841	NA	NA	0.138798	0.523666	NA	0.160744	0.893795
FNDC3A	0.12783	NA	NA	NA	0.30089	0.257625	0.161122	0.893795
ODF2	0.25262	0.132297	NA	NA	0.297524	NA	0.16149	0.893795
ANPEP	NA	0.436305	0.165431	0.13844	NA	NA	0.162009	0.893795
TNC	0.698474	0.0240187	0.852833	0.0702191	0.802274	NA	0.162028	0.893795
STAG1	NA	0.0318921	0.697837	0.451338	NA	NA	0.162564	0.893795
PTPRF	0.414438	0.152544	0.434706	0.122231	0.242081	NA	0.162796	0.893795
PGM5	0.217741	0.254925	NA	NA	0.1819	NA	0.163114	0.893795
ATP7A	0.971291	0.607127	NA	0.114747	0.0418667	NA	0.163526	0.893795
OR52E4	0.0465013	NA	NA	0.368376	0.592701	NA	0.163706	0.893795
PCDHGB2	0.29767	NA	NA	0.362935	0.0948435	NA	0.164689	0.893795
HIVEP2	0.084423	0.317644	NA	0.330464	0.323978	NA	0.164804	0.893795
PLXNC1	0.044474	NA	NA	0.974026	0.238104	NA	0.165401	0.893795
TCHH	0.213556	0.0260162	0.105023	0.589854	1	0.726775	0.165806	0.893795
ST18	0.105512	0.631028	NA	0.734187	0.0594256	NA	0.165932	0.893795
RALGAPA2	0.794586	NA	NA	0.0332259	0.393558	NA	0.166193	0.893795
MATN2	0.381161	0.490634	NA	0.0169091	0.939507	NA	0.168111	0.895777
DST	0.876257	0.00467361	0.609852	0.414831	0.521437	0.477096	0.168269	0.895777
AK5	0.281022	NA	NA	0.0438946	0.863768	NA	0.168937	0.895777
MYH4	0.0714603	0.114794	NA	0.626839	0.586542	NA	0.169589	0.895777
KIAA1210	0.117589	0.418816	NA	0.219424	NA	NA	0.170494	0.895777
GRIK1	0.362685	0.25333	NA	0.114212	NA	0.290946	0.170792	0.895777
OR5T1	0.0406565	0.340041	NA	0.784672	NA	NA	0.170921	0.895777
CPXM1	0.679469	0.187343	NA	0.0859307	NA	NA	0.171845	0.895777
LRRC4C	0.0207056	NA	NA	0.743009	0.720136	NA	0.173273	0.895777
CSPP1	0.635243	0.0210293	NA	0.280015	0.840058	NA	0.17366	0.895777
DZIP3	0.0909679	NA	NA	0.431647	0.286987	NA	0.175192	0.895777
ZSWIM2	0.542641	0.81168	NA	0.154933	0.0467772	NA	0.17524	0.895777
CNTNAP1	NA	0.0287928	0.409364	NA	0.957817	NA	0.175399	0.895777
SLC39A12	0.0471978	NA	NA	0.550162	0.439968	NA	0.176752	0.895777
INPP4B	0.47772	0.0594681	NA	0.359281	0.321605	NA	0.178082	0.895777
LEPR	0.0448995	NA	NA	0.288133	0.908781	NA	0.180055	0.895777
NCKAP5	0.644707	0.0617502	NA	0.0710168	0.373735	0.933397	0.180266	0.895777
ABCA9	0.437556	0.0838651	NA	0.299984	0.305563	NA	0.180594	0.895777
MTUS2	0.0305689	NA	0.354546	0.92107	0.340943	NA	0.181816	0.895777
DUSP27	0.194108	NA	NA	0.203871	0.306138	NA	0.183564	0.895777
FREM2	0.728259	0.00636025	0.443639	0.240925	0.814328	0.76782	0.183982	0.895777
GALNT5	0.0590908	NA	0.239625	0.859296	NA	NA	0.184075	0.895777
PKD1L1	0.86872	0.0794654	NA	0.728122	0.75925	0.0270452	0.184595	0.895777
ANK1	0.283398	0.248035	NA	0.140246	0.673839	0.156938	0.18556	0.895777
USP15	NA	0.169465	0.430882	NA	0.168898	NA	0.18568	0.895777
CDH12	0.968603	0.523048	NA	0.0968938	0.0728218	NA	0.186986	0.895777
CTNNA2	0.161101	0.413734	NA	0.46101	0.116437	NA	0.187078	0.895777
CCDC150	0.870344	0.0185479	NA	0.773069	NA	NA	0.187093	0.895777
COL5A2	0.0965639	0.425103	NA	0.708291	0.0422506	0.862991	0.187183	0.895777
VCAN	0.123945	0.0289407	0.917316	0.555452	0.29922	0.588768	0.187509	0.895777
NBPF1	0.032857	0.271224	0.742953	0.574467	0.533993	0.159804	0.188231	0.895777
ABCC8	0.935285	0.269294	NA	0.0396791	0.362892	NA	0.188528	0.895777
XIRP1	0.932646	0.0198273	NA	0.28125	0.69867	NA	0.188734	0.895777
HEG1	0.172278	0.947027	NA	0.864983	NA	0.0260102	0.189824	0.895777
FAM47C	0.209741	0.466252	NA	0.0751498	0.24325	0.615315	0.190796	0.895777
MADD	0.259508	0.28816	NA	NA	0.172658	NA	0.191209	0.895777
ANKRD30A	0.289732	0.0488275	NA	0.4574	0.185984	0.9289	0.192398	0.895777
ZIC4	0.198468	NA	NA	0.484786	0.13564	NA	0.192522	0.895777
TSHZ3	0.0518969	0.0892629	0.910829	0.497199	0.538112	NA	0.193372	0.895777
MAGEC1	0.884204	0.0808935	0.479974	0.27407	0.1208	NA	0.194053	0.895777
UTRN	0.270963	0.0361405	NA	0.824253	0.154295	0.91389	0.194191	0.895777
ASPM	0.0728796	0.319077	NA	0.351536	0.210013	0.673706	0.195805	0.895777
MAP3K4	0.0423644	0.402364	NA	NA	0.789113	NA	0.196267	0.895777
TRPC7	0.418314	0.476862	NA	0.0696556	NA	NA	0.200354	0.895777
SUPT6H	0.452502	0.963964	NA	0.321532	0.0288362	NA	0.200518	0.895777
DHX37	0.430221	0.0173391	0.980116	NA	0.554508	NA	0.200793	0.895777
KIAA1024	0.0542194	NA	NA	0.463939	0.554508	NA	0.200843	0.895777
SLC12A5	0.882951	0.567473	0.290756	0.0272504	0.307574	NA	0.201328	0.895777
SLITRK3	0.0290617	NA	NA	0.859528	0.560938	NA	0.201422	0.895777
CNTLN	0.205451	0.599535	NA	NA	NA	0.113941	0.201629	0.895777
WDR72	0.101681	0.322286	NA	0.430717	NA	NA	0.202358	0.895777
SEC16B	0.304554	0.0553702	NA	0.839694	NA	NA	0.202767	0.895777
PCDHB7	0.316938	0.408507	NA	0.395472	0.0817079	NA	0.204368	0.895777
FCRL5	0.328714	0.125286	0.459107	0.123479	0.541449	NA	0.204924	0.895777
NLRP5	0.148959	NA	NA	0.23044	0.423826	NA	0.206265	0.895777
ACACB	0.64927	0.0851364	NA	0.165403	0.469632	NA	0.207363	0.895777
USP29	0.121826	NA	NA	0.972943	0.124375	NA	0.207993	0.895777
AGTPBP1	NA	0.0270011	NA	0.969101	0.566901	NA	0.208809	0.895777
XRN1	NA	0.115236	NA	0.96224	0.13495	NA	0.209958	0.895777
MYH9	0.581439	0.145532	NA	0.375744	0.0830011	0.503135	0.210107	0.895777
CCDC88A	0.344941	NA	NA	0.332732	0.120597	0.319605	0.21084	0.895777
TRPM6	0.241096	0.461537	NA	0.155989	0.421559	0.182785	0.210885	0.895777
CCDC18	NA	NA	NA	0.64072	0.02908	0.809093	0.210939	0.895777
MCF2	0.0954904	NA	NA	0.594953	0.265406	NA	0.210967	0.895777
PMS1	0.867632	0.076508	NA	0.228313	NA	NA	0.211646	0.895777
HMCN1	0.579035	0.0124021	0.871304	0.452656	0.408186	0.367536	0.213859	0.895777
CWF19L2	0.335776	NA	NA	0.852739	0.0538858	NA	0.214035	0.895777
DPP10	0.353911	0.938925	NA	0.784544	0.0174419	NA	0.214091	0.895777
DOCK5	0.49143	0.0705354	NA	0.645407	0.203475	NA	0.214222	0.895777
PPARGC1A	0.613574	0.0710956	NA	0.354787	NA	NA	0.214449	0.895777
AIM1	0.349324	0.133693	NA	0.0990293	0.987921	NA	0.214662	0.895777
SPTA1	0.574947	0.101071	0.794021	0.0338898	0.458506	0.597493	0.214674	0.895777
SPTBN1	NA	0.170118	NA	0.150436	0.93554	0.192023	0.215403	0.895777
OTOGL	0.851024	0.152677	NA	NA	0.120114	NA	0.215577	0.895777
SCN11A	0.486815	0.0374477	NA	0.374545	0.676947	NA	0.216045	0.895777
MUC2	0.423133	0.210869	0.0606634	0.344609	0.752719	NA	0.216122	0.895777
OPCML	0.347698	NA	NA	0.120252	0.452096	0.245068	0.216311	0.895777
TNRC6A	0.253857	NA	NA	0.0854131	0.333053	0.643735	0.216731	0.895777
NPAP1	0.140827	NA	NA	0.440859	0.25404	NA	0.217004	0.895777
PTEN	NA	0.665739	0.158653	0.989982	0.0445905	NA	0.217088	0.895777
ZNF737	0.445191	NA	NA	NA	0.0431838	0.825617	0.217868	0.895777
WHSC1	NA	0.121286	NA	NA	0.562735	0.234257	0.218861	0.895777
NKTR	0.26104	NA	NA	NA	0.103099	0.597493	0.219645	0.895777
PCDHA6	0.961379	NA	NA	0.0214051	0.782591	NA	0.219851	0.895777
CDC42BPA	0.0854399	0.67539	0.24112	0.316285	NA	0.330455	0.219976	0.895777
PEX1	NA	0.130414	NA	0.305917	0.406827	NA	0.220925	0.895777
PLG	0.0745677	NA	0.409364	NA	0.532004	NA	0.221001	0.895777
NTRK3	0.0399688	NA	NA	0.720224	0.566013	NA	0.221458	0.895777
ATP2C1	0.80711	NA	NA	0.0883002	0.230573	NA	0.222633	0.895777
PTPRZ1	0.391937	0.0589042	0.467179	0.0947955	0.777283	0.585536	0.223083	0.895777
SEMA5A	0.67733	0.0320357	NA	0.418381	0.768957	0.215572	0.223779	0.895777
SCN8A	NA	0.771308	NA	0.814089	0.0264182	NA	0.223946	0.895777
ZMYM4	0.142938	0.130561	0.890357	NA	NA	NA	0.224177	0.895777
POLR3B	0.713587	NA	0.428701	NA	0.0545168	NA	0.224694	0.895777
C10orf71	1	0.0344351	NA	0.487978	NA	NA	0.225748	0.895777
ATP4A	0.162281	0.228633	NA	0.454229	NA	NA	0.226162	0.895777
KAT6B	0.201202	0.341559	NA	NA	0.249263	NA	0.22846	0.895777
CNKSR2	0.185014	0.0776184	NA	0.598736	0.601651	NA	0.229867	0.895777
CHRM3	0.0343803	NA	NA	0.572881	0.879665	NA	0.230074	0.895777
BAI1	0.792599	0.0413329	NA	0.53177	NA	NA	0.230857	0.895777
ANO4	0.699257	NA	NA	0.0638712	0.390649	NA	0.231073	0.895777
NID1	0.547292	0.0460402	NA	NA	0.693858	NA	0.231368	0.895777
STAB2	0.0562046	0.247802	NA	0.560552	0.672276	NA	0.231695	0.895777
CASZ1	0.559329	0.631465	NA	NA	0.0496566	NA	0.231819	0.895777
IKBKAP	NA	0.449968	NA	0.667605	NA	0.0585215	0.232157	0.895777
MLLT4	NA	0.663667	0.239625	0.137583	0.240942	NA	0.232254	0.895777
ARAP2	0.127468	NA	NA	0.229015	0.603212	NA	0.232396	0.895777
COPA	NA	NA	NA	0.666822	0.075557	0.350052	0.23262	0.895777
PDHA2	0.11861	NA	NA	0.205647	0.723899	NA	0.232788	0.895777
TRPS1	0.115929	0.397546	NA	0.308735	0.360096	0.319794	0.233453	0.895777
TJP1	0.603916	0.119268	NA	0.163574	0.451813	NA	0.233487	0.895777
REG1A	0.794336	NA	NA	0.790593	0.0282599	NA	0.233519	0.895777
RASAL1	0.3898	NA	NA	0.161491	0.28242	NA	0.233771	0.895777
FLNA	0.104102	0.163675	NA	0.459669	0.684031	NA	0.234307	0.895777
GRM8	0.164401	NA	NA	0.550435	0.198172	NA	0.235026	0.895777
ATP2B3	0.805286	0.0375936	NA	NA	0.59562	NA	0.235822	0.895777
DNAH10	0.411543	0.136328	0.311743	0.376064	0.218946	0.364872	0.235879	0.895777
BEND2	0.0968736	NA	NA	0.839694	0.221992	NA	0.236033	0.895777
GRIA1	0.261786	0.0839424	NA	0.349184	0.710463	NA	0.236538	0.895777
CDH8	0.0378668	0.381947	NA	0.926135	0.408825	NA	0.237116	0.895777
KCNA5	0.854201	0.0785894	NA	0.275658	NA	NA	0.239616	0.895777
KPRP	0.203081	NA	NA	0.914315	0.100638	NA	0.241054	0.895777
GRIK2	0.0919961	0.671814	NA	0.302364	NA	NA	0.241062	0.895777
NOS1	0.6136	0.0438658	0.433212	0.484212	NA	NA	0.241081	0.895777
FRYL	0.073509	0.315155	0.843159	0.696288	0.434735	0.0937328	0.24166	0.895777
GARNL3	0.716419	NA	NA	0.641022	NA	0.0409812	0.242112	0.895777
ABCC12	0.0456029	0.591158	NA	0.422835	0.499469	NA	0.242173	0.895777
POM121L12	0.10972	NA	NA	0.401321	0.428183	NA	0.242381	0.895777
GRM7	0.249774	NA	NA	0.181498	0.416786	NA	0.242698	0.895777
TRAPPC9	0.962506	0.0251812	NA	0.779665	NA	NA	0.242716	0.895777
NDST4	0.0792569	NA	NA	0.572489	0.416786	NA	0.242829	0.895777
ZDBF2	0.549382	0.233405	0.250651	0.292548	0.19226	NA	0.245021	0.895777
RGS22	0.374739	0.239814	NA	0.0845948	0.769755	NA	0.24579	0.895777
ANK3	0.118988	0.58841	0.0854207	0.662214	0.461842	NA	0.246431	0.895777
CELSR1	0.441281	0.0716934	0.31535	0.116332	0.719366	0.693983	0.246561	0.895777
PKP2	0.564649	NA	NA	0.315951	NA	0.10892	0.246897	0.895777
SLCO5A1	0.109491	NA	NA	0.257663	0.692565	NA	0.247728	0.895777
ANKRD30B	0.570584	0.0342566	NA	NA	1	NA	0.247787	0.895777
OR5H6	0.81439	NA	NA	0.399552	0.060266	NA	0.248281	0.895777
TCHHL1	0.203081	0.197796	NA	0.488352	NA	NA	0.24833	0.895777
CNGB3	0.302677	NA	NA	0.504741	0.129081	NA	0.249131	0.895777
CABIN1	NA	0.281062	0.224961	NA	0.312705	NA	0.249528	0.895777
INADL	0.797991	0.940595	NA	0.0262755	0.305563	NA	0.249706	0.895777
NAP1L3	0.914917	NA	NA	0.022352	0.968815	NA	0.249842	0.895777
KCNQ3	NA	0.226538	NA	0.0895448	0.985091	NA	0.251149	0.895777
UBBP4	0.114812	NA	NA	NA	0.910727	0.192248	0.252058	0.895777
MLL	0.816698	0.570564	0.196478	0.0959785	0.0939693	0.740219	0.252551	0.895777
INTS1	0.392802	NA	0.485122	0.105848	NA	NA	0.252578	0.895777
SCN1A	0.0532279	0.182178	NA	0.500088	0.699743	0.567244	0.252627	0.895777
GRIK5	0.292914	0.14963	NA	NA	0.462044	NA	0.253193	0.895777
EMILIN1	0.37264	NA	0.124955	NA	0.437066	NA	0.253956	0.895777
BSN	0.482217	0.657532	NA	0.889944	0.325113	0.0213332	0.254672	0.895777
POLE	0.179029	0.237002	NA	0.168089	0.376544	0.732436	0.255294	0.895777
SMARCA4	0.0231028	0.24048	0.826566	0.455743	0.50251	0.597538	0.255702	0.895777
PDE4DIP	0.725987	0.0562902	0.647264	0.411901	0.425428	0.136763	0.256695	0.895777
WDR90	0.307079	NA	NA	0.277766	0.243639	NA	0.2572	0.895777
DNAH2	0.0825781	0.160933	0.149906	0.986486	0.344371	0.950464	0.258372	0.895777
LRRTM1	0.243343	NA	NA	0.270813	0.320167	NA	0.259575	0.895777
CNTN3	0.149796	NA	NA	0.649969	0.216856	NA	0.259684	0.895777
TMEM200A	0.138387	NA	NA	0.703066	0.217615	NA	0.260123	0.895777
EPHA3	0.429046	NA	NA	0.0820583	0.605141	NA	0.261104	0.895777
KIAA1211	0.117248	NA	NA	0.817159	0.222412	NA	0.261136	0.895777
SPAG17	0.732231	0.03793	0.215202	0.370796	0.522762	0.568806	0.261161	0.895777
IQGAP1	0.573137	NA	NA	0.0678688	0.548361	NA	0.26129	0.895777
CEP152	0.732221	NA	NA	0.480576	0.0608969	NA	0.26202	0.895777
ADAMTS19	0.0372616	0.634161	0.364292	0.310762	0.779025	NA	0.262506	0.895777
ZNF407	0.837468	NA	0.559391	0.047321	0.299146	NA	0.262801	0.895777
HPS3	0.653634	0.200513	NA	NA	0.308019	0.164426	0.26293	0.895777
NOTCH1	0.487497	NA	0.426527	0.318812	0.192156	0.164426	0.263142	0.895777
KIF4B	0.480466	0.0655813	NA	0.317722	0.664546	NA	0.263248	0.895777
FANCD2	0.453716	0.107412	NA	NA	NA	0.443555	0.263401	0.895777
PROX1	NA	0.472157	NA	0.154273	0.297711	NA	0.263909	0.895777
FRG1B	NA	0.81242	0.0709657	NA	0.64024	0.181455	0.26419	0.895777
USP9X	0.168641	0.291182	NA	0.591526	0.230645	NA	0.264224	0.895777
DNM3	NA	0.305135	NA	0.155353	0.459006	NA	0.264444	0.895777
COL11A2	0.0495806	NA	NA	0.856936	0.512204	NA	0.264471	0.895777
PKHD1L1	0.282565	0.025804	0.429632	0.260015	0.956384	0.871914	0.264677	0.895777
DCSTAMP	0.297245	NA	NA	0.210409	0.349288	NA	0.26508	0.895777
NALCN	0.815293	0.0589032	0.733908	0.631912	0.0433674	0.714481	0.266538	0.895777
N4BP2	0.319538	0.837855	NA	0.24773	0.402191	0.0807428	0.266688	0.895777
DCHS2	0.138618	0.0763841	0.405138	0.294082	0.551504	1	0.267496	0.895777
PRX	NA	NA	0.146453	NA	0.171214	0.885223	0.267639	0.895777
CHD9	0.751035	0.581933	0.622176	0.956723	0.0083461	NA	0.267721	0.895777
PTCHD2	0.461641	0.562644	NA	0.0389314	0.682712	NA	0.268452	0.895777
PPFIA2	0.086884	NA	NA	0.260292	0.988566	NA	0.268795	0.895777
YEATS2	0.630323	0.063916	NA	0.950959	0.180901	NA	0.269007	0.895777
EIF4G1	0.0532385	NA	NA	0.51533	0.816728	NA	0.26916	0.895777
TYR	0.515533	0.24236	NA	0.179474	NA	NA	0.269283	0.895777
OR4N2	0.0647506	NA	NA	0.546161	0.635237	NA	0.269574	0.895777
RAPGEF2	0.525723	NA	0.130286	0.40838	NA	0.24901	0.269714	0.895777
MTOR	0.311237	0.719281	0.268826	0.658398	0.0559997	NA	0.270506	0.895777
ABCD2	0.0337588	NA	NA	0.911334	0.735323	NA	0.270709	0.895777
CEP164	0.178251	0.481258	NA	0.264124	NA	NA	0.270962	0.895777
RIN3	0.0590908	NA	NA	0.986536	0.390011	NA	0.271521	0.895777
TUBGCP6	NA	NA	0.55031	0.584655	0.0707386	NA	0.271691	0.895777
BPIFB4	0.704906	0.0471679	NA	0.68522	NA	NA	0.271857	0.895777
CELSR2	0.352541	0.458403	0.506609	0.210524	0.131255	NA	0.273011	0.895777
MYH2	0.992255	NA	0.0990861	0.790468	0.344425	0.0845948	0.273134	0.895777
TSSC2	NA	NA	0.281725	NA	0.134994	0.606382	0.273843	0.895777
PRKRIR	0.130561	0.25333	NA	0.698086	NA	NA	0.274041	0.895777
OR5M8	0.631994	NA	NA	0.715562	0.0514222	NA	0.275213	0.895777
PTPRN	0.0528794	NA	NA	0.803194	0.548153	NA	0.275402	0.895777
CACNA1F	0.156623	0.0534434	NA	0.940163	0.921228	NA	0.275453	0.895777
DIP2A	0.168384	0.887391	NA	0.31019	0.156966	NA	0.275962	0.895777
DROSHA	0.279745	0.0966104	NA	0.865148	NA	NA	0.276111	0.895777
GRIN3A	0.097081	NA	NA	0.609402	0.396222	NA	0.276529	0.895777
FLT4	0.10444	NA	0.287475	NA	0.780811	NA	0.276543	0.895777
NPAT	0.778159	0.103374	NA	0.291923	NA	NA	0.276823	0.895777
JMJD1C	0.14541	NA	0.133781	0.523555	0.719462	NA	0.276999	0.895777
CHD4	0.174771	0.240929	0.634912	0.189315	0.311622	0.48016	0.277617	0.895777
UNC13C	0.0513517	0.194745	NA	0.890172	0.386025	0.682802	0.277779	0.895777
ASCC3	0.433225	NA	0.0819254	0.667653	NA	NA	0.278322	0.895777
DPP6	0.481788	NA	NA	0.118326	0.416711	NA	0.278738	0.895777
IQGAP3	NA	0.782514	NA	0.254596	0.119497	NA	0.279095	0.895777
GUCY1A2	0.233022	0.372871	NA	0.274142	NA	NA	0.279183	0.895777
PHACTR3	0.463105	NA	NA	0.0622357	0.831664	NA	0.280232	0.895777
OR5H15	0.0927778	NA	NA	0.43555	0.595128	NA	0.28078	0.895777
DDC	0.140111	NA	NA	0.276177	0.624908	NA	0.281698	0.895777
AKAP4	NA	0.0434487	NA	0.602279	0.93966	NA	0.284513	0.895777
AKAP13	0.0947322	0.228013	0.236654	0.621971	0.778383	NA	0.284841	0.895777
RAG1	0.0617799	NA	NA	0.635424	0.628058	NA	0.284966	0.895777
SNRNP200	0.0288557	NA	NA	0.922187	0.928535	NA	0.285331	0.895777
LDB2	0.972409	0.178989	NA	0.14207	NA	NA	0.285459	0.895777
DOPEY1	NA	0.031547	NA	0.876377	0.576421	0.489333	0.286141	0.895777
TACC2	0.360083	0.354108	NA	NA	0.196214	NA	0.287449	0.895777
MYCBP2	0.0530207	0.505119	0.826227	0.644632	0.345906	0.166377	0.287489	0.895777
PLB1	0.501663	NA	0.116905	0.427705	NA	NA	0.287887	0.895777
LAMC3	0.68413	NA	NA	0.274311	0.133925	NA	0.288223	0.895777
FANCA	0.147636	0.517259	NA	0.302777	NA	0.342273	0.288338	0.895777
RASAL2	0.661507	NA	NA	0.294682	0.13004	NA	0.289687	0.895777
DENND1B	0.112509	0.297098	NA	0.762878	NA	NA	0.290704	0.895777
NEK5	NA	0.782995	NA	0.250495	0.13004	NA	0.290742	0.895777
ABCA4	0.657968	0.250428	NA	0.923975	0.0528718	NA	0.290886	0.895777
RNF17	0.993705	NA	NA	0.129559	0.198991	NA	0.291501	0.895777
OR5L2	0.10181	NA	NA	0.570745	0.442322	NA	0.292062	0.895777
HCN1	0.112121	NA	NA	0.22821	0.569923	0.559497	0.292922	0.895777
SEC31A	0.075926	0.832911	NA	NA	0.148037	0.873238	0.29322	0.895777
TRPA1	0.440463	NA	NA	0.834901	0.925483	0.0240425	0.293359	0.895777
SETD5	NA	NA	0.475833	0.353085	0.15459	NA	0.293868	0.895777
RGS7	0.0337324	0.361996	NA	0.700653	0.959686	NA	0.293879	0.895777
BNC1	0.255845	0.423223	NA	0.240006	NA	NA	0.29397	0.895777
FARP1	0.0406426	NA	NA	0.688961	0.928535	NA	0.294052	0.895777
KNTC1	0.180846	0.74853	NA	NA	0.19226	NA	0.294225	0.895777
DMXL1	0.517638	0.146938	0.0839125	0.725646	0.574675	NA	0.294694	0.895777
CROCCP2	NA	0.69607	0.0533536	NA	0.226702	0.983478	0.295157	0.895777
COL4A4	0.771309	0.389998	NA	0.672973	0.0409189	NA	0.295218	0.895777
PIK3R4	0.181688	NA	NA	0.704045	0.205275	NA	0.295765	0.895777
DARC	0.0467886	NA	NA	0.927934	0.613806	NA	0.298347	0.895777
SON	0.339752	NA	0.139197	0.403931	0.445805	NA	0.299453	0.895777
C20orf132	0.780935	0.763236	0.114687	NA	0.124998	NA	0.299966	0.895777
ABCA6	0.0543219	NA	NA	0.620153	0.79866	NA	0.300023	0.895777
MAP1B	0.12783	NA	NA	NA	0.307943	0.683816	0.300106	0.895777
TECTA	0.212297	0.323314	NA	0.348267	0.63094	0.183716	0.300245	0.895777
ANKRD50	NA	NA	0.318893	0.106876	0.791754	NA	0.300541	0.895777
PLCL1	0.413708	NA	NA	0.363914	0.179686	NA	0.300985	0.895777
SKIDA1	0.581439	0.452268	NA	NA	0.103001	NA	0.301201	0.895777
KCTD3	0.387242	NA	NA	0.240006	0.291556	NA	0.301277	0.895777
CILP	NA	0.190455	NA	0.487978	0.291909	NA	0.301485	0.895777
OR4M2	0.375918	NA	NA	0.120053	0.601593	NA	0.301619	0.895777
SCAF11	0.700226	NA	0.0540698	NA	0.720119	NA	0.302363	0.895777
ATRX	0.153241	0.0779816	0.443639	0.466554	0.839965	0.444877	0.302435	0.895777
FCRL4	0.129241	NA	0.580607	NA	0.366896	NA	0.30409	0.895777
PPP1R9A	0.434183	0.186554	NA	NA	0.340073	NA	0.30418	0.895777
MGAM	0.167931	0.694638	NA	0.079826	0.943641	NA	0.30429	0.895777
PRRC2B	0.682561	0.649501	NA	NA	0.0621875	NA	0.304334	0.895777
OR2T3	0.113169	0.795263	NA	0.306469	NA	NA	0.304415	0.895777
MYO9B	0.0760008	0.187343	NA	0.955381	0.646533	NA	0.304427	0.895777
SMARCC2	0.510441	0.17874	NA	0.240006	0.402191	NA	0.304642	0.895777
KIF26B	0.295094	0.150785	NA	NA	0.621082	NA	0.304761	0.895777
PLXND1	0.903361	NA	NA	0.0839985	0.364279	NA	0.304802	0.895777
UBE4B	0.112509	0.597789	0.411486	NA	NA	NA	0.305016	0.895777
OCRL	0.198263	0.451713	NA	0.309688	NA	NA	0.305401	0.895777
AKAP6	0.381014	0.147786	NA	0.0550119	0.995069	0.933397	0.305498	0.895777
KL	0.376362	0.52831	NA	0.139878	NA	NA	0.3059	0.895777
GCC2	0.0162805	0.701286	NA	0.600887	0.766727	0.549734	0.30621	0.895777
PRIC285	0.297245	NA	NA	0.326038	NA	0.290946	0.308353	0.899316
SLIT2	0.140938	0.815232	NA	0.154508	0.508296	NA	0.308439	0.899316
HGF	0.985798	NA	NA	0.402185	0.0717679	NA	0.309989	0.902344
EYS	0.245302	0.0817744	0.56888	0.577867	0.453883	NA	0.311084	0.90404
PRG4	0.459194	NA	0.331745	0.0860636	0.703045	NA	0.311786	0.904162
KIAA1755	0.672271	NA	NA	0.18249	0.235653	NA	0.312868	0.904162
MYO18A	0.434242	0.211274	0.191478	NA	0.530126	NA	0.313417	0.904162
CDHR1	0.446293	0.0682043	NA	0.953132	NA	NA	0.313507	0.904162
DNAH3	0.459647	0.196625	0.347843	0.414831	0.354307	0.218751	0.314049	0.904162
WAPAL	0.332002	NA	NA	0.420916	0.208908	NA	0.314642	0.904162
OR2T33	0.0365008	NA	NA	0.910549	0.883647	NA	0.315731	0.904162
ATF7IP	NA	NA	0.270782	0.60253	0.180513	NA	0.316246	0.904162
TRHDE	0.0532673	0.321679	NA	0.592745	0.933508	NA	0.316275	0.904162
KIAA1549L	0.0867725	0.663081	0.299994	0.242883	0.743244	NA	0.316845	0.904162
GAK	0.188615	NA	NA	0.382245	0.495698	0.266422	0.316951	0.904162
DSCAML1	0.832484	0.809572	0.0793208	0.25954	0.227303	NA	0.318586	0.904162
LRP1B	0.159354	0.792929	0.0521743	0.431378	0.521729	0.709121	0.319354	0.904162
PXDNL	0.270466	0.118362	NA	0.424251	0.713083	NA	0.319679	0.904162
NLRP9	NA	NA	NA	0.349037	0.129648	0.664974	0.320197	0.904162
RC3H1	0.357425	NA	NA	0.476031	0.177671	NA	0.321047	0.904162
BLM	0.387622	0.128692	0.61233	NA	NA	NA	0.322972	0.904162
TEP1	0.208079	0.0762241	NA	0.747467	0.834219	NA	0.323066	0.904162
ABCC9	0.362175	0.78019	NA	0.729412	0.713083	0.0223519	0.32452	0.904162
MYT1L	0.404111	0.413727	0.180187	0.247901	0.957817	0.153043	0.324656	0.904162
AFF1	NA	0.430552	NA	0.369571	0.193834	NA	0.324776	0.904162
ATP1A2	0.657968	NA	0.828583	0.156033	0.1177	NA	0.325065	0.904162
LRRK1	0.395086	0.0467026	0.623417	0.870676	NA	NA	0.325114	0.904162
ABCB5	0.0984702	NA	NA	0.551758	0.571934	NA	0.326174	0.904162
CUBN	0.34428	0.0547391	0.31687	0.420706	0.639813	0.691516	0.326706	0.904162
NRP2	0.482564	0.126919	NA	0.510217	NA	NA	0.327225	0.904162
XIRP2	0.0599989	0.113474	0.431924	0.706624	0.565264	0.951249	0.327407	0.904162
DNAJC13	0.19243	0.178532	NA	0.8168	0.121697	0.983478	0.327767	0.904162
DLGAP4	0.183827	0.460611	NA	NA	0.371013	NA	0.328218	0.904162
MMRN1	0.0530416	0.639401	NA	0.811096	0.371736	NA	0.328512	0.904162
SEMA5B	NA	0.174243	NA	0.440953	0.226702	0.588738	0.328977	0.904162
PCNX	0.701663	0.236019	0.52434	0.699817	0.0843785	0.221257	0.32947	0.904162
ADCY10	0.211228	0.219042	NA	0.686523	NA	NA	0.330303	0.904162
FOLH1	0.379213	NA	NA	0.892519	0.0938499	NA	0.330304	0.904162
PTPRU	0.473091	0.0457834	NA	0.526662	0.906635	NA	0.330375	0.904162
PPEF1	0.132968	0.380507	NA	0.629846	NA	NA	0.330916	0.904162
ZNF808	NA	0.189167	NA	0.26502	0.640617	NA	0.332391	0.904162
DOCK7	0.845392	0.415967	0.922721	0.0218959	0.323804	0.508625	0.33368	0.904162
ULK4	0.517015	NA	NA	NA	0.112042	0.558544	0.333801	0.904162
GRIK3	0.30505	NA	NA	0.185455	0.571934	NA	0.333807	0.904162
ZFHX4	0.125434	0.257648	0.214727	0.861314	0.658787	0.301729	0.335769	0.904162
GRIA3	0.0975516	0.65821	NA	0.268061	0.620915	NA	0.335808	0.904162
NBAS	0.937254	0.121289	NA	0.935447	0.100951	NA	0.336554	0.904162
OR2AK2	0.608724	NA	NA	0.145773	0.371013	NA	0.337121	0.904162
PHF3	NA	0.0966603	NA	0.416003	0.821371	NA	0.337739	0.904162
ZNF560	0.529868	NA	NA	0.115659	0.539205	NA	0.337834	0.904162
ZNF536	0.535214	0.0792422	NA	0.887097	0.329155	0.290946	0.338228	0.904162
AR	NA	0.238876	NA	0.345019	0.402302	NA	0.338484	0.904162
EVC2	0.686362	NA	NA	0.0360206	0.687357	0.643045	0.339527	0.904162
NLRP14	0.21951	NA	NA	0.407544	0.373304	NA	0.33987	0.904162
ZFP106	NA	0.225118	NA	0.521949	0.28491	NA	0.340339	0.904162
PRAMEF11	0.400052	0.100897	NA	NA	0.830416	NA	0.340581	0.904162
KDM5C	0.726691	NA	0.0468107	0.989698	NA	NA	0.34143	0.904162
CENPE	0.721374	0.381777	0.985108	0.130965	0.103819	NA	0.341779	0.904162
DLC1	0.491437	0.185964	NA	0.129677	0.938287	NA	0.342459	0.904162
ERN2	NA	0.721986	NA	0.264972	0.177849	NA	0.343477	0.904162
RYR3	0.0103291	0.893183	0.587911	0.511398	0.933755	0.485692	0.343669	0.904162
C1orf173	0.210381	0.767996	NA	0.169926	0.410491	NA	0.344731	0.904162
CD163	0.196236	NA	NA	0.582369	0.800765	0.123729	0.345522	0.904162
PIK3C2G	0.142096	NA	NA	0.400698	0.603994	NA	0.345564	0.904162
PLCB1	0.650563	0.223003	NA	0.230903	0.338101	NA	0.34557	0.904162
SPTBN4	0.679469	0.158036	NA	0.898132	0.118203	NA	0.346672	0.904162
IRX1	0.968533	NA	NA	0.0673745	0.530126	NA	0.346716	0.904162
KIF2B	0.353703	0.392318	NA	0.276904	0.297524	NA	0.347157	0.904162
COL5A1	0.817952	0.0961219	NA	0.451984	0.321871	NA	0.347246	0.904162
NETO1	0.542641	NA	NA	0.28125	0.227303	NA	0.347267	0.904162
POLR2B	0.179317	0.757191	0.513568	0.164233	NA	NA	0.347455	0.904162
DNAH11	0.0547621	0.0742738	0.581368	0.777107	0.982059	0.723552	0.348883	0.904162
ROBO2	0.118533	0.663587	0.241648	0.326038	0.625102	NA	0.349241	0.904162
CDH19	0.564649	NA	NA	0.517256	0.120114	NA	0.349469	0.904162
MICAL3	0.619152	NA	0.211085	NA	0.269082	NA	0.34995	0.904162
ACSS3	0.573137	NA	NA	0.471565	0.130195	NA	0.350064	0.904162
SLITRK5	0.620582	NA	NA	0.150192	0.378496	NA	0.35057	0.904162
TMEM132E	0.220801	NA	NA	0.70972	0.225651	NA	0.351034	0.904162
FOXG1	0.72848	NA	NA	0.2613	0.186109	NA	0.351397	0.904162
OR4A16	0.246468	NA	NA	0.241548	0.595261	NA	0.351464	0.904162
BRCA2	0.879041	0.0178392	0.380047	0.466554	0.557634	0.862991	0.352332	0.904162
EP400	0.770908	0.828	0.413616	0.997468	0.0150205	NA	0.352457	0.904162
LRRK2	0.410749	0.430963	0.836847	0.021687	0.875246	0.477096	0.352696	0.904162
EVPL	0.645415	0.0676149	NA	0.819562	NA	NA	0.353284	0.904162
PARP8	0.314994	0.413565	NA	0.688961	0.132024	NA	0.353298	0.904162
GOLGA3	NA	0.257943	0.139158	0.997915	NA	NA	0.353586	0.904162
OR5J2	0.267374	NA	NA	0.254589	0.526438	NA	0.353669	0.904162
C2CD3	0.947589	0.278261	NA	0.852764	0.150364	0.119356	0.355552	0.90472
CDK12	0.316346	0.249373	0.215987	NA	0.70507	NA	0.355675	0.90472
DSEL	NA	0.0994527	NA	0.633482	0.575371	NA	0.355957	0.90472
KIF21B	0.114812	0.895835	NA	0.120657	0.970449	NA	0.356101	0.90472
PIK3CG	0.411914	NA	NA	0.212949	0.416786	NA	0.357657	0.90472
DIDO1	0.0811848	0.376259	NA	0.450208	0.372471	0.798985	0.357742	0.90472
ABCA8	0.558113	0.941008	NA	0.264124	0.133925	0.221257	0.358415	0.90472
ANAPC1	NA	NA	0.0989373	0.173382	0.887632	0.802033	0.358519	0.90472
AQR	0.746333	NA	0.731539	0.0672773	NA	NA	0.3586	0.90472
PCNXL2	0.106748	0.968496	NA	0.356854	NA	NA	0.359483	0.90472
SPTBN2	0.206821	0.109805	NA	0.724647	0.747896	NA	0.359881	0.90472
SLITRK6	0.780935	NA	0.0801147	NA	0.592186	NA	0.360332	0.90472
UBR4	0.287897	0.0277818	0.840354	0.659132	0.789263	0.405421	0.360554	0.90472
COL22A1	0.262339	0.933611	0.02567	0.990795	0.674327	NA	0.361814	0.904997
DENND5B	0.524066	0.139562	NA	NA	NA	0.511979	0.362476	0.904997
UBC	0.299053	0.325627	NA	NA	0.385398	NA	0.36293	0.904997
ROS1	0.288626	0.658918	0.171747	0.876551	0.422	0.119356	0.363013	0.904997
NSD1	0.257626	NA	NA	0.817159	0.0763764	0.784459	0.364172	0.904997
SYNE2	0.668614	0.435468	0.857151	0.798131	0.516768	0.0142071	0.36503	0.904997
GRIP1	0.151023	NA	NA	0.309347	0.811822	NA	0.365062	0.904997
SLC17A6	0.0777377	0.304159	0.453043	0.864983	0.463193	NA	0.365197	0.904997
GRM5	0.672271	NA	NA	0.191551	0.295396	NA	0.365664	0.904997
OR2G3	0.731195	0.0551268	NA	0.944942	NA	NA	0.365929	0.904997
DACH2	0.179293	NA	NA	0.338149	0.630777	NA	0.366747	0.904997
C2orf16	0.806781	0.987439	NA	0.0741991	0.802274	0.0914358	0.366821	0.904997
SLC5A8	0.147415	NA	NA	0.54576	0.479873	NA	0.368684	0.906594
TTLL4	NA	NA	0.232247	0.704045	0.236279	NA	0.368829	0.906594
COL24A1	0.208135	0.15984	0.253469	0.980156	0.192349	0.945485	0.369011	0.906594
NLRP3	0.175449	0.969089	NA	0.127477	0.603994	NA	0.37075	0.907167
KIAA1429	0.130488	0.323314	0.825674	0.887057	0.144051	NA	0.37098	0.907167
SPANXN2	0.367209	NA	NA	0.156778	0.679013	NA	0.371236	0.907167
FRG2B	0.679469	NA	NA	0.0673745	0.855839	NA	0.3717	0.907167
ANKRD12	0.251937	0.820389	NA	0.521338	0.908614	0.045702	0.371815	0.907167
EPPK1	0.28327	0.2976	NA	0.214645	0.732647	NA	0.372993	0.907727
MYLK	0.232304	0.10022	NA	0.805392	NA	0.709687	0.373666	0.907727
BDP1	0.122873	0.865808	0.230207	0.668605	NA	0.276731	0.373832	0.907727
ARFGEF2	0.413937	0.450453	NA	NA	0.212588	NA	0.374103	0.907727
ZNF415	NA	0.0816341	NA	0.646641	0.762051	NA	0.377153	0.911925
HECW1	0.365537	0.149125	NA	0.829459	0.476037	0.215572	0.377637	0.911925
ADAM12	0.201558	NA	NA	0.451338	0.443798	NA	0.377903	0.911925
WASH3P	NA	NA	0.373116	NA	0.465827	0.23241	0.378017	0.911925
CCNB3	0.024564	0.492363	0.530008	0.879715	0.82821	NA	0.378691	0.911925
ROBO4	0.0598953	NA	NA	0.982277	0.690135	NA	0.379089	0.911925
ARHGAP31	0.715673	0.277636	0.409364	0.0696556	0.82821	NA	0.379452	0.911925
PCDH18	0.666766	0.699247	NA	NA	0.043236	0.687194	0.38089	0.912646
NAALAD2	0.148244	NA	NA	0.382825	0.723899	NA	0.381539	0.912646
CXorf22	0.732221	0.0932872	NA	0.32433	0.629517	NA	0.382112	0.912646
CNTN6	0.756644	0.192728	NA	0.616066	0.648418	0.0818904	0.38212	0.912646
LRRIQ1	0.192779	0.916878	0.173015	0.585507	0.810167	0.113941	0.382965	0.912646
AGL	0.344941	NA	NA	0.270886	NA	0.442877	0.383063	0.912646
NRK	0.444158	0.151257	NA	0.366945	0.569979	NA	0.383471	0.912646
PTPN13	NA	0.637722	0.241648	0.323668	0.282823	NA	0.38419	0.912646
IMPG2	0.860911	NA	NA	0.234027	0.206714	NA	0.384408	0.912646
MDGA2	0.28512	0.720981	NA	0.425545	0.162598	NA	0.385692	0.914464
NLRP4	0.6722	0.0673324	NA	0.525504	0.46613	0.441506	0.386315	0.914711
PLCH1	0.552499	0.927522	NA	0.0649431	0.530792	0.278485	0.387133	0.915418
CYFIP2	0.874619	0.538103	0.368293	0.068458	0.419415	NA	0.38903	0.918672
STAB1	0.575363	NA	NA	0.365406	0.0834622	0.835789	0.391298	0.922013
IL9R	0.139	NA	NA	0.559343	0.554561	NA	0.391745	0.922013
C6	0.129789	0.692303	NA	0.777447	0.210758	NA	0.392012	0.922013
PLEKHH2	0.552499	0.164731	0.311242	0.123772	0.830648	0.606382	0.392867	0.922794
USP32	NA	0.565276	NA	0.295629	0.260435	NA	0.393742	0.923618
ERBB3	NA	0.377544	NA	NA	0.131868	0.879018	0.394924	0.924271
RP1	0.997971	0.780351	0.33076	0.390439	0.0745659	0.238953	0.395068	0.924271
UBR5	0.593691	0.63514	0.85879	0.0273048	0.392407	0.518418	0.395641	0.924386
TRIO	0.417539	0.423894	NA	0.0655566	0.553115	0.813282	0.396885	0.924693
GUCY1A3	0.678485	NA	NA	0.337706	NA	0.193886	0.39815	0.924693
LMO7	0.834134	NA	NA	0.125939	0.423687	NA	0.398554	0.924693
DOCK2	0.0411419	0.746098	0.441883	0.171142	0.939657	0.84134	0.398681	0.924693
ANKRD17	0.410749	0.451985	0.206893	0.147721	0.933722	NA	0.399364	0.924693
PLA2G4A	0.0731639	0.859208	NA	0.714817	NA	NA	0.400617	0.924693
MYH7	0.513426	0.173124	NA	0.266829	0.952316	0.236472	0.400716	0.924693
PTPRC	0.44579	NA	0.237805	0.289142	0.503863	NA	0.400889	0.924693
PCNT	0.422254	0.526139	0.526961	0.104236	0.186051	0.821437	0.401129	0.924693
GON4L	NA	0.144238	0.52778	0.220528	0.628058	0.508625	0.401393	0.924693
DNAH17	0.0731639	0.0667012	0.926195	0.928192	0.52173	0.854333	0.401539	0.924693
RBMX	NA	0.88009	0.0522329	0.990621	NA	NA	0.403506	0.92475
ITSN1	0.265463	NA	NA	0.354787	0.700943	0.237854	0.403987	0.92475
WDR44	0.154712	NA	NA	0.592242	0.498744	NA	0.404269	0.92475
ARMCX2	NA	0.295354	NA	0.283865	0.545301	NA	0.404363	0.92475
OR4C12	0.740109	NA	NA	0.249783	0.247827	NA	0.404823	0.92475
KIAA0100	0.367322	NA	NA	0.969101	0.202165	0.219586	0.405181	0.92475
DLG2	0.820815	NA	NA	0.115152	0.48756	NA	0.406096	0.92475
OR5D16	0.30505	NA	NA	0.472218	0.320147	NA	0.406256	0.92475
PPFIA1	0.344941	0.220661	NA	0.597342	0.350511	NA	0.40677	0.92475
NOTCH4	0.758422	0.168982	NA	NA	0.363685	NA	0.408579	0.92475
MECOM	0.0670747	NA	NA	0.519437	0.928535	0.498929	0.409174	0.92475
PCDHB11	0.246813	0.673836	NA	0.28125	NA	NA	0.409356	0.92475
AMPH	0.754479	0.317953	NA	0.222417	0.302857	NA	0.409386	0.92475
RBBP6	0.932561	0.390481	0.022276	NA	0.816431	0.849359	0.409408	0.92475
KIAA2018	0.819023	0.134504	0.823577	0.702925	0.483051	0.0639092	0.409427	0.92475
SETD2	0.712088	0.773422	0.100262	0.839694	0.172618	0.248148	0.410777	0.925699
NIN	0.778159	0.0786682	NA	0.469295	0.482287	0.41039	0.411233	0.925699
BCHE	0.160974	NA	NA	0.656737	0.447199	NA	0.411699	0.925699
LYST	0.167831	0.192012	0.987192	0.199551	0.71078	0.444566	0.412315	0.925699
PSME4	0.458172	NA	NA	0.197363	0.52487	NA	0.412561	0.925699
TSC1	0.204892	NA	NA	0.733849	NA	0.316877	0.413413	0.925699
WDR66	0.173311	0.81214	NA	0.799548	0.146752	NA	0.413521	0.925699
OR11L1	0.921701	NA	NA	0.0638712	0.81276	NA	0.414346	0.92637
COL15A1	0.322581	0.425657	0.53224	0.266696	0.300998	NA	0.41654	0.930096
TG	0.680397	0.369613	0.60133	0.0699371	0.325816	0.606398	0.418651	0.93363
KCNN3	NA	0.258135	NA	0.670043	0.282844	NA	0.419271	0.933831
DGKB	0.434242	NA	NA	0.353085	0.321605	NA	0.421036	0.935799
PREX2	0.918307	0.0411734	NA	0.282541	0.954316	0.595065	0.422273	0.935799
PSG8	0.703602	NA	NA	0.345906	0.203831	NA	0.422386	0.935799
TECRL	0.312516	NA	NA	0.336271	0.473621	NA	0.423126	0.935799
OR4A15	0.0937818	NA	NA	0.678633	0.782591	NA	0.423279	0.935799
SRCAP	0.0476504	0.373038	NA	0.716883	0.748863	0.6404	0.423531	0.935799
ZNF438	0.513209	0.592482	NA	0.164233	NA	NA	0.423868	0.935799
CAMTA1	0.0552123	NA	NA	0.591526	0.541896	0.993938	0.425621	0.938495
NUP160	NA	0.820389	0.0853229	0.608534	0.416515	NA	0.427278	0.940763
SALL3	0.763796	NA	NA	0.159779	0.417358	NA	0.42831	0.940763
ZNF521	0.206397	NA	NA	0.33037	0.751419	NA	0.429654	0.940763
PIKFYVE	0.512566	0.336867	NA	0.419264	0.249263	NA	0.430566	0.940763
ZEB2	0.394055	0.227275	NA	0.882221	0.228807	NA	0.430924	0.940763
CHEK2P2	0.123928	0.419585	NA	NA	0.995763	NA	0.432032	0.940763
PTPRK	0.357557	NA	NA	0.579909	NA	0.251291	0.433464	0.940763
GABRQ	0.433225	NA	NA	0.618755	0.19465	NA	0.43378	0.940763
GABRA2	0.318333	NA	NA	0.43906	0.374254	NA	0.434349	0.940763
DOCK10	0.870344	0.376025	0.240958	0.149955	0.550141	NA	0.434355	0.940763
CAD	0.100515	0.725325	NA	0.456134	NA	0.557383	0.435807	0.940763
ARHGEF12	0.175152	NA	NA	0.975965	0.308481	NA	0.43619	0.940763
GPATCH8	0.812708	0.0535808	NA	0.555394	0.769259	NA	0.436533	0.940763
OR4A5	0.136813	NA	NA	0.499221	0.777481	NA	0.437785	0.940763
PCSK5	0.751035	0.738683	0.149862	0.128691	0.221992	0.994492	0.437968	0.940763
HRAS	NA	NA	NA	0.989698	0.0669616	0.802033	0.438002	0.940763
THADA	0.0780064	NA	0.575504	0.680556	0.614521	NA	0.438324	0.940763
MPDZ	0.266586	0.604841	NA	0.197363	0.68695	0.305796	0.43911	0.940763
GPRIN1	0.389527	NA	0.171948	NA	0.798518	NA	0.439425	0.940763
MUC16	0.315229	0.255318	0.342336	0.390196	0.255491	0.870925	0.439989	0.940763
DNAH8	0.220007	0.317945	0.60795	0.313619	0.934205	0.192023	0.44001	0.940763
POTEF	0.176922	0.498412	NA	0.609402	NA	NA	0.440511	0.940763
CACNA1I	0.955696	NA	NA	0.338563	0.167066	NA	0.441873	0.940763
KIAA1551	0.0991576	NA	NA	0.663617	0.824279	NA	0.442653	0.940763
TLN1	0.322563	0.152307	NA	0.62429	0.629882	NA	0.443956	0.940763
TET1	0.78201	0.6846	NA	0.0893395	0.405032	NA	0.444504	0.940763
PLCG1	0.208267	0.439698	NA	NA	0.599699	NA	0.445517	0.940763
ZZEF1	0.805286	0.214281	0.828879	NA	0.521586	0.0934712	0.446535	0.940763
SLC26A7	0.35186	NA	NA	0.251952	0.624419	NA	0.447359	0.940763
RBP3	0.924409	NA	NA	0.668196	0.0581115	0.548373	0.447668	0.940763
SPHKAP	0.928118	0.0437574	0.979911	0.706033	0.147622	0.606398	0.448028	0.940763
ANK2	0.499364	0.653331	0.83959	0.133476	0.377814	0.182098	0.448039	0.940763
ZNF608	NA	0.366153	0.499237	NA	0.303781	NA	0.448088	0.940763
ZNF423	0.0927154	NA	0.997021	0.545065	0.394405	NA	0.449566	0.940763
CPS1	0.400539	0.041307	0.955213	0.847829	0.530792	NA	0.450028	0.940763
MYH15	0.0765801	0.774464	NA	0.318677	0.383857	0.981816	0.4503	0.940763
NOTCH3	0.865772	NA	0.538965	0.615056	0.0695213	NA	0.450369	0.940763
GBP4	0.0857563	0.779057	NA	0.839694	NA	NA	0.450457	0.940763
UNC79	0.198722	0.784287	NA	0.733243	0.174726	NA	0.450521	0.940763
SMCHD1	0.360083	0.290537	NA	0.990621	0.193834	NA	0.451722	0.940763
TTC18	0.153471	0.513065	NA	NA	0.717826	NA	0.452208	0.940763
FNBP4	NA	0.122944	NA	0.369571	0.745745	0.595065	0.452467	0.940763
VWA3B	0.144401	NA	NA	0.825211	0.475086	NA	0.452578	0.940763
COL2A1	NA	0.114783	0.85779	0.576205	NA	NA	0.453076	0.940763
ASTN1	0.565381	0.178989	NA	0.876497	0.228194	NA	0.453233	0.940763
DOCK11	0.771309	0.0523312	NA	0.812496	0.617961	NA	0.453486	0.940763
PCDH1	0.63594	NA	NA	0.614571	0.0928646	0.558544	0.453544	0.940763
CHD2	0.700226	NA	NA	NA	0.109687	0.745636	0.455276	0.940763
SYTL2	NA	NA	0.520813	0.281647	NA	0.390608	0.455389	0.940763
ABCC1	0.514897	0.0440517	NA	0.577612	0.697588	0.802033	0.455396	0.940763
DCDC5	0.457668	0.0899361	0.793848	0.629421	NA	NA	0.456438	0.940763
KDM6B	0.204357	NA	NA	0.921967	0.30563	NA	0.456562	0.940763
UHRF1BP1L	0.599136	0.178409	0.277333	0.63735	0.391013	NA	0.456794	0.940763
P2RY10	0.0826101	NA	NA	0.89386	0.781353	NA	0.45702	0.940763
BCAN	0.355748	NA	NA	0.167471	0.972482	NA	0.458001	0.940763
PRB2	NA	NA	NA	0.521949	0.469113	0.237854	0.459221	0.940763
DIP2C	0.681611	0.729033	0.187196	0.354787	0.227303	NA	0.459529	0.940763
SLITRK2	0.979077	NA	NA	0.352462	0.16902	NA	0.459574	0.940763
FBN1	0.932561	0.0861316	0.386349	0.712031	0.129298	0.945485	0.459584	0.940763
ITGA11	0.605089	0.505095	NA	0.184085	0.371736	NA	0.459812	0.940763
STK31	0.25262	0.232752	0.337355	0.415785	0.911599	NA	0.459928	0.940763
VWF	0.220801	0.518866	0.393857	0.259041	0.266677	0.873238	0.460829	0.940763
POTEE	0.329556	0.993124	NA	0.316245	0.203475	NA	0.461217	0.940763
TMEM132D	0.0858552	0.818525	NA	0.506625	0.591779	NA	0.461298	0.940763
CDH6	0.209979	NA	NA	0.363811	0.769259	NA	0.461342	0.940763
PLXNA3	0.887849	0.414072	NA	0.0660955	0.872249	NA	0.4625	0.940763
ZP4	0.21155	0.31674	NA	0.810621	0.39374	NA	0.464325	0.940763
DSP	NA	0.966831	NA	0.916673	0.0249264	0.968965	0.464507	0.940763
OR5M3	0.225745	NA	NA	0.382284	0.690135	NA	0.464508	0.940763
MYH10	NA	0.938567	NA	NA	0.200794	0.316877	0.465146	0.940763
ROBO1	0.0927715	0.80414	NA	0.491049	0.586322	NA	0.465195	0.940763
FBN3	0.845392	0.675202	0.0546782	0.138021	0.683453	0.950464	0.465348	0.940763
CD1E	0.768766	NA	NA	0.792906	0.0981921	NA	0.465684	0.940763
PARD3	0.285142	NA	NA	0.648659	0.324192	NA	0.466115	0.940763
POSTN	0.24238	NA	NA	0.342938	0.724191	NA	0.467036	0.941059
SMAD4	0.825161	NA	NA	0.210409	0.347448	NA	0.467544	0.941059
RPTN	0.498961	0.235356	NA	0.514804	NA	NA	0.46806	0.941059
SLITRK4	0.454494	NA	NA	0.560257	0.237756	NA	0.468395	0.941059
CEP192	0.191744	0.170629	NA	0.868832	0.770241	NA	0.469094	0.94139
NLRP8	0.592642	NA	NA	0.114415	0.537441	0.610731	0.472437	0.944462
PALM2-AKAP2	0.497445	NA	0.122242	0.773069	0.476037	NA	0.473552	0.944462
ZNF638	0.250842	NA	NA	0.808478	0.30563	NA	0.474015	0.944462
USP8	0.54784	NA	NA	NA	0.371736	0.305052	0.474567	0.944462
OR6K2	0.560419	0.17341	NA	0.449581	0.515049	NA	0.474693	0.944462
KCNH7	0.453716	0.715255	0.679198	0.381458	0.0980034	NA	0.476486	0.944462
KCNV1	0.935285	NA	NA	0.812877	0.0823764	NA	0.476507	0.944462
SLC6A5	0.981117	NA	NA	0.768859	0.0830796	NA	0.476667	0.944462
DNAH5	0.0915496	0.473544	0.647722	0.921406	0.371952	0.311859	0.476871	0.944462
MST1P9	NA	0.170754	0.593457	NA	0.625038	NA	0.47922	0.944462
PCDH11X	0.139589	0.559814	NA	0.347367	0.847664	NA	0.479261	0.944462
LRRCC1	NA	NA	0.815639	0.101048	0.770241	NA	0.479767	0.944462
WSCD2	0.0871065	0.796569	NA	NA	0.917577	NA	0.48047	0.944462
SPTAN1	0.548692	NA	0.28399	NA	0.482253	0.311192	0.482598	0.944462
KIAA1377	0.523107	NA	NA	0.211984	0.617356	0.342273	0.483009	0.944462
ODZ4	0.915774	0.0845151	0.46436	0.734612	NA	0.323598	0.483093	0.944462
UBN2	0.643025	NA	NA	0.714489	0.140597	NA	0.483971	0.944462
OR2T34	0.293609	0.267247	NA	0.823271	NA	NA	0.483984	0.944462
NES	NA	NA	0.100474	0.791416	0.315706	0.938631	0.484167	0.944462
NOS2	0.272135	0.417121	NA	0.695312	0.299581	NA	0.484884	0.944462
ALS2	NA	NA	0.796728	0.59174	0.137898	NA	0.485535	0.944462
PEG3	0.133359	0.365865	0.960637	0.730427	0.254439	NA	0.486649	0.944462
FGFR3	NA	NA	0.87424	NA	0.208908	0.358637	0.487349	0.944462
ARID1B	0.201202	0.0831187	NA	0.945199	0.672047	0.825617	0.487906	0.944462
FRMPD4	0.505444	0.299049	NA	NA	0.43528	NA	0.488438	0.944462
SCAF4	NA	NA	0.681693	0.349852	0.358015	0.282388	0.488933	0.944462
MDC1	0.10255	0.663139	NA	0.377612	0.441599	0.780743	0.489641	0.944462
CHD7	0.214975	0.591989	0.879912	0.0893508	0.353993	0.915898	0.489803	0.944462
SOS1	0.255582	NA	0.465325	0.562169	0.362933	NA	0.490252	0.944462
FANCM	0.132196	NA	NA	0.607641	NA	0.825617	0.49038	0.944462
EPHB1	0.496834	NA	NA	0.242858	0.549852	NA	0.490474	0.944462
ERCC5	0.925184	NA	NA	0.0798681	0.898512	NA	0.490651	0.944462
ANKLE2	0.669756	0.331118	NA	0.299399	NA	NA	0.490665	0.944462
ARHGAP6	0.404655	NA	NA	0.727376	0.225836	NA	0.490939	0.944462
AP3B2	0.480729	NA	NA	0.573009	0.241686	NA	0.49132	0.944462
DDR2	0.768091	0.22185	NA	NA	0.391013	NA	0.491516	0.944462
VPS13B	0.989094	0.0439277	0.751852	0.398764	0.421156	0.597493	0.491543	0.944462
RASGRF2	0.169811	NA	NA	0.471565	0.832168	NA	0.491547	0.944462
SPTB	0.703602	0.0954484	0.545732	0.577612	0.424142	NA	0.492229	0.944462
DISP1	0.467928	NA	NA	0.196516	0.727685	NA	0.492562	0.944462
MKI67	0.347812	0.412537	0.518919	0.235608	0.838396	0.224716	0.492923	0.944462
BTNL8	NA	0.923075	0.306923	NA	0.237652	NA	0.494078	0.944462
HSD17B7P2	0.178251	NA	NA	NA	0.515785	0.732436	0.494113	0.944462
CD5L	0.662452	0.209744	NA	0.484786	NA	NA	0.494183	0.944462
MAP1A	0.236506	0.278859	NA	0.663617	0.572642	NA	0.497001	0.945011
KIF16B	0.672603	NA	0.335478	0.302777	NA	NA	0.497661	0.945011
PDGFRB	0.229806	NA	NA	0.75691	0.395174	NA	0.499162	0.945011
DUOX1	NA	0.406408	0.994977	0.853175	0.0734825	NA	0.499398	0.945011
PBRM1	0.116826	NA	0.288192	0.825339	0.788696	0.426557	0.499697	0.945011
ZNF658	0.529236	0.842886	NA	NA	0.15459	NA	0.49996	0.945011
ZNF91	0.239907	NA	NA	0.348044	0.983041	0.311055	0.50089	0.945011
SALL1	0.516709	0.0270869	0.959835	0.870714	0.809193	NA	0.502003	0.945011
ADAMTS16	0.091854	NA	NA	0.576495	0.861625	0.562704	0.502054	0.945011
HYDIN	0.867146	0.103298	NA	0.568666	0.469565	0.395861	0.502066	0.945011
ERBB4	0.297261	0.0913969	0.727175	0.662605	0.726752	NA	0.502953	0.945011
DIP2B	0.749513	0.246239	NA	0.367682	0.323856	0.433994	0.503423	0.945011
PEAK1	0.285142	NA	NA	0.528148	0.464636	NA	0.503561	0.945011
OR8J3	0.368234	NA	NA	0.235612	0.811822	NA	0.505188	0.945011
OR2T12	0.533563	NA	NA	0.743384	0.177674	NA	0.505325	0.945011
UNC13A	0.262079	0.159555	NA	0.783025	0.796893	NA	0.50546	0.945011
HK2	0.236722	NA	NA	0.451338	0.66063	NA	0.505711	0.945011
PCDHGA1	0.550211	0.953424	NA	0.332732	0.150152	NA	0.506392	0.945011
PDE3A	0.650872	0.232068	NA	0.249783	0.695509	NA	0.506653	0.945011
ESPL1	NA	0.466647	0.21031	NA	0.725301	NA	0.507808	0.945011
DOT1L	0.734415	0.105333	NA	0.96224	0.317135	0.413914	0.507933	0.945011
PLXNA2	0.99659	0.341105	NA	NA	0.210086	NA	0.508629	0.945011
RUNX1T1	0.873418	NA	NA	0.240389	0.341058	NA	0.509295	0.945011
EP300	NA	0.36293	0.128566	0.774208	0.94942	0.29014	0.511348	0.945011
CREBBP	NA	0.212169	NA	0.439244	0.664998	0.433334	0.511547	0.945011
PCDHA4	0.13237	NA	NA	0.653522	0.836084	NA	0.511781	0.945011
SHPRH	0.695112	0.120577	NA	0.379374	0.851614	NA	0.513305	0.945011
C9orf174	NA	0.297141	NA	0.31019	0.790069	NA	0.513482	0.945011
MYO7B	0.396426	0.710502	NA	0.41474	0.232825	NA	0.514235	0.945011
SNX25	0.56603	0.607127	NA	NA	0.212588	NA	0.51429	0.945011
NRXN2	0.339772	0.205406	NA	0.569899	0.684031	NA	0.514304	0.945011
ODZ1	0.641998	0.58492	0.478826	0.175251	0.666846	0.178705	0.514473	0.945011
ZC3H18	0.362353	NA	0.70337	NA	0.286964	NA	0.514568	0.945011
ABCA13	0.154575	0.265716	0.507799	0.843247	0.288739	0.740892	0.5148	0.945011
OR4K5	0.623105	NA	NA	0.131399	0.89561	NA	0.515219	0.945011
ADAMTS20	0.05594	0.889385	0.808502	0.447691	0.565105	NA	0.515549	0.945011
SBNO1	0.902837	0.218447	NA	NA	0.373735	NA	0.516515	0.945011
CASR	0.711497	0.118529	NA	0.875213	NA	NA	0.516856	0.945011
ZNF687	NA	0.193831	0.949791	NA	0.401253	NA	0.517064	0.945011
TOPBP1	NA	0.269161	NA	0.853175	0.148037	0.813804	0.51786	0.945011
PMFBP1	0.476153	0.114794	NA	0.609978	0.830648	NA	0.518085	0.945011
ARMC4	NA	NA	0.294581	0.702925	0.358294	NA	0.518152	0.945011
F9	0.18953	NA	NA	0.445255	0.879665	NA	0.518297	0.945011
COL1A2	0.0394214	0.872958	0.955213	0.648873	0.484954	NA	0.518615	0.945011
CUX1	0.111132	NA	0.364679	0.840563	0.816936	NA	0.51912	0.945011
TANC2	0.175511	0.429927	NA	0.990621	NA	NA	0.520034	0.945011
2016-03-06	0.0909679	NA	NA	0.927393	0.887632	NA	0.520484	0.945011
CNGB1	NA	NA	NA	0.812877	0.192115	0.479837	0.520655	0.945011
ANKRD11	NA	0.460553	NA	0.382284	0.28558	0.557665	0.52072	0.945011
SDHAP2	NA	NA	0.19062	NA	0.423934	0.933397	0.522309	0.945963
GPR112	0.196095	0.348971	0.852833	0.596179	0.30434	NA	0.523029	0.945963
PTPRB	0.472159	0.140251	NA	0.803975	0.533071	NA	0.523305	0.945963
THSD7A	0.240613	0.505012	NA	0.381437	0.612563	NA	0.52339	0.945963
ZNF835	0.5876	NA	NA	0.305349	0.42529	NA	0.525231	0.946818
TNRC18	0.612089	NA	0.230781	0.329374	0.615906	NA	0.525372	0.946818
ZNF425	0.130561	0.682647	NA	0.863339	NA	NA	0.527343	0.946818
HHIPL2	0.505444	NA	NA	0.991922	0.154705	NA	0.529363	0.946818
KIAA0947	0.661507	0.166563	NA	0.290619	0.401413	0.852152	0.529427	0.946818
LRRTM3	0.230436	NA	NA	0.472218	0.713422	NA	0.529586	0.946818
DOCK6	NA	NA	NA	0.195154	0.784344	0.508625	0.530313	0.946818
SMC4	NA	0.461565	NA	0.406167	0.43762	0.357942	0.530622	0.946818
COL25A1	0.116351	NA	NA	0.727376	0.921228	NA	0.530672	0.946818
ITGA4	0.972766	NA	NA	NA	0.834236	0.0962005	0.53101	0.946818
OR56A1	0.435731	NA	NA	0.313941	0.57154	NA	0.531382	0.946818
TEX14	0.486815	NA	NA	0.244539	NA	0.663655	0.534041	0.946818
ADAMTS2	0.297755	0.795442	0.899	NA	0.470512	0.112315	0.534536	0.946818
HIP1	0.90814	NA	NA	0.0990293	0.881175	NA	0.534817	0.946818
CNTNAP5	0.431595	0.127662	NA	0.56579	0.967975	NA	0.536479	0.946818
FAT4	0.353309	0.611612	0.586083	0.486813	0.124112	0.559972	0.537047	0.946818
SMG1	0.722562	0.315142	NA	0.451058	0.296179	NA	0.538223	0.946818
NLGN1	0.282196	NA	NA	0.459975	0.619138	NA	0.538396	0.946818
PCDHA1	0.2654	0.780205	NA	0.514804	0.2885	NA	0.540577	0.946818
LAMB4	0.209988	0.256455	NA	0.657939	0.869252	NA	0.540896	0.946818
ATG2B	0.672238	0.600453	NA	0.549636	0.139461	NA	0.541888	0.946818
POTEC	0.191791	NA	NA	NA	0.71624	0.595065	0.542743	0.946818
KCND2	0.554032	0.102212	NA	0.629384	0.87204	NA	0.542865	0.946818
ZNF646	NA	NA	0.151376	0.969101	0.558285	NA	0.543234	0.946818
CCDC141	0.195695	NA	NA	0.780813	0.53604	NA	0.543258	0.946818
OR8J1	0.588609	NA	NA	0.176442	0.790736	NA	0.543929	0.946818
ITIH6	0.873588	0.122479	NA	0.876497	0.291556	0.433897	0.544627	0.946818
FREM1	0.758311	0.336463	0.409364	0.408727	0.115372	0.909268	0.544664	0.946818
CCDC171	0.195695	NA	0.834189	0.504703	NA	NA	0.544769	0.946818
MYH13	0.21155	0.316379	NA	0.536031	0.678337	0.489333	0.545345	0.946818
MYH1	0.418835	0.381407	NA	0.23874	0.826617	NA	0.545948	0.946818
ARID2	0.314083	0.343238	1	0.511241	0.23777	0.344315	0.54596	0.946818
GBF1	NA	0.143142	0.589544	0.274311	0.539205	0.957587	0.546049	0.946818
TSHZ2	0.527659	0.512685	NA	0.306485	NA	NA	0.546384	0.946818
GTF3C1	0.78908	0.22361	NA	0.472218	0.379788	NA	0.546765	0.946818
ARID4B	NA	0.146023	NA	0.752955	0.434068	0.664974	0.547393	0.946818
MED12L	0.214824	NA	0.760656	0.280569	0.692452	NA	0.547468	0.946818
KCNN2	NA	0.503308	NA	0.689639	0.240645	NA	0.548292	0.946818
WDR17	0.569994	0.290912	NA	0.402989	0.480049	NA	0.549725	0.946818
SLC26A8	0.280177	NA	NA	0.982831	0.305032	NA	0.549728	0.946818
MTMR8	0.320172	NA	NA	0.387233	0.679013	NA	0.550308	0.946818
RLF	0.937114	0.188221	NA	NA	0.477718	NA	0.550546	0.946818
CTTNBP2	0.259665	0.994652	NA	0.23604	0.528846	NA	0.550823	0.946818
PDZD2	0.534075	0.981444	0.208664	0.852199	0.235544	0.211521	0.550941	0.946818
MUC6	0.477658	0.18648	0.255523	0.595802	0.908406	NA	0.551828	0.946818
MIA3	0.659812	NA	NA	0.472991	0.272282	NA	0.55272	0.946818
ALPK3	0.464061	NA	NA	0.254454	0.719753	NA	0.552765	0.946818
ARHGAP36	0.893694	NA	NA	0.175935	0.542219	NA	0.553567	0.946818
COL7A1	0.235027	0.189525	NA	0.730832	0.575371	0.664705	0.553867	0.946818
TOPORS	NA	NA	NA	0.962489	0.177849	0.498929	0.554024	0.946818
BCLAF1	0.572197	NA	NA	0.953944	0.146181	0.411404	0.55475	0.946818
DYSF	0.757389	0.288965	NA	0.171593	0.875849	NA	0.555186	0.946818
PCDH19	0.699055	0.58492	NA	0.210409	NA	NA	0.555922	0.946818
FMN2	0.680075	0.741589	0.170963	0.604503	0.24198	NA	0.556354	0.946818
DCAF4L2	0.970225	0.764408	NA	0.0573487	0.782113	NA	0.557648	0.946818
NELL2	0.268143	NA	NA	0.349184	0.927622	NA	0.55838	0.946818
FLG2	0.393356	0.423942	0.518392	0.75596	0.0800299	0.928111	0.558616	0.946818
C12orf55	0.28728	NA	NA	0.792244	0.384814	NA	0.560545	0.946818
RIMS1	0.324028	0.152544	0.625238	0.543631	0.767385	NA	0.56058	0.946818
KCNJ12	0.210174	NA	0.322845	0.997113	0.498433	NA	0.560637	0.946818
CNTNAP2	0.903949	0.036255	0.59418	0.46568	0.588733	0.921323	0.560915	0.946818
OLFM3	0.368425	NA	NA	0.332732	0.717826	NA	0.56177	0.946818
PDCD11	0.656181	0.31213	NA	0.357162	0.464328	NA	0.562212	0.946818
OR4D11	0.992507	NA	NA	0.425901	0.208908	NA	0.562689	0.946818
FAT2	0.202675	0.748753	0.79194	0.0550119	0.912677	0.823826	0.562753	0.946818
MARK1	0.608069	0.208518	NA	0.313941	0.855838	NA	0.562861	0.946818
HEATR1	0.371685	0.749842	NA	0.839694	0.146117	NA	0.563684	0.946818
ITPR2	0.410592	0.257199	0.623417	0.342922	0.441334	0.503135	0.564221	0.946818
NAV3	0.140387	0.39888	0.468519	0.772704	0.793083	0.311843	0.564245	0.946818
DLG1	NA	0.464647	NA	0.806206	0.237652	NA	0.564794	0.946818
MYO10	NA	0.177342	0.492152	0.554082	0.711481	NA	0.565039	0.946818
IGSF3	0.650872	0.628482	NA	0.250495	0.337644	NA	0.566251	0.946818
EIF3A	0.121273	NA	NA	0.996566	0.473621	0.606398	0.566963	0.946818
SORBS1	0.617074	0.347531	NA	0.420916	NA	NA	0.568405	0.946818
POTEA	0.968533	NA	NA	0.0610518	0.935646	0.632194	0.568641	0.946818
SMC3	NA	NA	0.513568	0.779665	0.225836	NA	0.568871	0.946818
DOPEY2	0.659812	0.0636214	NA	0.853175	0.979818	NA	0.569366	0.946818
POLR2A	0.698474	0.578598	0.105197	NA	0.825592	NA	0.569412	0.946818
ZNF99	0.719994	NA	NA	0.233402	0.955956	0.219328	0.570257	0.946818
MERTK	0.441281	NA	NA	NA	0.884806	0.232946	0.570386	0.946818
COL1A1	NA	0.255725	NA	0.748	0.477331	NA	0.571394	0.946818
SACS	0.861716	0.652372	NA	0.0587919	0.589762	0.700272	0.57159	0.946818
SIPA1L3	NA	0.214357	NA	0.489015	0.872249	NA	0.57176	0.946818
GPC5	0.480729	0.294386	NA	0.491375	0.213297	0.921323	0.571816	0.946818
KIAA0556	0.629161	NA	NA	0.399262	0.364279	NA	0.571973	0.946818
MYH8	0.609272	0.236094	NA	0.29592	0.835893	NA	0.572413	0.946818
LARP4B	0.449402	0.305148	NA	0.669315	NA	NA	0.572769	0.946818
SORCS3	0.641483	NA	NA	0.780954	0.560938	0.127133	0.573307	0.946818
PYHIN1	0.820815	0.20097	NA	0.558324	NA	NA	0.573666	0.946818
RLIM	0.721209	NA	NA	0.142203	0.899604	NA	0.574122	0.946818
CDH7	0.493775	NA	NA	0.229335	0.816133	NA	0.574569	0.946818
PRDM16	0.338141	NA	NA	0.24773	0.627511	0.683816	0.574653	0.946818
TMEM132B	0.517638	0.214357	NA	0.911334	0.355521	NA	0.574688	0.946818
ADAMTS12	0.423092	0.977392	0.339947	0.225531	0.28107	0.597538	0.574733	0.946818
TRIP11	NA	0.638069	NA	0.245519	0.590582	NA	0.574854	0.946818
RANBP2	0.218204	0.422884	0.683794	0.375778	0.463193	0.488106	0.575904	0.947664
PPP1R3A	0.416149	0.186703	NA	0.78453	0.595128	NA	0.576675	0.948047
CELSR3	0.862334	0.122568	NA	0.406167	0.414522	0.797033	0.579017	0.950202
SDK2	0.480445	0.54385	0.121042	0.748494	NA	0.600122	0.579332	0.950202
DNMT3A	0.355957	NA	0.364332	0.419804	0.676947	NA	0.580169	0.950202
IARS	0.362685	0.894988	NA	NA	0.291729	NA	0.580957	0.950202
HCFC1	0.294365	0.78831	0.204711	NA	0.779025	NA	0.581075	0.950202
CEP250	0.740109	0.403212	NA	NA	0.129844	0.957587	0.581662	0.950202
TIAM2	0.360083	0.16124	NA	0.978119	0.653802	NA	0.581806	0.950202
CCDC80	0.267821	0.440438	NA	0.806954	NA	NA	0.582322	0.950202
LRP1	0.808554	0.0801122	0.606116	0.260136	1	0.546105	0.582833	0.950202
PLD1	0.746333	0.586654	NA	0.126539	0.68099	NA	0.585355	0.952552
BCOR	0.12783	0.847682	NA	0.577612	0.604857	NA	0.586106	0.952552
ZCCHC11	0.910278	0.46387	NA	0.229015	NA	NA	0.586483	0.952552
LCT	0.188627	0.335141	NA	0.815838	0.737247	NA	0.587071	0.952552
ARID1A	0.152474	0.549895	0.697766	0.279062	0.920051	0.380487	0.587103	0.952552
BCORL1	0.527745	0.142834	0.775465	0.48957	0.56239	0.357942	0.588491	0.952552
ABCA7	0.103119	0.591989	0.475833	0.532582	0.965148	NA	0.588987	0.952552
LRRC7	0.225153	0.165898	NA	0.555328	0.772959	0.933557	0.589471	0.952552
COL14A1	0.581597	0.332917	NA	0.222773	0.891191	NA	0.589492	0.952552
NPAS3	0.183827	0.793823	NA	NA	0.670738	NA	0.589675	0.952552
MYH11	0.728526	0.1241	0.666316	0.847448	0.295533	NA	0.591015	0.953507
ERC2	0.301618	NA	NA	NA	0.875268	0.373223	0.59143	0.953507
SAMD9L	0.497711	0.785741	NA	0.18696	0.53147	NA	0.591888	0.953507
YSK4	0.312551	NA	NA	0.65228	0.486677	NA	0.593277	0.953752
PCDH8	0.78201	NA	NA	0.357162	0.808526	0.173846	0.594165	0.953752
CROCC	0.172803	0.955493	0.535459	0.707939	0.245768	NA	0.594783	0.953752
CNTN4	0.322563	0.399325	NA	0.348758	0.877548	NA	0.595084	0.953752
TPO	0.888118	0.463151	0.0517819	0.42273	0.778383	0.853651	0.595115	0.953752
MEFV	0.372334	0.57931	NA	0.21133	0.86668	NA	0.595558	0.953752
ZNF292	0.765908	0.123292	0.755463	0.427705	0.506855	NA	0.595824	0.953752
SFMBT2	0.212553	0.742592	NA	0.518565	0.485922	NA	0.597055	0.954452
PCDHGA5	0.191408	NA	NA	0.572881	0.921228	NA	0.598036	0.954452
LAMA2	0.603334	0.818059	0.113867	0.45934	0.771555	0.306068	0.598404	0.954452
HIF3A	NA	0.389378	NA	0.864983	0.30089	NA	0.598888	0.954452
GRIN2B	0.375821	0.396382	0.405138	0.436484	0.597702	NA	0.599323	0.954452
KIAA1432	0.704714	0.409707	NA	0.447628	0.311622	NA	0.599842	0.954452
TUBA3C	0.3898	NA	NA	0.393174	0.667166	NA	0.601259	0.954452
PDZRN4	0.597075	NA	NA	0.18617	0.921228	NA	0.601653	0.954452
AGMO	0.26016	NA	NA	0.511241	0.770419	NA	0.601829	0.954452
HIVEP3	0.325959	0.24188	NA	0.617304	0.837828	NA	0.602601	0.954452
MLLT10	0.429177	0.170032	NA	0.99134	0.568507	NA	0.604503	0.954452
IL1RAPL2	0.446871	NA	NA	0.28125	0.825037	NA	0.604989	0.954452
DYNC1H1	0.244402	0.270726	0.274621	0.579209	0.624419	0.964486	0.605234	0.954452
XYLT1	0.706071	NA	NA	0.225997	0.652246	NA	0.605978	0.954452
KIF13A	0.944268	0.209631	0.711698	NA	NA	0.293936	0.606029	0.954452
GRID1	0.628478	0.36804	NA	0.244333	0.733587	NA	0.606295	0.954452
CACNA1D	0.656181	0.0768777	NA	0.884731	0.929162	NA	0.60635	0.954452
IRS4	0.611594	0.259186	NA	NA	0.660856	NA	0.607708	0.954452
HRNR	0.278451	0.382251	NA	0.470673	0.915956	0.361276	0.60937	0.954452
PTPRT	0.23653	NA	NA	0.597334	0.61432	0.485692	0.610012	0.954452
C5orf42	0.578505	0.271605	0.611663	0.440953	NA	NA	0.611188	0.954452
TRIM42	0.589496	0.417915	NA	0.599878	0.286987	NA	0.611366	0.954452
SHANK2	0.945429	0.28397	NA	0.910704	0.173511	NA	0.611423	0.954452
DHX9	0.780202	NA	NA	0.708076	0.158112	0.485692	0.611426	0.954452
PLCB4	0.377808	0.843397	NA	0.217112	0.616505	NA	0.612613	0.954452
NLRC5	0.903361	0.988768	NA	0.396509	0.281047	0.169552	0.612858	0.954452
SAGE1	0.882951	0.183427	NA	0.66329	NA	NA	0.614422	0.954452
HEATR7B2	0.707177	0.22434	0.455294	0.54214	0.435382	NA	0.614843	0.954452
OR2G6	0.603916	NA	NA	0.343949	0.518142	NA	0.614925	0.954452
ADAM29	NA	0.643139	NA	0.18249	0.918731	NA	0.615426	0.954452
FNDC1	0.633143	0.731099	NA	0.44746	0.149124	0.554151	0.615608	0.954452
PTPRN2	0.780935	0.199997	NA	0.693333	NA	NA	0.616564	0.954452
SRRM2	0.393386	0.313818	NA	0.6528	0.277518	0.774698	0.617988	0.954452
EML5	NA	0.913232	0.0944403	0.91154	0.557594	NA	0.618737	0.954452
DCX	0.829	NA	NA	0.28125	0.46882	NA	0.619074	0.954452
MAP4K1	0.902837	0.640999	NA	0.124416	0.610266	NA	0.619266	0.954452
NRCAM	0.484013	NA	NA	0.745019	0.304724	NA	0.620479	0.954452
DNAH1	0.364833	0.709182	0.593457	0.131399	0.374444	0.915898	0.620623	0.954452
ZBBX	0.78201	NA	0.946426	0.0836654	0.716346	NA	0.62138	0.954452
NUP210L	0.874362	NA	0.528111	0.12871	0.746715	NA	0.621491	0.954452
ZNF814	NA	0.464428	0.728458	NA	0.326117	NA	0.621568	0.954452
ZNF304	0.487497	NA	0.278987	0.812877	NA	NA	0.622114	0.954452
TTC17	0.324028	NA	NA	0.748494	0.456884	NA	0.622729	0.954452
ABP1	0.284318	NA	0.598634	0.651332	NA	NA	0.622847	0.954452
CLSTN2	0.0745677	NA	0.887192	0.933324	0.724287	NA	0.623205	0.954452
AOAH	0.487497	0.280234	NA	0.812877	NA	NA	0.62331	0.954452
PCDHGA2	0.708952	0.461872	NA	0.773069	0.177043	NA	0.623681	0.954452
STAG2	0.463882	0.991411	0.577452	0.780863	NA	0.086099	0.623856	0.954452
RPGR	0.507718	0.597312	NA	0.367682	NA	NA	0.624408	0.954452
CADPS	0.492729	0.164185	NA	0.589277	NA	0.945485	0.624957	0.954452
GRM3	0.315166	0.508192	NA	0.290435	0.970355	NA	0.625282	0.954452
RYR2	0.46862	0.0324293	0.755839	0.774593	0.814905	0.983881	0.625973	0.954452
IGSF10	0.931984	0.098989	NA	0.629846	0.355943	0.873238	0.626102	0.954452
HFM1	0.347794	NA	NA	0.810621	0.310027	0.518418	0.626144	0.954452
EXPH5	0.1624	0.44041	0.239625	0.526662	0.919606	0.862991	0.626702	0.954452
CR1	0.429001	0.976947	0.060235	0.738973	0.973078	NA	0.627097	0.954452
PCDH17	0.663807	NA	NA	0.263809	0.645214	NA	0.627955	0.954452
NCOR1	0.157874	0.892052	0.262058	0.692935	0.897192	0.316096	0.628873	0.954452
LILRB1	0.198214	NA	0.55482	0.985568	0.42352	NA	0.629043	0.954452
PCDH7	0.688261	NA	0.245079	0.6528	0.416913	NA	0.629063	0.954452
CACNA1H	0.884499	0.631344	NA	0.117964	0.697538	NA	0.629267	0.954452
HTR1A	0.209673	NA	NA	0.666822	0.815121	NA	0.630269	0.95491
DCHS1	0.598364	0.88366	0.75384	0.204762	0.226702	NA	0.630822	0.95491
PPRC1	0.305934	0.419566	NA	0.890921	NA	NA	0.631193	0.95491
AXDND1	0.847501	NA	NA	0.68522	0.198609	NA	0.633486	0.955723
MALAT1	0.930219	0.0525508	0.597595	0.678863	0.975758	0.384971	0.633569	0.955723
PRRC2C	0.68298	0.711822	0.479974	0.493265	0.163183	NA	0.633754	0.955723
OR6F1	0.542696	NA	NA	0.724303	0.293871	NA	0.633898	0.955723
CPAMD8	NA	0.813309	0.954271	0.0871739	0.698985	NA	0.635711	0.956506
THBS2	0.575839	NA	NA	0.263809	0.766012	NA	0.635876	0.956506
ZNF592	0.367322	0.5346	NA	NA	0.595261	NA	0.637089	0.956506
THEMIS	0.53812	NA	NA	0.654596	0.332391	NA	0.637534	0.956506
PCDHB13	0.227383	NA	NA	0.791705	0.650521	NA	0.637586	0.956506
TRANK1	NA	0.429927	NA	0.191548	0.673839	0.861282	0.63808	0.956506
FLNC	0.367028	0.751119	NA	0.525229	0.330274	NA	0.638213	0.956506
F13B	0.165031	NA	NA	0.716883	1	NA	0.640334	0.95784
OR4C6	0.191744	NA	NA	0.854555	0.723899	NA	0.641033	0.95784
COL6A2	NA	NA	0.635426	0.675032	0.276705	NA	0.641199	0.95784
CUL3	0.446871	NA	0.814065	0.222766	0.601569	NA	0.642517	0.95784
PKD1L2	0.394295	0.202388	NA	0.743769	0.822501	NA	0.642829	0.95784
MYOM3	0.831588	0.126232	0.405138	0.56122	NA	0.826551	0.643347	0.95784
LPHN2	0.636305	0.715701	NA	0.718006	0.267169	0.227785	0.645033	0.95784
DMBT1	0.26177	0.230237	NA	0.825983	0.471136	0.852152	0.645884	0.95784
ADCY8	0.549382	0.298742	0.232862	0.575498	0.913875	NA	0.646994	0.95784
ALG13	0.617074	0.805622	NA	0.244272	NA	NA	0.647369	0.95784
GBA3	0.473091	NA	NA	0.531858	0.483016	NA	0.647593	0.95784
EGF	0.716381	NA	NA	0.369571	0.460394	NA	0.648382	0.95784
ENPP3	0.23497	NA	NA	0.528148	0.987921	NA	0.649948	0.95784
LINGO2	NA	0.866927	NA	0.333142	0.424718	NA	0.650086	0.95784
PIK3C2B	0.80711	0.158422	NA	0.521949	0.756295	NA	0.650301	0.95784
GPR179	0.78537	0.116125	0.589544	NA	0.939002	NA	0.650361	0.95784
KAT6A	0.679469	NA	NA	0.668347	NA	0.270621	0.650596	0.95784
EFCAB5	0.0954904	NA	NA	0.969101	0.613806	0.893738	0.651593	0.95784
FRMPD2	0.820887	0.0974559	0.799611	0.794994	NA	NA	0.651987	0.95784
WNK1	0.394164	0.548255	0.11622	0.770656	0.719462	0.597538	0.652934	0.95784
PIWIL1	0.3898	0.686894	NA	0.367682	0.518801	NA	0.652952	0.95784
HERC2P3	NA	NA	NA	0.603447	0.458467	0.449091	0.65355	0.95784
ABCC3	0.653634	NA	0.994977	NA	NA	0.192023	0.654931	0.95784
PHRF1	0.807548	NA	NA	0.382284	0.405206	NA	0.655384	0.95784
POLQ	0.590925	0.252762	0.352609	0.530863	0.376444	0.80408	0.655885	0.95784
IGFN1	0.422794	NA	0.73999	0.682681	0.243639	NA	0.657137	0.95784
TRPV5	0.715673	NA	NA	0.18617	0.947693	NA	0.657912	0.95784
MME	0.204892	NA	NA	0.98734	0.625102	NA	0.658318	0.95784
PXDN	0.151949	NA	0.984933	0.791416	0.445545	NA	0.660273	0.95784
TRPC4	0.616666	NA	NA	0.629846	0.328388	NA	0.660639	0.95784
ARHGEF17	NA	NA	0.301891	0.773069	0.548878	NA	0.661806	0.95784
ASXL2	0.721209	0.254161	NA	0.354787	NA	0.817337	0.661891	0.95784
C7	0.505588	0.300884	NA	0.593385	0.589216	NA	0.662029	0.95784
SI	0.113461	0.614794	0.805084	0.898017	0.431398	NA	0.662424	0.95784
TUBBP5	NA	NA	0.949791	NA	0.347875	0.388759	0.662545	0.95784
ALPK2	0.980371	0.23519	0.400691	0.588239	0.401051	NA	0.66278	0.95784
PRPF8	NA	0.428101	0.298953	0.502846	0.830648	NA	0.66316	0.95784
CSMD1	0.821542	0.766549	0.608226	0.212475	0.159099	0.683816	0.663765	0.95784
MEP1A	0.307079	NA	NA	0.996874	0.422328	NA	0.664293	0.95784
PCDH9	0.722562	0.393585	NA	0.2542	0.7434	NA	0.664351	0.95784
CRNKL1	NA	0.478009	NA	0.31019	NA	0.873238	0.664703	0.95784
COL27A1	0.691045	NA	0.409364	0.220045	0.969912	0.365858	0.665378	0.95784
CECR2	NA	0.916114	NA	0.284863	0.497833	NA	0.665621	0.95784
PLD5	0.704714	0.273153	NA	NA	0.67532	NA	0.665782	0.95784
SLIT3	0.812896	NA	0.176574	0.906529	NA	NA	0.66604	0.95784
ANKRD26	0.868406	0.82473	NA	0.09804	0.773516	NA	0.666719	0.95784
EFCAB13	0.686362	NA	NA	0.461748	0.411653	NA	0.666755	0.95784
OR4M1	0.491437	NA	NA	0.319525	0.831781	NA	0.667061	0.95784
SPG11	0.301345	NA	NA	0.784672	0.553115	NA	0.667426	0.95784
GREB1	0.375918	NA	0.798899	0.348267	0.522847	NA	0.668246	0.95784
GABRA5	0.434242	NA	NA	0.75691	0.399362	NA	0.668408	0.95784
ENPP2	0.174574	0.345573	NA	0.956723	0.951711	NA	0.669245	0.95784
IL1RAPL1	0.925653	0.104434	NA	0.851477	0.667544	NA	0.669313	0.95784
TNS1	0.393143	0.257943	0.557811	0.688961	0.582274	NA	0.670619	0.95784
DNMBP	0.541124	0.377392	NA	0.675032	0.401253	NA	0.670801	0.95784
CLTC	0.955988	NA	0.31535	0.440178	NA	NA	0.671356	0.95784
FSTL5	0.691817	0.515885	NA	0.366111	0.424718	NA	0.671535	0.95784
CDH4	0.67221	NA	NA	0.329242	NA	0.600122	0.671597	0.95784
SETX	0.732221	0.345534	0.508768	0.734389	0.385902	0.254723	0.672162	0.95784
CCT8L2	0.277457	NA	NA	0.668347	0.718062	NA	0.672282	0.95784
ATR	0.226094	0.774654	0.468931	0.574467	0.485795	NA	0.672558	0.95784
ATAD2	0.208252	NA	NA	0.611847	0.546048	0.802033	0.672769	0.95784
CNTRL	NA	0.489883	0.411072	NA	0.664551	NA	0.673639	0.958231
NINL	NA	0.550465	NA	0.255381	0.955293	NA	0.674585	0.958231
FGA	NA	0.169107	NA	0.411049	0.905245	0.895655	0.674985	0.958231
TRPM8	0.943392	0.895617	NA	0.159314	NA	NA	0.675216	0.958231
LOC96610	NA	NA	0.492613	NA	0.286397	0.964486	0.678146	0.958758
LIPI	0.559329	NA	NA	0.316162	0.769755	NA	0.678246	0.958758
NUMA1	NA	0.654025	NA	0.222773	0.935848	NA	0.678703	0.958758
CHGB	0.153471	0.921668	NA	0.965621	NA	NA	0.679168	0.958758
TAF1L	0.290134	0.556007	NA	0.405386	0.878388	NA	0.67924	0.958758
MGA	0.629683	0.635269	NA	0.577612	NA	0.24901	0.679599	0.958758
FAM83B	0.977925	NA	0.19062	0.468068	0.66063	NA	0.680014	0.958758
SCN3A	0.468796	0.33219	NA	0.767815	0.213727	0.933397	0.680294	0.958758
C3	0.310493	0.686894	0.252057	0.645143	0.692565	NA	0.681632	0.958758
BMPER	0.691045	NA	NA	0.493771	0.404598	NA	0.682064	0.958758
RTTN	0.994481	0.947027	0.126802	0.300251	NA	0.673706	0.682738	0.958758
CRB1	0.292138	NA	0.72207	0.325456	0.676508	0.520903	0.683028	0.958758
MBD5	0.829086	NA	NA	0.935386	0.123608	0.610731	0.68348	0.958758
IGF2R	0.967717	NA	0.866592	0.189475	0.36904	NA	0.68384	0.958758
NAALADL2	0.807548	NA	NA	0.974026	0.177043	NA	0.684408	0.958758
ZNF98	0.472779	NA	NA	0.507938	0.582577	NA	0.685657	0.958758
CNTN5	0.809914	NA	NA	0.428948	0.404598	NA	0.686932	0.958758
GPR98	0.944878	0.7953	0.391859	0.184209	0.239666	0.779354	0.687127	0.958758
SELP	0.737765	0.31674	NA	0.931292	0.273493	NA	0.687158	0.958758
HLA-A	NA	NA	NA	0.512586	0.621015	0.442877	0.687732	0.958758
SLCO1B3	NA	0.705272	NA	0.741469	0.270658	NA	0.688802	0.958758
TBX22	0.32564	0.718838	NA	0.568423	0.451813	NA	0.689387	0.958758
OSBPL6	0.623105	NA	NA	0.2542	0.89561	NA	0.689416	0.958758
ADAMTS18	0.276883	NA	0.89234	0.578566	0.302119	0.579158	0.689461	0.958758
RIMBP2	0.649579	0.190586	0.364352	0.629362	0.888795	NA	0.691144	0.958758
FAM123B	0.841005	0.618702	NA	0.244272	0.477517	NA	0.69151	0.958758
BRWD3	0.152362	0.440352	NA	0.928663	0.974566	NA	0.691615	0.958758
CPXCR1	0.393143	NA	NA	0.502846	0.724191	NA	0.691897	0.958758
SCN7A	0.568483	0.260964	NA	0.477309	0.86644	NA	0.693914	0.958758
NFATC3	0.803337	NA	0.543471	0.449517	0.312705	NA	0.693976	0.958758
AHNAK2	0.792629	0.254433	0.124616	0.995626	0.534304	0.791734	0.694652	0.958758
ZNF217	0.481248	0.417608	NA	NA	0.724949	NA	0.696632	0.958758
PKHD1	0.183875	0.720252	0.522367	0.755867	0.497282	NA	0.696943	0.958758
PDGFRA	0.232401	NA	0.596608	0.209346	0.965148	0.928497	0.697003	0.958758
KCNB2	0.462947	0.720409	0.890142	0.753616	0.11633	NA	0.697112	0.958758
IFT140	NA	0.926088	0.187183	NA	0.843974	NA	0.697754	0.958758
UNC5C	0.827468	0.275479	NA	1	0.274903	NA	0.698612	0.958758
MYO3B	0.74211	NA	NA	0.449517	0.440049	NA	0.698667	0.958758
PDZRN3	0.950358	NA	NA	0.926674	0.217891	0.32705	0.698943	0.958758
CEP128	0.346817	0.654764	NA	0.65228	NA	NA	0.701096	0.958758
LAMB1	0.79048	0.90187	NA	0.217112	0.410749	NA	0.701818	0.958758
PLXNA4	0.277141	0.248868	0.557103	0.744742	0.933701	NA	0.702153	0.958758
FRAS1	0.996832	0.167736	0.90787	0.68305	0.47289	0.226047	0.70254	0.958758
CDK5RAP2	0.635243	0.630494	0.499265	NA	0.319825	NA	0.703128	0.958758
SPEN	0.663457	0.634181	0.845446	0.814089	0.0708784	0.54186	0.703131	0.958758
EPG5	0.900907	0.984073	NA	0.0529283	0.97987	0.585536	0.703608	0.958758
ABL2	0.734415	NA	NA	0.352492	0.577577	NA	0.703634	0.958758
SCAND3	0.375918	NA	NA	0.740341	0.537312	NA	0.703665	0.958758
LAMC1	0.909192	0.251294	NA	0.65633	0.428188	NA	0.704012	0.958758
EPHA7	0.672983	NA	NA	0.747467	0.29774	NA	0.704088	0.958758
GNAS	0.591612	0.423223	0.299077	0.514804	0.70507	NA	0.705436	0.958758
PKP4	NA	0.306945	NA	0.851477	0.576282	NA	0.705602	0.958758
PCDHA2	0.661507	NA	NA	0.484786	0.469845	NA	0.705708	0.958758
ATM	0.977685	0.220236	0.57195	0.342938	0.714168	0.374559	0.705802	0.958758
FIGN	0.173311	0.687112	NA	0.807842	0.674206	NA	0.706243	0.958758
PCDHB18	0.707195	0.726702	NA	NA	0.293871	NA	0.706338	0.958758
TTBK1	0.498961	NA	0.814065	0.372976	NA	NA	0.707179	0.958758
SAMD9	0.718233	0.415576	NA	0.507855	NA	NA	0.707333	0.958758
PHF20L1	0.27625	NA	NA	0.985568	0.558285	NA	0.708073	0.958758
EPRS	0.901369	NA	NA	0.388828	NA	0.433897	0.708198	0.958758
MYO15A	0.822418	NA	0.250229	0.369137	0.865644	NA	0.709291	0.959271
EMR1	0.439222	NA	NA	0.526376	0.664291	NA	0.710862	0.959271
ACTN2	0.29762	0.605918	NA	0.519437	0.707773	NA	0.711093	0.959271
KANSL1L	NA	NA	0.462084	0.421837	0.789113	NA	0.711276	0.959271
CYP11B2	0.99659	0.23707	NA	0.65111	NA	NA	0.711302	0.959271
NPFFR2	0.375918	NA	NA	0.758748	0.540408	NA	0.71184	0.959271
PTPRH	0.324125	0.593172	NA	0.805392	NA	NA	0.713072	0.959479
C4orf21	0.734641	0.277989	NA	0.757118	0.434068	NA	0.713797	0.959479
ADCY1	1	NA	NA	0.317484	0.489582	NA	0.714094	0.959479
COL6A6	0.28732	0.817963	0.258827	0.310186	0.868981	0.726224	0.714736	0.959479
MYH6	0.178572	0.908198	NA	0.689347	0.604036	NA	0.715152	0.959479
OR5I1	0.568483	0.389686	NA	0.333091	0.915601	NA	0.715258	0.959479
PTCHD1	NA	0.626721	NA	0.903322	0.277925	NA	0.717378	0.961342
C11orf30	0.225745	0.766439	NA	0.910704	NA	NA	0.717767	0.961342
SLC8A1	0.336649	NA	NA	0.689715	0.681117	NA	0.718755	0.961342
NBPF10	0.524285	0.835361	0.438099	NA	0.973825	0.156059	0.718827	0.961342
MAGEL2	0.624599	0.990788	NA	0.177939	0.625528	NA	0.719514	0.961532
HECTD1	0.430221	0.200513	NA	0.779665	0.808059	0.545662	0.722023	0.964155
ABCB1	0.491148	NA	NA	0.367333	0.894392	NA	0.724157	0.964784
KIAA0368	1	NA	0.201209	0.805025	NA	NA	0.725182	0.964784
CFHR4	0.587311	NA	NA	0.480431	0.575371	NA	0.725793	0.964784
ZIC1	0.623105	NA	NA	0.913294	0.285407	NA	0.72591	0.964784
VPS41	0.554112	NA	NA	0.575269	0.509921	NA	0.726117	0.964784
MED13	0.54876	0.376161	0.679885	0.590584	0.616505	0.249609	0.72633	0.964784
FYB	0.253708	NA	NA	0.775455	0.827063	NA	0.726399	0.964784
ENPP1	0.314581	0.373998	NA	0.677378	0.907598	NA	0.730225	0.964784
HCN4	0.609543	NA	NA	0.497864	0.544796	NA	0.730669	0.964784
NBEAL1	NA	0.402493	NA	NA	0.470512	0.873238	0.730739	0.964784
OR4C16	0.194108	NA	NA	0.996874	0.855839	NA	0.731118	0.964784
FBXL7	0.925041	NA	NA	0.283865	0.633966	NA	0.732513	0.964784
CACNA1S	0.829	NA	0.823577	0.131399	0.816133	NA	0.73288	0.964784
SLC4A10	0.710186	NA	NA	0.450101	0.345271	0.664974	0.7334	0.964784
TRAPPC8	0.672603	0.826441	0.301105	NA	NA	NA	0.73396	0.964784
DPYS	0.67221	NA	NA	0.692295	0.452096	0.350052	0.734159	0.964784
SDHAP1	NA	0.310586	0.643433	NA	0.838303	NA	0.734204	0.964784
ZRANB3	0.390353	0.485188	NA	0.884731	NA	NA	0.734262	0.964784
C10orf137	0.902837	NA	NA	0.320122	0.580485	NA	0.734593	0.964784
CACNA1A	0.40298	0.646364	0.71727	0.369305	0.463193	NA	0.736104	0.964784
ALK	0.895237	NA	0.752877	NA	0.250375	NA	0.736154	0.964784
ATAD5	NA	0.270884	0.973198	0.382245	0.737982	NA	0.736272	0.964784
NRAP	0.884308	NA	NA	0.366803	0.520902	NA	0.736485	0.964784
ADAMTS9	0.940015	0.252535	NA	0.5951	0.955293	0.237854	0.736924	0.964784
DLGAP1	0.420381	NA	NA	0.792919	0.512204	NA	0.739264	0.964784
PCDH10	0.287095	NA	0.618972	0.470715	0.901816	NA	0.739373	0.964784
THOC2	0.228726	NA	NA	0.792244	0.944301	NA	0.73986	0.964784
PAK7	0.920283	NA	NA	0.197363	0.942385	NA	0.739941	0.964784
PDE1C	0.959737	NA	NA	0.442445	0.403282	NA	0.740066	0.964784
IMPG1	NA	0.384237	NA	0.708373	0.630777	NA	0.740751	0.964784
KLHL4	0.628226	0.330565	NA	0.514804	0.713383	NA	0.741752	0.964784
DICER1	0.473091	0.79705	NA	0.505871	0.399917	NA	0.741804	0.964784
MCM3AP	0.124982	NA	0.988086	0.996874	0.877548	0.305052	0.741838	0.964784
DSCAM	0.121371	0.951259	NA	0.416003	0.91123	0.755285	0.742404	0.964784
PRKCG	0.533095	NA	NA	0.338149	0.960417	NA	0.742982	0.964784
ARFGEF1	0.33628	0.359293	NA	0.946892	0.670738	NA	0.743081	0.964784
FBXW7	NA	0.216409	NA	0.984054	0.612227	0.588768	0.743155	0.964784
ACSM2A	0.581439	NA	NA	0.302364	0.986432	NA	0.743429	0.964784
TDRD6	NA	0.124646	0.561378	0.938126	0.841424	0.604664	0.744321	0.964784
RIF1	0.589496	0.604292	0.180187	0.605592	0.860896	NA	0.744688	0.964784
BACH2	0.932646	0.362549	NA	0.515762	NA	NA	0.744918	0.964784
NCOR2	0.395374	0.805323	NA	0.536822	0.43298	0.459121	0.747516	0.964877
STXBP5L	0.334486	NA	NA	0.797286	0.660488	NA	0.747564	0.964877
F8	0.977303	0.793786	NA	0.300251	NA	0.337317	0.74818	0.964877
TRIOBP	0.58599	NA	0.793848	0.207843	0.816757	NA	0.749272	0.964877
ADAMTSL3	0.286386	0.4946	NA	0.320566	0.888427	0.852152	0.749671	0.964877
ROCK1	0.255907	NA	NA	0.975965	0.711437	NA	0.749883	0.964877
TLR4	0.366538	0.99269	NA	0.503126	0.434068	NA	0.750615	0.964877
FAT1	0.577706	0.217442	0.907289	0.526115	0.444897	0.559178	0.752286	0.964877
HUWE1	0.76996	0.0494656	0.685172	0.805532	0.861436	0.823826	0.752296	0.964877
OR5T3	0.868406	NA	NA	0.591407	0.349288	NA	0.75241	0.964877
KIAA1524	0.51766	NA	NA	0.467121	0.746715	NA	0.754138	0.964877
ZAN	0.697561	0.312417	0.49601	0.573412	0.56901	NA	0.754397	0.964877
TNRC6B	NA	0.730788	NA	0.965621	0.256184	NA	0.754455	0.964877
NFASC	0.544995	0.944275	0.552805	0.284675	NA	NA	0.754692	0.964877
SIPA1L1	0.233139	0.704759	NA	0.922187	0.534798	NA	0.754816	0.964877
MYOCD	0.322149	NA	NA	0.658078	0.854694	NA	0.755061	0.964877
ZMYND8	0.344366	NA	NA	NA	0.554508	0.950464	0.755499	0.964877
SYT9	0.675834	0.862507	NA	0.189315	0.738791	NA	0.75612	0.964877
RERE	NA	0.295459	NA	NA	0.972482	0.633869	0.75642	0.964877
FAM5B	0.977303	NA	0.870352	0.538412	0.178477	NA	0.756669	0.964877
TSC2	0.666014	NA	0.734074	0.372976	NA	NA	0.75674	0.964877
DHX30	0.71419	0.362515	NA	NA	0.70507	NA	0.757024	0.964877
PSG7	0.962244	NA	NA	0.207291	0.924881	NA	0.759805	0.966104
IL16	0.153281	NA	0.946426	0.669315	0.858108	NA	0.760762	0.966104
USP33	0.943392	NA	NA	0.498709	0.393558	NA	0.760774	0.966104
BCL11A	0.768091	NA	NA	0.698681	0.345328	NA	0.761001	0.966104
CCDC132	0.240338	NA	NA	0.997307	0.773457	NA	0.761101	0.966104
KIF5A	0.843637	0.805175	NA	0.273102	NA	NA	0.761272	0.966104
MSH4	0.652169	NA	NA	0.354787	0.805234	NA	0.762412	0.966854
PTPN4	0.598975	NA	NA	0.853616	NA	0.365943	0.763522	0.967566
PRTG	0.424752	0.148965	0.86953	0.798966	0.85188	NA	0.765349	0.968031
PCDHGB3	0.257431	NA	NA	0.89386	0.397541	0.933397	0.765966	0.968031
TNS3	0.612089	NA	NA	0.487978	0.578818	0.494373	0.766177	0.968031
TLL1	0.888118	NA	NA	0.663783	0.321605	NA	0.766988	0.968031
ERBB2	0.553607	0.553362	0.386447	NA	0.598452	0.534042	0.767227	0.968031
PLCE1	0.782416	0.935401	NA	0.574301	0.204413	NA	0.767286	0.968031
PHLDB2	0.858392	NA	NA	0.260787	NA	0.849359	0.767737	0.968031
RAB3GAP2	0.458172	0.989398	NA	0.420916	NA	NA	0.768662	0.968031
KLHL1	0.601571	NA	NA	0.890294	0.359423	NA	0.770969	0.968031
PZP	0.507831	NA	NA	0.848288	0.447054	NA	0.771087	0.968031
SOX5	0.170415	NA	NA	0.759926	0.911599	0.745614	0.772397	0.968031
SMARCA2	0.833887	0.839469	NA	NA	0.623888	0.2016	0.772451	0.968031
OR2L2	0.223421	NA	NA	0.978119	0.887632	NA	0.772966	0.968031
FBXO18	0.895277	0.346454	0.30637	NA	0.928861	NA	0.77298	0.968031
ENSG00000161103	NA	NA	0.554036	NA	0.829755	0.422502	0.773308	0.968031
USP34	0.877789	0.301882	0.724447	0.995302	0.624252	0.142563	0.773413	0.968031
PCDHGA4	0.847074	NA	NA	0.332853	0.689873	NA	0.773684	0.968031
MAGI1	0.540656	0.645986	NA	0.404492	0.628058	NA	0.774071	0.968031
C6orf170	0.419324	NA	NA	0.969101	0.480186	NA	0.774515	0.968031
SZT2	0.338141	0.745489	0.927272	0.449517	0.477851	0.342273	0.775097	0.968031
SBF2	0.58599	0.92891	NA	NA	0.724191	0.227048	0.775899	0.968031
SATB2	0.262322	NA	NA	0.956723	0.783818	NA	0.776617	0.968031
OR2T6	0.765908	NA	NA	0.353085	0.727685	NA	0.776715	0.968031
DPP4	0.453542	NA	NA	0.832971	0.521586	NA	0.777059	0.968031
TRPM2	0.711599	NA	NA	0.449581	0.618901	NA	0.77831	0.968905
SDHA	0.887981	NA	0.492296	NA	0.453983	NA	0.77891	0.968969
LIMCH1	0.778159	NA	0.382367	0.670043	NA	NA	0.780094	0.969757
COL5A3	0.398023	0.819902	0.541801	0.702959	0.335263	NA	0.784525	0.974278
YLPM1	0.239604	0.371402	0.675494	0.965004	0.724949	NA	0.786143	0.974278
TRIP12	0.318724	0.668649	NA	0.550162	0.805165	NA	0.787004	0.974278
TRIM51	0.383215	NA	NA	0.540221	0.990138	NA	0.787267	0.974278
TBC1D1	0.347698	NA	NA	0.473351	0.598452	0.961462	0.787651	0.974278
SLC27A6	0.940115	NA	0.471225	0.543948	0.39374	NA	0.788046	0.974278
PLXNA1	0.541124	0.481263	NA	0.616066	0.591779	NA	0.788184	0.974278
KCNH5	0.441912	NA	NA	0.748494	0.624252	NA	0.789147	0.974278
PABPC3	0.977925	0.252784	0.802126	0.285863	0.756295	NA	0.789531	0.974278
CACNA1G	0.840812	0.491174	0.26066	0.391218	0.596756	0.755423	0.790716	0.974278
CYP46A1	0.502257	NA	NA	0.42638	0.972482	NA	0.791345	0.974278
MLL4	NA	0.56446	NA	0.962033	0.925661	0.192248	0.791823	0.974278
CUL9	0.951375	0.304233	0.820362	0.502846	0.421682	0.380678	0.792186	0.974278
PKD1	0.419266	0.401542	NA	0.617812	0.937094	NA	0.793582	0.974278
MYOF	0.970036	0.229494	NA	NA	NA	0.945485	0.794062	0.974278
NCOA6	0.603916	0.882017	NA	0.852739	0.210086	0.46115	0.794113	0.974278
NID2	0.785963	NA	NA	0.390098	0.687898	NA	0.794583	0.974278
USP6	0.343283	NA	NA	0.748494	0.821729	NA	0.794859	0.974278
GCN1L1	0.311237	0.25733	NA	0.73653	0.859802	0.873856	0.795358	0.974278
OR2W5	0.793916	0.693926	NA	0.689639	0.259907	NA	0.796253	0.974278
SCN4A	0.603891	0.979066	NA	0.214949	0.780811	NA	0.79725	0.974278
PCDHB6	0.187329	0.723553	NA	0.775029	0.951632	NA	0.798756	0.974278
SLCO1B1	0.672983	NA	NA	0.560142	0.351661	0.755423	0.79911	0.974278
OTOF	0.70187	0.672952	0.910829	0.145595	NA	0.724809	0.799529	0.974278
SDK1	0.217752	0.754872	0.389698	0.902023	0.363878	0.957587	0.799738	0.974278
NBEA	0.68839	0.211309	NA	0.829459	0.834501	NA	0.800214	0.974278
COL4A6	0.596951	0.50453	NA	0.718006	NA	NA	0.800943	0.974278
GLI2	0.312551	0.603377	0.659571	0.483076	0.767385	NA	0.802212	0.974278
PHF20	NA	NA	0.748175	NA	0.931633	0.312273	0.802593	0.974278
CHD1	NA	NA	NA	0.792919	0.30089	0.917534	0.804034	0.974278
ARHGAP35	0.246135	0.387736	0.714482	0.725439	0.68838	0.610731	0.804652	0.974278
DOCK8	NA	0.510664	NA	NA	0.972482	0.442877	0.805221	0.974278
PRKCB	0.297261	0.769646	NA	0.962489	NA	NA	0.805525	0.974278
NOTCH2	0.529026	0.109034	0.994766	0.935386	0.722144	0.54186	0.806138	0.974278
FAM65A	0.47542	NA	NA	NA	0.847925	0.548373	0.806504	0.974278
ZNF208	0.987393	0.188628	NA	0.494936	0.60192	0.854333	0.806953	0.974278
MED13L	0.914021	NA	NA	0.368376	0.660488	NA	0.80801	0.974278
WDR7	0.765908	0.417529	NA	0.425718	0.777283	NA	0.810229	0.974278
COL4A3	NA	NA	NA	0.536031	0.421682	0.993938	0.810565	0.974278
CCDC158	0.524285	NA	NA	0.907489	0.473621	NA	0.811317	0.974278
SHROOM3	0.464061	NA	NA	0.497534	0.97965	NA	0.812255	0.974278
ANKS1B	0.47772	NA	NA	0.924818	0.512204	NA	0.812373	0.974278
CHD6	0.221716	0.702203	NA	0.959624	0.349634	0.9424	0.813361	0.974278
TCF20	0.635053	0.87738	0.270782	0.714489	NA	NA	0.81392	0.974278
ZMYM3	NA	0.52954	NA	0.758455	0.568843	NA	0.814755	0.974278
SVEP1	0.255979	0.954399	0.574006	0.798553	0.452111	0.443555	0.816122	0.974278
MAST1	0.416424	0.556007	NA	NA	0.993216	NA	0.81638	0.974278
CCDC129	0.882951	NA	NA	0.299984	0.869123	NA	0.816642	0.974278
CIT	0.434754	0.656467	0.547997	0.975965	0.448318	0.330411	0.817128	0.974278
DPYD	0.502257	NA	NA	0.493771	0.93224	NA	0.817706	0.974278
NLRP7	0.817952	0.678441	NA	0.428191	0.544854	0.390608	0.817881	0.974278
IGSF1	0.823754	0.341354	NA	0.559304	0.700855	NA	0.818322	0.974278
TIAM1	0.535123	NA	NA	0.428995	0.892073	0.538294	0.818343	0.974278
NFAT5	0.652169	0.436305	0.620425	NA	0.624482	NA	0.818359	0.974278
DCAF8L1	0.322563	0.755658	NA	0.953132	NA	NA	0.818912	0.974278
KIF21A	0.287418	NA	NA	0.975768	0.794815	0.496123	0.818974	0.974278
MAP3K13	0.297245	0.857284	NA	NA	0.911985	NA	0.818987	0.974278
CNTN1	0.340469	0.513826	NA	0.930612	0.68006	NA	0.819197	0.974278
FER1L6	0.220227	NA	NA	0.993474	0.648418	0.787771	0.821039	0.974278
AKAP11	0.949673	0.606198	NA	0.841613	0.139221	0.767	0.821677	0.974278
PLA2R1	0.659812	0.706318	NA	NA	0.505325	NA	0.822264	0.974278
BRPF3	NA	0.282	0.931577	0.897119	NA	NA	0.822449	0.974278
RPS6KC1	NA	NA	NA	0.70972	0.440049	0.756087	0.822926	0.974278
IGDCC4	0.935542	NA	NA	0.773069	0.326843	NA	0.823187	0.974278
QRICH2	0.352541	0.85489	NA	NA	0.785642	NA	0.823597	0.974278
KIAA1462	NA	0.915575	NA	0.386528	0.671125	NA	0.824351	0.974278
ATRN	0.301194	0.521325	NA	0.948525	0.763217	NA	0.824355	0.974278
LRRIQ3	0.775917	NA	NA	0.313941	0.976244	NA	0.824658	0.974278
ABCA1	0.58599	0.874466	0.854173	0.698508	0.172658	NA	0.825001	0.974278
SPATA16	0.347698	NA	NA	0.959376	0.714651	NA	0.825258	0.974278
VPS13D	0.592642	0.2562	0.779711	0.596204	0.813191	0.416797	0.825359	0.974278
LRP4	0.459713	0.509435	NA	0.582999	0.837138	NA	0.825424	0.974278
ZFYVE26	0.914021	NA	0.230781	0.654544	0.82821	NA	0.825512	0.974278
IGF1R	0.398023	NA	NA	NA	0.807091	0.743901	0.825857	0.974278
ADAMTS5	0.538496	0.910801	NA	0.451338	0.518142	NA	0.826103	0.974278
SDCCAG8	0.605516	0.586654	NA	0.675032	NA	NA	0.826694	0.974278
CFH	0.419983	0.514348	NA	0.337071	0.881163	0.833741	0.82718	0.974278
GRIN2A	0.866029	0.389169	NA	0.449747	0.470939	0.755423	0.828496	0.974278
ARPP21	0.640165	NA	NA	0.769044	0.490999	NA	0.828657	0.974278
SEC22B	0.541603	NA	0.450889	0.99134	NA	NA	0.829021	0.974278
KIAA1109	0.364326	0.612499	NA	0.594861	0.495627	0.822613	0.829086	0.974278
JAKMIP1	0.377388	NA	NA	0.727376	0.890016	NA	0.831244	0.974278
ABCA5	0.993705	0.2438	0.634912	0.766489	NA	NA	0.831417	0.974278
COL6A5	0.454541	0.56053	NA	0.961286	NA	NA	0.831846	0.974278
PAPPA2	0.465393	0.471391	NA	0.834723	0.885056	0.342273	0.833097	0.974278
CASP8AP2	0.832484	NA	NA	0.38699	NA	0.767	0.833989	0.974278
NCAM2	0.3898	NA	NA	0.656737	0.966089	NA	0.8342	0.974278
PARP4	NA	0.954949	NA	0.467004	0.554897	NA	0.834346	0.974278
BNC2	0.8622	0.317182	NA	0.492908	0.89571	NA	0.835966	0.974278
ZNF318	0.603891	NA	NA	0.965621	0.428302	NA	0.836565	0.974278
ARHGAP21	0.992892	0.334755	NA	NA	0.752719	NA	0.836978	0.974278
ADAMTS4	0.921701	NA	NA	0.903322	0.30089	NA	0.837298	0.974278
LILRB5	0.504941	NA	NA	0.922187	0.53977	NA	0.838087	0.974278
ARID4A	0.716659	NA	NA	0.367521	NA	0.957587	0.838916	0.974278
CLCNKA	0.47542	NA	0.773639	NA	0.687357	NA	0.839481	0.974278
PTPRO	0.328754	NA	NA	0.804047	0.957817	NA	0.839831	0.974278
PI4KA	0.948888	NA	0.849562	0.48957	0.312833	NA	0.840188	0.974278
TNIK	0.843668	NA	NA	0.773053	0.388851	NA	0.840232	0.974278
OBSCN	0.3213	0.148759	0.901127	0.791038	0.905263	0.863635	0.840596	0.974278
LILRA2	0.35186	NA	NA	0.770859	0.939507	NA	0.841374	0.974278
C1orf129	0.699257	NA	NA	0.663783	0.551716	NA	0.842543	0.974278
PTCH1	0.439408	0.91391	0.459502	NA	0.805681	0.395861	0.842545	0.974278
FAM179B	0.344366	NA	0.897319	NA	0.624252	0.653972	0.844223	0.974278
ODZ3	0.741684	0.38871	NA	0.998136	0.243639	0.849359	0.844397	0.974278
SPEG	0.983191	0.386195	NA	0.92107	0.194857	0.873856	0.844404	0.974278
DNAH9	0.560265	0.394049	0.446428	0.725278	0.403658	0.950464	0.844628	0.974278
AFF2	0.688929	0.537484	NA	0.978119	0.349108	NA	0.844655	0.974278
GRM1	0.766075	0.461872	NA	0.220874	0.915	0.837469	0.845284	0.974278
PCDHA10	0.851157	NA	NA	NA	0.46613	0.653972	0.84565	0.974278
COL4A5	0.315174	0.532292	0.763831	NA	0.993216	NA	0.845876	0.974278
NEB	0.872724	0.213445	0.666363	0.29836	0.799659	0.945599	0.84749	0.974278
CR2	0.778159	NA	NA	0.341702	0.983895	NA	0.847597	0.974278
PCDHA7	0.394164	0.729344	NA	0.654544	0.683453	NA	0.847803	0.974278
UGT2B11	0.774629	NA	NA	0.467004	0.724191	NA	0.847924	0.974278
BCL9L	0.955868	0.927522	NA	0.295776	NA	NA	0.84815	0.974278
ACSM2B	0.482068	NA	NA	0.662605	0.822568	NA	0.848609	0.974278
TTF1	0.911958	NA	NA	0.345906	0.837828	NA	0.849987	0.974278
FCGBP	0.497152	0.452797	NA	0.763049	0.761457	NA	0.850914	0.974278
GABRB3	0.482068	NA	NA	0.633482	0.871499	NA	0.851612	0.974278
ITGA8	0.95627	NA	NA	0.326181	0.855579	NA	0.852251	0.974278
AGBL1	0.468564	NA	NA	0.748494	0.887064	0.425024	0.852909	0.974278
LRGUK	0.659812	NA	NA	0.477613	0.85188	NA	0.853629	0.974278
QSER1	0.226507	0.652575	0.878353	0.579909	NA	0.843684	0.854405	0.974278
KDM6A	NA	0.636456	0.258001	0.93944	0.466263	0.886696	0.855019	0.974278
NCAN	0.735316	NA	NA	0.674685	0.544876	NA	0.855229	0.974278
FAM171A1	0.924409	0.484084	NA	NA	NA	0.604664	0.855456	0.974278
LTBP2	0.567093	0.520559	NA	0.861441	NA	0.528308	0.855802	0.974278
PPFIA4	0.56399	0.72385	NA	0.873476	0.37701	NA	0.855922	0.974278
INTS8	NA	0.859208	NA	0.590584	0.534786	NA	0.856127	0.974278
KIAA2026	0.670075	0.361996	NA	0.604918	0.918731	NA	0.856417	0.974278
SEC23IP	NA	NA	NA	0.835489	0.446049	0.732436	0.857471	0.974278
MAP3K5	0.74211	NA	0.910829	NA	0.407885	NA	0.859769	0.974278
NFE2L2	NA	NA	0.990495	0.95395	0.222786	0.652568	0.859806	0.974278
ACSM5	0.925184	NA	NA	0.476031	0.6267	NA	0.860022	0.974278
MCM2	0.943392	NA	NA	0.417323	0.701325	NA	0.860106	0.974278
CNOT1	0.130488	0.988541	0.849319	0.625268	0.965057	NA	0.860448	0.974278
CMYA5	0.698474	0.715361	0.329889	0.734187	0.54637	NA	0.860477	0.974278
MXRA5	0.462676	0.539789	NA	0.649464	0.85041	NA	0.860544	0.974278
MACF1	0.514152	0.577899	0.890274	0.931509	0.206903	0.606172	0.860656	0.974278
SOS2	0.787751	NA	NA	0.70972	0.495917	NA	0.861054	0.974278
OR2T11	0.502257	NA	NA	0.989698	0.563139	NA	0.863233	0.975439
PRKD1	0.708952	NA	NA	0.469295	0.845038	NA	0.864222	0.975439
PDS5B	0.932646	0.702429	0.253226	0.676327	0.604857	NA	0.864354	0.975439
PCDHB14	0.912048	NA	NA	0.528148	0.585736	NA	0.865021	0.975439
USP54	0.253857	0.91058	NA	0.780576	0.784344	NA	0.8651	0.975439
PCDHB12	0.616571	0.262102	NA	0.884222	0.99208	NA	0.865398	0.975439
GUCY2C	0.51096	0.921438	NA	0.608534	NA	NA	0.868471	0.976191
CKAP5	0.54784	0.755245	NA	NA	0.692565	NA	0.868504	0.976191
C3orf30	0.623105	NA	NA	0.568423	0.812514	NA	0.869462	0.976191
TARBP1	0.756644	NA	0.966063	0.910704	0.218196	NA	0.869652	0.976191
SPEF2	0.408069	NA	NA	0.972153	0.730575	NA	0.871036	0.976191
ZFHX3	0.868141	0.193792	0.979152	0.583671	0.741212	NA	0.871515	0.976191
CASC5	0.887981	0.384115	NA	0.85389	NA	NA	0.872127	0.976191
TRIML1	0.760846	NA	NA	0.709424	0.541449	NA	0.872888	0.976191
PLEKHG1	0.72848	NA	NA	0.629846	0.636998	NA	0.872903	0.976191
HERC1	0.687408	0.811169	0.691708	0.725439	0.38025	0.32119	0.873517	0.976191
EEA1	NA	NA	0.762362	NA	0.834982	0.46115	0.873864	0.976191
IQSEC3	0.992507	NA	NA	0.85389	0.269082	0.653972	0.874206	0.976191
VPS13C	0.854344	0.232246	0.677796	0.811873	0.6664	NA	0.874499	0.976191
POLR1A	0.419324	0.870764	NA	NA	0.446049	0.921323	0.875255	0.976191
ACACA	0.529236	NA	NA	NA	0.620337	0.901023	0.875552	0.976191
ITPR1	0.684754	0.642803	NA	0.507855	0.727381	0.451961	0.875915	0.976191
FLT1	0.833256	NA	NA	0.755629	0.471289	NA	0.876239	0.976191
AFF3	0.880567	0.947027	0.444781	0.194305	0.533387	0.912232	0.876726	0.976191
HTR1E	0.635243	NA	NA	0.914315	0.512655	NA	0.876988	0.976191
ASXL3	0.559779	0.532798	0.605785	0.699894	0.586155	NA	0.877133	0.976191
DDX60L	0.710045	NA	NA	0.65633	0.64607	NA	0.879408	0.97781
SCN9A	0.970225	0.878196	NA	0.907489	0.770251	0.126738	0.879696	0.97781
MED12	0.533563	0.818167	0.142347	0.692295	0.932476	0.903806	0.880805	0.978426
PCDHA3	0.519226	NA	NA	0.645906	0.906402	NA	0.881479	0.978558
UGGT2	0.722813	0.468285	NA	0.905969	NA	NA	0.88336	0.980029
WDR96	0.603916	NA	0.711698	0.507168	NA	0.726457	0.884299	0.980455
TRPC5	0.888118	0.508206	NA	0.68522	NA	NA	0.885175	0.98081
NAV2	0.787327	0.826441	NA	0.546161	0.452053	NA	0.886664	0.980839
ENPEP	0.566761	NA	NA	0.738328	0.74631	NA	0.887241	0.980839
OR8I2	0.768091	NA	NA	0.858036	0.474484	NA	0.887519	0.980839
PRKDC	0.73604	0.421162	0.847743	0.591181	0.749273	0.330411	0.887864	0.980839
PCDHA9	0.677445	0.69735	NA	NA	NA	0.664974	0.888486	0.980839
EHMT1	0.672603	NA	NA	0.753379	0.621001	NA	0.888842	0.980839
SRGAP1	0.394164	0.586397	NA	0.969101	0.73186	NA	0.889955	0.980839
NUP214	0.517053	0.941027	NA	0.467004	0.724191	NA	0.890566	0.980839
SYNE3	0.924572	NA	NA	0.345906	0.998416	NA	0.891899	0.980839
HDX	0.6136	0.53811	NA	0.971869	NA	NA	0.892929	0.980839
XIST	0.547802	NA	0.758051	0.471994	0.855509	NA	0.893579	0.980839
ATP10A	NA	0.691616	NA	0.915364	0.424725	0.624067	0.893695	0.980839
NYNRIN	NA	NA	0.360764	0.971869	0.919355	NA	0.893858	0.980839
MUC3A	0.512566	NA	NA	0.712966	0.480359	0.957587	0.893975	0.980839
CCDC108	0.523107	NA	NA	0.734389	0.840027	NA	0.894094	0.980839
MYO5B	0.351102	0.642206	NA	0.846429	0.887632	NA	0.895203	0.980839
C1orf222	0.920868	0.422966	0.934545	0.467004	NA	NA	0.895745	0.980839
KCNH1	0.780935	0.412978	NA	0.682263	0.77376	NA	0.895991	0.980839
OR4C46	0.407808	NA	NA	0.866202	0.923613	NA	0.896344	0.980839
MYO9A	0.575595	0.943398	NA	0.586005	0.53697	NA	0.896557	0.980839
SOGA3	NA	NA	NA	0.582999	0.986432	0.568806	0.896878	0.980839
GPR64	0.666014	0.646468	NA	NA	0.766703	NA	0.898732	0.982258
NHS	0.992507	0.401542	NA	0.83587	NA	NA	0.900568	0.982954
PAPPA	0.837468	0.995642	NA	0.687999	0.307583	NA	0.901549	0.982954
CHD5	0.554555	0.693422	NA	0.550672	0.455137	0.929213	0.902507	0.982954
NAV1	0.693361	0.721085	NA	0.357162	0.998416	NA	0.903134	0.982954
MUC4	0.78537	0.877676	0.324769	0.535756	0.7516	NA	0.903334	0.982954
TRPM1	0.718233	NA	NA	0.789758	0.598077	NA	0.904207	0.982954
IGSF9B	0.874362	NA	NA	0.75339	0.515396	NA	0.904361	0.982954
OR2M7	0.542696	NA	NA	0.943497	0.663823	NA	0.904588	0.982954
GALNT13	0.63594	NA	0.684076	0.716482	0.577577	NA	0.904606	0.982954
A2ML1	NA	0.404501	NA	0.821104	0.592078	0.917534	0.904948	0.982954
BTAF1	0.86748	NA	NA	NA	0.820353	0.479837	0.905499	0.982954
PCDHB2	0.561193	NA	NA	0.997468	0.615486	NA	0.907251	0.98425
NCAPD3	0.887068	0.763236	0.444102	0.615056	NA	NA	0.908632	0.984746
ZMYM1	NA	NA	0.958319	0.773069	0.46882	NA	0.908824	0.984746
KIF14	NA	0.484689	0.510134	0.806206	0.950928	NA	0.912257	0.986797
CENPF	0.923774	0.50108	0.429512	0.954246	NA	NA	0.91238	0.986797
ZNF676	0.687788	NA	NA	0.612632	0.842958	NA	0.91313	0.986797
CDH11	0.555239	NA	NA	1	0.695674	0.494373	0.913325	0.986797
DLGAP2	0.581	0.712398	NA	0.605292	0.763217	NA	0.913514	0.986797
UNC13B	0.756644	NA	NA	0.670043	0.704355	NA	0.914146	0.986875
FAM75D1	0.394711	0.701414	NA	0.875213	0.80404	NA	0.916196	0.988264
KIAA0913	NA	0.906248	0.560322	NA	0.480186	0.802033	0.916733	0.988264
NEURL4	0.80711	NA	0.28135	0.921967	0.93966	NA	0.917572	0.988264
CNTNAP4	0.804476	0.248587	1	0.734737	0.690744	NA	0.917674	0.988264
DMD	0.742357	0.260506	0.960637	0.671006	0.831656	NA	0.920114	0.988625
SNTG1	0.996074	NA	NA	0.714489	0.518142	NA	0.920135	0.988625
ALMS1	0.500275	0.758539	0.937884	0.638896	0.461687	NA	0.921539	0.988625
KIAA0754	NA	NA	0.716978	0.720923	NA	0.724809	0.923019	0.988625
GC	0.592466	NA	NA	0.982831	0.64607	NA	0.923767	0.988625
MLL3	0.704661	0.44138	0.765962	0.759838	0.314377	0.947858	0.923944	0.988625
CHRD	0.72848	NA	NA	0.669315	0.77376	NA	0.924277	0.988625
DOCK3	0.821687	0.392318	0.750294	0.884731	0.504476	NA	0.924654	0.988625
C10orf12	0.912048	0.896389	NA	NA	0.464636	NA	0.9255	0.988625
CTNNA3	0.748895	0.640449	NA	0.609669	0.721503	NA	0.927133	0.988625
NEUROD6	0.580368	NA	NA	0.847747	0.780811	NA	0.92749	0.988625
HELZ	0.874292	0.82495	NA	0.641022	0.486677	0.494373	0.927927	0.988625
KIAA0430	NA	0.774654	0.670419	NA	0.742896	NA	0.928244	0.988625
ARHGAP32	0.781182	NA	NA	0.971869	NA	0.508355	0.928303	0.988625
NUP205	0.737765	0.965675	0.35844	0.440953	0.998416	NA	0.929068	0.988625
ADAMTSL1	0.608724	0.392916	NA	0.911634	0.986432	NA	0.929663	0.988625
CEP170	0.507718	0.980917	NA	0.780863	0.780518	0.374054	0.930116	0.988625
CYFIP1	0.895277	NA	NA	0.521338	0.836084	NA	0.930224	0.988625
SSPO	0.786977	0.817729	0.734743	0.876409	0.661809	0.211099	0.930521	0.988625
KCNH3	0.955068	NA	NA	0.798966	0.515049	NA	0.931446	0.988625
SYCP1	0.737765	NA	NA	0.578754	0.927622	NA	0.932771	0.988625
REG1B	0.661295	NA	NA	0.988022	0.606734	NA	0.932918	0.988625
LILRB4	0.968533	NA	0.549821	0.43092	0.961688	NA	0.932965	0.988625
GOLGB1	0.997064	0.370151	NA	0.836973	0.562735	0.676789	0.933823	0.988625
AMY2B	0.529868	NA	NA	0.786135	0.957817	NA	0.934003	0.988625
OR4D10	0.865772	0.740929	NA	0.626724	NA	NA	0.935281	0.988625
NCKAP1L	0.708742	0.999163	NA	0.708751	0.449067	NA	0.935615	0.988625
DLG5	1	NA	NA	0.614571	0.658387	NA	0.936352	0.988625
TRIM58	0.856004	NA	NA	0.811452	0.5834	NA	0.9366	0.988625
OR2M3	0.950395	NA	NA	0.707939	0.606962	NA	0.937872	0.988625
CEP350	0.755582	0.949984	NA	0.910549	0.632278	0.297267	0.938187	0.988625
ATP2A1	NA	0.842752	0.839507	NA	NA	0.579158	0.938421	0.988625
NLRC4	0.579546	0.840519	NA	0.841613	NA	NA	0.938506	0.988625
STARD8	0.780935	0.601914	NA	0.873964	NA	NA	0.938841	0.988625
GABRA1	0.836327	NA	NA	0.769492	0.640035	NA	0.939268	0.988625
PHKA2	0.71419	0.688197	NA	NA	0.840058	NA	0.93966	0.988625
WNK3	0.851024	0.437788	NA	0.954246	0.659205	NA	0.940369	0.988625
DIAPH3	0.618693	NA	NA	0.740341	0.907764	NA	0.940787	0.988625
COL17A1	1	0.517489	NA	NA	0.805234	NA	0.941134	0.988625
AHNAK	0.907	0.197696	0.772074	0.916128	0.832646	0.624775	0.941776	0.988625
ANO5	0.455128	0.742592	NA	0.883032	0.795198	NA	0.941856	0.988625
ATG2A	0.328754	NA	NA	0.946892	0.884806	0.863641	0.942132	0.988625
ATP11A	NA	0.909926	NA	0.715562	0.644106	NA	0.942155	0.988625
BOD1L1	0.387188	0.97632	0.788097	0.550162	0.784984	NA	0.942668	0.988625
GLI3	0.498243	0.892186	NA	0.763891	0.859802	0.451812	0.945006	0.98919
SIPA1L2	0.746176	0.842691	0.488519	0.480652	0.895149	NA	0.945183	0.98919
TTC14	0.716381	0.439195	NA	0.787357	1	NA	0.946789	0.98919
HEATR5B	0.96932	NA	NA	0.484174	0.923613	NA	0.947272	0.98919
TGFBR3	0.953814	NA	NA	0.532381	NA	0.853651	0.947275	0.98919
ANO3	0.677587	NA	NA	0.645949	0.995974	NA	0.948124	0.98919
KDR	0.897978	NA	0.799611	0.33763	0.963774	0.585536	0.948319	0.98919
ANKHD1	0.915028	NA	0.765333	0.79714	0.322749	0.759841	0.948379	0.98919
ADCY2	0.544995	NA	NA	0.886186	0.692803	0.753608	0.948758	0.98919
MKRN3	0.930841	0.544769	NA	0.900622	0.552794	NA	0.948889	0.98919
TRO	0.750329	0.717269	NA	0.8168	NA	NA	0.949376	0.98919
PPEF2	0.865772	NA	NA	0.745019	0.68642	NA	0.950434	0.989708
KDM5B	0.500752	NA	NA	0.904969	0.984219	NA	0.951507	0.990106
COL4A1	0.580312	NA	NA	0.780059	0.994495	NA	0.952851	0.990106
ZNF595	0.569994	NA	0.990495	0.799548	NA	NA	0.953238	0.990106
OR5B3	0.770348	NA	NA	0.65228	0.907598	NA	0.954689	0.990106
PROS1	0.888118	NA	NA	0.670043	0.769755	NA	0.955306	0.990106
TAF1	0.827468	0.526139	0.819865	0.636287	0.653802	NA	0.955328	0.990106
SERPINA4	0.810987	NA	NA	0.797286	0.71258	NA	0.956117	0.990106
MYOM2	0.836696	0.40601	NA	0.946866	0.843974	NA	0.956514	0.990106
LPA	0.968229	0.67496	NA	0.297365	0.916204	0.852152	0.957071	0.990106
FTSJD1	0.860911	NA	NA	0.873476	0.617757	NA	0.957245	0.990106
OR2M2	0.846932	NA	NA	0.902284	0.609912	NA	0.957694	0.990106
ACE	0.721174	0.707864	NA	NA	0.67387	0.809093	0.958978	0.990106
ADAM7	0.774629	NA	NA	0.990621	0.613806	NA	0.959112	0.990106
SORL1	0.62128	NA	NA	0.842281	0.901843	NA	0.959371	0.990106
TDRD5	0.663457	NA	NA	0.878259	0.812514	NA	0.959796	0.990106
KCNQ5	NA	0.712398	NA	0.971869	NA	0.683816	0.959797	0.990106
ITGAX	0.76033	0.649486	NA	0.653522	0.875686	NA	0.960441	0.990191
EBF3	0.687408	NA	0.807719	NA	0.8703	NA	0.962455	0.991688
TNXB	0.770908	0.892629	NA	0.582369	0.475325	0.862991	0.963192	0.991869
SLC9C2	1	NA	NA	0.645906	0.758087	NA	0.964126	0.992021
ADAMTS3	0.939345	NA	NA	0.973652	0.539094	NA	0.964984	0.992021
ABCA2	0.955068	NA	NA	0.672973	0.767385	NA	0.965027	0.992021
LILRB2	0.821394	NA	NA	0.910704	0.667641	NA	0.966549	0.993007
NIPBL	0.888118	0.754202	NA	0.800171	0.575954	NA	0.968326	0.993173
EPB41L3	0.828818	NA	NA	0.847585	0.723736	NA	0.968661	0.993173
STON1-GTF2A1L	0.593691	NA	NA	0.972943	0.881175	NA	0.968792	0.993173
MS4A14	0.826488	NA	NA	0.90667	0.686479	NA	0.970009	0.993173
BTK	0.641578	NA	NA	0.933686	0.863152	NA	0.970588	0.993173
ODZ2	0.902105	0.910422	0.724621	0.825339	0.312551	0.669983	0.971379	0.993173
SEMA3A	0.785963	0.676905	NA	NA	0.978819	NA	0.971384	0.993173
HIVEP1	0.78537	0.687687	0.896046	0.414941	0.612696	0.843684	0.971854	0.993173
PTK2	0.932646	0.984073	NA	0.938126	0.375952	NA	0.972145	0.993173
GRIA2	0.805286	NA	NA	0.739096	0.883204	NA	0.972415	0.993173
MYH3	0.80711	NA	0.822768	0.860042	0.416819	0.80408	0.97326	0.993173
FAM123C	0.980371	NA	NA	0.573782	0.943676	NA	0.973467	0.993173
LRBA	0.760077	0.719036	NA	0.968739	0.632376	NA	0.974683	0.993286
NLGN4X	0.802311	0.93818	NA	0.92107	0.483051	NA	0.974704	0.993286
TBCD	0.955068	0.880506	NA	0.646641	NA	NA	0.975967	0.993701
EPHA6	0.83608	NA	NA	0.653082	0.998588	NA	0.976238	0.993701
MAP2	0.895879	0.836198	NA	0.682998	0.674303	NA	0.976822	0.993722
BPTF	0.597075	0.801927	NA	0.865148	NA	0.84505	0.977814	0.993757
TCEB3B	0.765687	NA	NA	0.777607	0.932191	NA	0.977983	0.993757
MYBPC1	NA	NA	NA	0.743384	0.858249	0.909268	0.982011	0.996284
UBQLN3	0.80711	NA	NA	0.797286	0.908614	NA	0.982678	0.996284
OR5T2	0.828148	NA	NA	0.792919	0.911599	NA	0.984595	0.996284
AHCTF1	0.992507	0.935978	NA	0.673116	0.631643	NA	0.985062	0.996284
SIGLEC1	0.885902	NA	NA	0.86622	0.787859	NA	0.985368	0.996284
KCNU1	0.769988	0.795237	NA	NA	0.990826	NA	0.985634	0.996284
MYO3A	0.882951	0.541984	0.9613	0.562251	0.982578	NA	0.986903	0.996284
SCN5A	0.974824	0.93818	NA	0.680812	NA	NA	0.987522	0.996284
ZIM3	0.989771	NA	NA	0.759926	0.834236	NA	0.988055	0.996284
PCF11	0.895277	NA	NA	0.860042	NA	0.825617	0.988925	0.996284
DEPDC5	NA	NA	NA	0.72086	0.95049	0.9424	0.989916	0.996284
ZFYVE9	NA	NA	NA	0.823271	0.87171	0.909268	0.990554	0.996284
MYPN	0.983415	NA	NA	0.748	0.891787	NA	0.990865	0.996284
KIAA2022	0.931984	0.963698	0.308	0.986536	0.659412	0.981816	0.991255	0.996284
COL3A1	0.708931	NA	NA	0.98124	0.949913	NA	0.991284	0.996284
PLEKHG2	0.659812	NA	0.681336	0.982831	0.963581	0.683816	0.991334	0.996284
SLC4A4	NA	0.748872	NA	0.904969	0.978156	NA	0.991464	0.996284
RALGAPB	0.98741	NA	NA	0.831619	0.81276	NA	0.991837	0.996284
EGFLAM	0.70187	NA	NA	0.964076	0.986432	NA	0.991844	0.996284
FAM135B	0.873535	0.639132	0.946426	0.52814	0.849883	0.777168	0.992192	0.996284
ATP8A2	0.888999	NA	0.936246	0.83935	0.685625	NA	0.99316	0.996284
GPR101	0.814057	0.970696	NA	NA	0.87171	NA	0.993455	0.996284
CRIPAK	0.945223	0.960739	0.75861	NA	NA	NA	0.993461	0.996284
CHL1	0.766121	NA	NA	0.953132	0.762051	0.961462	0.996113	0.998377
GALNTL6	0.974824	NA	NA	0.927983	0.867737	NA	0.998025	0.999459
UGT2B4	0.874619	NA	NA	1	0.909906	NA	0.998326	0.999459
MAST4	0.981117	0.850892	0.757735	0.938126	0.925558	0.743901	0.999666	0.999881
SLC7A14	1	NA	NA	0.934826	0.976244	NA	0.999881	0.999881
